# Supplementary material for: Discovery of 5-Hydroxy-1,4-naphthoquinone (Juglone) Derivatives as Dual Effective Agents Targeting Platelet-Cancer Interplay through Protein Disulfide Isomerase Inhibition
Source: J Med Chem. 2024 Feb 21;67(5):3626–42. doi: 10.1021/acs.jmedchem.3c02107 (PMC10945480; doi:10.1021/acs.jmedchem.3c02107)
Supplement: Supplementary file 2 — jm3c02107_si_002.csv [file jm3c02107_si_002.csv]

Compound	SMILES	PDI Inhibition IC50 (uM)		Platelet aggregation IC50 (uM)		Cytotoxicity IC50(uM)
		Surface	Recombinant	U46619-induced	Collagen-induced	A549	MDA-MB-231	U87	RPMI8226	EAhy926
JUG (7)	OC1=C2C(C(C=CC2=O)=O)=CC=C1	0.63 ¡Ó 0.07	1.10 ¡Ó 0.17	4.45 ¡Ó 0.47	1.18 ¡Ó 0.14	11.87 ¡Ó 0.60	6.15 ¡Ó 0.78	7.45 ¡Ó 0.33	3.95 ¡Ó 0.70	5.57 ¡Ó 0.02
8	OC1=C2C(C(C=C(SC3=CC=C(OC)C=C3)C2=O)=O)=CC=C1	1.37 ¡Ó 0.23	1.44 ¡Ó 0.08	1.52 ¡Ó 0.08	0.29 ¡Ó 0.06	14.87 ¡Ó 0.43	6.63 ¡Ó 0.93	16.77 ¡Ó 0.62	4.70 ¡Ó 0.08	13.87 ¡Ó 1.17
9	OC1=C2C(C(C=C(SC3=CC=CC(OC)=C3)C2=O)=O)=CC=C1	0.84 ¡Ó 0.06	0.71 ¡Ó 0.04	1.60 ¡Ó 0.16	0.38 ¡Ó 0.13	13.86 ¡Ó 0.53	5.57 ¡Ó 0.70	8.06 ¡Ó 0.48	0.77 ¡Ó 0.05	6.89 ¡Ó 0.12
10	OC1=C2C(C(C=C(SC3=CC=CC=C3OC)C2=O)=O)=CC=C1	0.79 ¡Ó 0.26	1.34 ¡Ó 0.12	2.66 ¡Ó 0.42	0.71 ¡Ó 0.03	17.28 ¡Ó 0.90	>100	>20	>20	Not determined
11	OC1=C2C(C(C=C(SC3=CC=C(OC)C(OC)=C3)C2=O)=O)=CC=C1	1.28 ¡Ó 0.29	13.99 ¡Ó 1.67	2.43 ¡Ó 0.30	1.58 ¡Ó 0.88	12.39 ¡Ó 1.56	38.94 ¡Ó 4.89	>20	2.26 ¡Ó 0.07	>20
12	OC1=C2C(C(C=C(SC3=CC=C(C)C=C3)C2=O)=O)=CC=C1	1.84 ¡Ó 0.05	3.45 ¡Ó 0.18	1.82 ¡Ó 0.17	0.76 ¡Ó 0.02	>100	25.16 ¡Ó 2.58	>20	3.83 ¡Ó 0.28	>20
13	OC1=C2C(C(C=C(SC3=CC=C(C(C)(C)C)C=C3)C2=O)=O)=CC=C1	1.50 ¡Ó 0.05	1.29 ¡Ó 0.30	1.85 ¡Ó 0.17	0.64 ¡Ó 0.05	>100	15.07 ¡Ó 1.48	>20	3.50 ¡Ó 0.26	>20
14	OC1=C2C(C(C=C(SC3=CC=C(O)C=C3)C2=O)=O)=CC=C1	0.77 ¡Ó 0.20	1.5 ¡Ó 0.25	1.30 ¡Ó 0.35	0.75 ¡Ó 0.14	16.07 ¡Ó 0.27	6.92 ¡Ó 1.10	6.40 ¡Ó 0.12	0.58 ¡Ó 0.03	5.69 ¡Ó 0.16
15	OC1=C2C(C(C=C(SC3=CC=C(F)C=C3)C2=O)=O)=CC=C1	1.67 ¡Ó 0.15	1.16 ¡Ó 0.47	1.88 ¡Ó 0.18	0.83 ¡Ó 0.11	38.31 ¡Ó 2.65	10.62 ¡Ó 0.85	17.33 ¡Ó 0.68	2.59 ¡Ó 0.25	>20
16	OC1=C2C(C(C=C(SCCCCC)C2=O)=O)=CC=C1	0.88 ¡Ó 0.12	Not determined	7.13 ¡Ó 1.82	2.57 ¡Ó 0.50	>50	10.65 ¡Ó 1.26	>20	1.88 ¡Ó 0.08	>20
17	O=C1C(Br)=CC(C2=CC=CC(O)=C21)=O	1.13 ¡Ó 0.25	1.99 ¡Ó 0.63	1.76 ¡Ó 0.08	0.52 ¡Ó 0.21	15.31 ¡Ó 0.74	14.12 ¡Ó 0.79	>20	4.21 ¡Ó 0.43	>20
18	O=C1C(SC[C@H]2O[C@H](OC(C)=O)[C@H](OC(C)=O)C(OC(C)=O)[C@@H]2OC(C)=O)=CC(C3=CC=CC(O)=C31)=O	0.42 ¡Ó 0.07	1.87 ¡Ó 0.56	0.95 ¡Ó 0.10	0.56 ¡Ó 0.17	36.78 ¡Ó 1.93	6.96 ¡Ó 0.47	>20	0.57 ¡Ó 0.01	7.27¡Ó0.08
19	OC1[C@H](O)[C@@H](CSC2=CC(C3=CC=CC(O)=C3C2=O)=O)OC(O)[C@@H]1O	1.17 ¡Ó 0.38	3.70 ¡Ó 1.22	>50	>50	>100	>100	>20	>20	Not determined
20	OC1=C2C(C(C=C(SCC3=CC=C(C(C)(C)C)C=C3)C2=O)=O)=CC=C1	1.20 ¡Ó 0.31	2.01 ¡Ó 0.55	6.32 ¡Ó 0.30	2.92 ¡Ó 0.77	>50	>20	>20	4.33 ¡Ó 0.34	>20
21	O=C1C(OC2=CC=C(OC)C=C2)=CC(C3=CC=CC(O)=C31)=O	1.12 ¡Ó 0.31	1.37 ¡Ó 0.26	1.35 ¡Ó 0.13	0.35 ¡Ó 0.03	11.98 ¡Ó 1.47	6.62 ¡Ó 1.79	12.57 ¡Ó 0.68	0.57 ¡Ó 0.02	6.03 ¡Ó 0.07
22	O=C(C(O[C@@H]1[C@H](OC(C)=O)[C@@H](OC(C)=O)[C@H](OC(C)=O)[C@@H](COC(C)=O)O1)=C2)C3=C(C=CC=C3O)C2=O	0.62 ¡Ó 0.06	0.63 ¡Ó 0.12	1.54 ¡Ó 0.02	0.50 ¡Ó 0.08	8.95 ¡Ó 0.23	4.42 ¡Ó 0.98	3.22 ¡Ó 0.37	0.66 ¡Ó 0.08	5.42 ¡Ó 0.05
23	O=C1C(N(C)C)=CC(C2=CC=CC(O)=C21)=O	>20	Not determined	>20	>20	>100	>100	>20	>20	Not determined
24	O=C1C=C(N(C)C)C(C2=CC=CC(O)=C21)=O	>20	Not determined	>20	15.98 ¡Ó 2.11	>100	>100	>20	>20	Not determined
25	O=C1C(O)=CC(C2=CC=CC(O)=C21)=O	>20	Not determined	>20	>20	>100	>100	>20	>20	Not determined
26	O=C1C=C(O)C(C2=CC=CC(O)=C21)=O	>20	Not determined	>20	>20	>100	>100	>20	>20	Not determined
27	O=C1C(O)=C(SC2=CC=C(OC)C=C2)C(C3=CC=CC(O)=C31)=O	>20	Not determined	13.68 ¡Ó 0.89	>20	>20	>100	>20	>20	>20
28	O=C1C(SC2=CC=C(OC)C=C2)=C(O)C(C3=CC=CC(O)=C31)=O	>20	Not determined	>20	>20	>100	>100	>20	>20	Not determined
29	O=C1C(C2=CC=C(O)C=C2O)=CC(C3=CC=CC(O)=C31)=O	0.53 ¡Ó 0.11	0.77 ¡Ó 0.20	4.61 ¡Ó 1.10	7.04 ¡Ó 1.71	7.59 ¡Ó 0.16	13.08 ¡Ó 1.59	5.13 ¡Ó 0.29	3.88 ¡Ó 0.23	5.49 ¡Ó 0.09
30	O=C1C(C2=CC=C(O)C=C2O)=C(SC3=CC=C(OC)C=C3)C(C4=CC=CC(O)=C41)=O	0.47 ¡Ó 0.05	2.27 ¡Ó 0.80	1.37 ¡Ó 0.03	5.19 ¡Ó 1.22	17.55 ¡Ó 0.06	16.03 ¡Ó 1.35	11.22 ¡Ó 1.01	5.89 ¡Ó 0.32	10.97 ¡Ó 0.33
31	O=C1C(C2=CC=C(O)C=C2O)=C(S[C@H]3C(OC(C)=O)[C@@H](OC(C)=O)[C@H](OC(C)=O)[C@@H](COC(C)=O)O3)C(C4=CC=CC(O)=C41)=O	0.46 ¡Ó 0.07	0.67 ¡Ó 0.09	3.54 ¡Ó 0.11	6.65 ¡Ó 1.74	12.62 ¡Ó 1.51	11.32 ¡Ó 1.09	7.39 ¡Ó 0.22	3.07 ¡Ó 0.29	6.87 ¡Ó 0.21
