# Supplementary material for: Discovery of 5-Hydroxy-1,4-naphthoquinone (Juglone) Derivatives as Dual Effective Agents Targeting Platelet-Cancer Interplay through Protein Disulfide Isomerase Inhibition
Source: J Med Chem. 2024 Feb 21;67(5):3626–42. doi: 10.1021/acs.jmedchem.3c02107 (PMC10945480; doi:10.1021/acs.jmedchem.3c02107)
Supplement: Supplementary file 9 — jm3c02107_si_009.pdb [file jm3c02107_si_009.pdb]

HEADER    LIPID TRANSPORT                                             
REMARK  99                                                                      
REMARK  99 MOE v2020.09 (Chemical Computing Group ULC) Wed Jan 17 10:46:05 2024 
SEQRES   1 A  492  MET ASP ALA PRO GLU GLU GLU ASP HIS VAL LEU VAL LEU
SEQRES   2 A  492  ARG LYS SER ASN PHE ALA GLU ALA LEU ALA ALA HIS LYS
SEQRES   3 A  492  TYR LEU LEU VAL GLU PHE TYR ALA PRO TRP CYS GLY HIS
SEQRES   4 A  492  CYS LYS ALA LEU ALA PRO GLU TYR ALA LYS ALA ALA GLY
SEQRES   5 A  492  LYS LEU LYS ALA GLU GLY SER GLU ILE ARG LEU ALA LYS
SEQRES   6 A  492  VAL ASP ALA THR GLU GLU SER ASP LEU ALA GLN GLN TYR
SEQRES   7 A  492  GLY VAL ARG GLY TYR PRO THR ILE LYS PHE PHE ARG ASN
SEQRES   8 A  492  GLY ASP THR ALA SER PRO LYS GLU TYR THR ALA GLY ARG
SEQRES   9 A  492  GLU ALA ASP ASP ILE VAL ASN TRP LEU LYS LYS ARG THR
SEQRES  10 A  492  GLY PRO ALA ALA THR THR LEU PRO ASP GLY ALA ALA ALA
SEQRES  11 A  492  GLU SER LEU VAL GLU SER SER GLU VAL ALA VAL ILE GLY
SEQRES  12 A  492  PHE PHE LYS ASP VAL GLU SER ASP SER ALA LYS GLN PHE
SEQRES  13 A  492  LEU GLN ALA ALA GLU ALA ILE ASP ASP ILE PRO PHE GLY
SEQRES  14 A  492  ILE THR SER ASN SER ASP VAL PHE SER LYS TYR GLN LEU
SEQRES  15 A  492  ASP LYS ASP GLY VAL VAL LEU PHE LYS LYS PHE ASP GLU
SEQRES  16 A  492  GLY ARG ASN ASN PHE GLU GLY GLU VAL THR LYS GLU ASN
SEQRES  17 A  492  LEU LEU ASP PHE ILE LYS HIS ASN GLN LEU PRO LEU VAL
SEQRES  18 A  492  ILE GLU PHE THR GLU GLN THR ALA PRO LYS ILE PHE GLY
SEQRES  19 A  492  GLY GLU ILE LYS THR HIS ILE LEU LEU PHE LEU PRO LYS
SEQRES  20 A  492  SER VAL SER ASP TYR ASP GLY LYS LEU SER ASN PHE LYS
SEQRES  21 A  492  THR ALA ALA GLU SER PHE LYS GLY LYS ILE LEU PHE ILE
SEQRES  22 A  492  PHE ILE ASP SER ASP HIS THR ASP ASN GLN ARG ILE LEU
SEQRES  23 A  492  GLU PHE PHE GLY LEU LYS LYS GLU GLU CYS PRO ALA VAL
SEQRES  24 A  492  ARG LEU ILE THR LEU GLU GLU GLU MET THR LYS TYR LYS
SEQRES  25 A  492  PRO GLU SER GLU GLU LEU THR ALA GLU ARG ILE THR GLU
SEQRES  26 A  492  PHE CYS HIS ARG PHE LEU GLU GLY LYS ILE LYS PRO HIS
SEQRES  27 A  492  LEU MET SER GLN GLU LEU PRO GLU ASP TRP ASP LYS GLN
SEQRES  28 A  492  PRO VAL LYS VAL LEU VAL GLY LYS ASN PHE GLU ASP VAL
SEQRES  29 A  492  ALA PHE ASP GLU LYS LYS ASN VAL PHE VAL GLU PHE TYR
SEQRES  30 A  492  ALA PRO TRP CYS GLY HIS CYS LYS GLN LEU ALA PRO ILE
SEQRES  31 A  492  TRP ASP LYS LEU GLY GLU THR TYR LYS ASP HIS GLU ASN
SEQRES  32 A  492  ILE VAL ILE ALA LYS MET ASP SER THR ALA ASN GLU VAL
SEQRES  33 A  492  GLU ALA VAL LYS VAL HIS SER PHE PRO THR LEU LYS PHE
SEQRES  34 A  492  PHE PRO ALA SER ALA ASP ARG THR VAL ILE ASP TYR ASN
SEQRES  35 A  492  GLY GLU ARG THR LEU ASP GLY PHE LYS LYS PHE LEU GLU
SEQRES  36 A  492  SER GLY GLY GLN ASP GLY ALA GLY ASP ASP ASP ASP LEU
SEQRES  37 A  492  GLU ASP LEU GLU GLU ALA GLU GLU PRO ASP MET GLU GLU
SEQRES  38 A  492  ASP ASP ASP GLN LYS ALA VAL LYS ASP GLU LEU
HELIX    1   1 PHE A   34  ALA A   40  1               Generated by MOE    7
HELIX    2   2 GLY A   54  LYS A   71  1               Generated by MOE   18
HELIX    3   3 SER A   88  GLN A   93  1               Generated by MOE    6
HELIX    4   4 ALA A  122  THR A  133  1               Generated by MOE   12
HELIX    5   5 GLY A  143  SER A  152  1               Generated by MOE   10
HELIX    6   6 ASP A  167  ALA A  178  1               Generated by MOE   12
HELIX    7   7 SER A  190  LYS A  195  1               Generated by MOE    6
HELIX    8   8 LYS A  222  GLN A  233  1               Generated by MOE   12
HELIX    9   9 ALA A  245  ILE A  248  1               Generated by MOE    4
HELIX   10  10 TYR A  268  GLU A  280  1               Generated by MOE   13
HELIX   11  11 THR A  296  ASN A  298  5               Generated by MOE    3
HELIX   12  12 GLN A  299  PHE A  304  1               Generated by MOE    6
HELIX   13  13 LYS A  309  GLU A  311  5               Generated by MOE    3
HELIX   14  14 ALA A  336  GLU A  348  1               Generated by MOE   13
HELIX   15  15 PHE A  377  ALA A  381  1               Generated by MOE    5
HELIX   16  16 GLY A  398  TYR A  414  1               Generated by MOE   17
HELIX   17  17 LEU A  463  GLU A  471  1               Generated by MOE    9
HELIX   18  18 PHE A   34  ALA A   40  1               Generated by MOE    7
HELIX   19  19 GLY A   54  GLU A   73  1               Generated by MOE   20
HELIX   20  20 ALA A   84  GLU A   87  1               Generated by MOE    4
HELIX   21  21 ASP A   89  GLN A   92  1               Generated by MOE    4
HELIX   22  22 ALA A  122  LYS A  130  1               Generated by MOE    9
HELIX   23  23 GLY A  143  GLU A  151  1               Generated by MOE    9
HELIX   24  24 ASP A  167  GLU A  177  1               Generated by MOE   11
HELIX   25  25 SER A  190  LYS A  195  1               Generated by MOE    6
HELIX   26  26 LYS A  222  ASN A  232  1               Generated by MOE   11
HELIX   27  27 ALA A  245  ILE A  248  1               Generated by MOE    4
HELIX   28  28 TYR A  268  THR A  277  1               Generated by MOE   10
HELIX   29  29 ALA A  279  SER A  281  5               Generated by MOE    3
HELIX   30  30 ARG A  300  PHE A  304  1               Generated by MOE    5
HELIX   31  31 LYS A  309  GLU A  311  5               Generated by MOE    3
HELIX   32  32 GLU A  337  PHE A  346  1               Generated by MOE   10
HELIX   33  33 PHE A  377  ALA A  381  1               Generated by MOE    5
HELIX   34  34 GLY A  398  CYS A  400  5               Generated by MOE    3
HELIX   35  35 ALA A  404  THR A  413  1               Generated by MOE   10
HELIX   36  36 LEU A  463  LEU A  470  1               Generated by MOE    8
SHEET    1       LEU A  27  VAL A  28                  Generated by MOE
SHEET    2       TYR A  43  TYR A  49                  Generated by MOE
SHEET    3       ILE A  77  ASP A  83                  Generated by MOE
SHEET    4       THR A 101  PHE A 105                  Generated by MOE
SHEET    5       LYS A 114  GLU A 115                  Generated by MOE
SHEET    6       ALA A 137  THR A 139                  Generated by MOE
SHEET    7       VAL A 155  ALA A 156                  Generated by MOE
SHEET    8       VAL A 157  PHE A 160                  Generated by MOE
SHEET    9       PHE A 184  THR A 187                  Generated by MOE
SHEET   10       GLY A 202  LYS A 207                  Generated by MOE
SHEET   11       ARG A 213  ASN A 215                  Generated by MOE
SHEET   12       VAL A 237  GLU A 239                  Generated by MOE
SHEET   13       THR A 255  THR A 255                  Generated by MOE
SHEET   14       HIS A 256  PHE A 260                  Generated by MOE
SHEET   15       LEU A 287  ILE A 291                  Generated by MOE
SHEET   16       ALA A 314  LEU A 320                  Generated by MOE
SHEET   17       MET A 324  TYR A 327                  Generated by MOE
SHEET   18       LYS A 370  VAL A 371                  Generated by MOE
SHEET   19       ASN A 387  TYR A 393                  Generated by MOE
SHEET   20       ILE A 420  ASP A 426                  Generated by MOE
SHEET   21       THR A 442  PHE A 446                  Generated by MOE
SHEET   22       ILE A 455  ASP A 456                  Generated by MOE
SHEET   23       GLU A  22  GLU A  23                  Generated by MOE
SHEET   24       VAL A  26  VAL A  28                  Generated by MOE
SHEET   25       TYR A  43  TYR A  43                  Generated by MOE
SHEET   26       LEU A  44  TYR A  49                  Generated by MOE
SHEET   27       ARG A  78  ASP A  83                  Generated by MOE
SHEET   28       THR A 101  ARG A 106                  Generated by MOE
SHEET   29       LYS A 114  TYR A 116                  Generated by MOE
SHEET   30       ALA A 137  LEU A 140                  Generated by MOE
SHEET   31       VAL A 155  ALA A 156                  Generated by MOE
SHEET   32       VAL A 157  PHE A 160                  Generated by MOE
SHEET   33       PHE A 184  THR A 187                  Generated by MOE
SHEET   34       GLY A 202  LYS A 207                  Generated by MOE
SHEET   35       ARG A 213  ASN A 215                  Generated by MOE
SHEET   36       VAL A 237  GLU A 239                  Generated by MOE
SHEET   37       HIS A 256  PHE A 260                  Generated by MOE
SHEET   38       LEU A 287  ILE A 291                  Generated by MOE
SHEET   39       ALA A 314  ILE A 318                  Generated by MOE
SHEET   40       LYS A 326  TYR A 327                  Generated by MOE
SHEET   41       VAL A 369  VAL A 371                  Generated by MOE
SHEET   42       ASN A 387  TYR A 393                  Generated by MOE
SHEET   43       ILE A 420  ASP A 426                  Generated by MOE
SHEET   44       THR A 442  PHE A 446                  Generated by MOE
SHEET   45       ILE A 455  ASP A 456                  Generated by MOE
SSBOND   1 CYS A   53    CYS A   56                          1555   1555  2.21
SSBOND   2 CYS A  397    CYS A  400                          1555   1555  2.35
ATOM      1  N   MET A  17      23.609  19.604  28.816  1.00  0.00           N1+
ATOM      2  CA  MET A  17      22.408  19.992  28.047  1.00  0.00           C  
ATOM      3  C   MET A  17      21.486  18.808  27.821  1.00  0.00           C  
ATOM      4  O   MET A  17      20.850  18.390  28.777  1.00  0.00           O  
ATOM      5  CB  MET A  17      22.810  20.575  26.663  1.00  0.00           C  
ATOM      6  CG  MET A  17      23.703  21.815  26.792  1.00  0.00           C  
ATOM      7  SD  MET A  17      23.950  22.759  25.263  1.00  0.00           S  
ATOM      8  CE  MET A  17      22.470  23.806  25.304  1.00  0.00           C  
ATOM      9  H1  MET A  17      23.664  20.159  29.658  1.00  0.00           H  
ATOM     10  H2  MET A  17      24.434  19.762  28.255  1.00  0.00           H  
ATOM     11  H3  MET A  17      23.551  18.625  29.060  1.00  0.00           H  
ATOM     12  HA  MET A  17      21.885  20.746  28.633  1.00  0.00           H  
ATOM     13  HB2 MET A  17      21.904  20.850  26.122  1.00  0.00           H  
ATOM     14  HB3 MET A  17      23.349  19.811  26.103  1.00  0.00           H  
ATOM     15  HG2 MET A  17      24.680  21.491  27.147  1.00  0.00           H  
ATOM     16  HG3 MET A  17      23.250  22.480  27.528  1.00  0.00           H  
ATOM     17  HE1 MET A  17      21.580  23.177  25.301  1.00  0.00           H  
ATOM     18  HE2 MET A  17      22.480  24.414  26.209  1.00  0.00           H  
ATOM     19  HE3 MET A  17      22.460  24.455  24.430  1.00  0.00           H  
ATOM     20  N   ASP A  18      21.480  18.183  26.643  1.00  0.00           N  
ATOM     21  CA  ASP A  18      20.660  17.003  26.358  1.00  0.00           C  
ATOM     22  C   ASP A  18      21.225  15.710  26.999  1.00  0.00           C  
ATOM     23  O   ASP A  18      21.567  14.772  26.289  1.00  0.00           O  
ATOM     24  CB  ASP A  18      20.556  16.781  24.821  1.00  0.00           C  
ATOM     25  CG  ASP A  18      19.951  17.997  24.118  1.00  0.00           C  
ATOM     26  OD1 ASP A  18      20.607  18.780  23.432  1.00  0.00           O  
ATOM     27  OD2 ASP A  18      18.608  18.140  24.321  1.00  0.00           O1-
ATOM     28  H   ASP A  18      22.072  18.542  25.907  1.00  0.00           H  
ATOM     29  HA  ASP A  18      19.680  17.200  26.793  1.00  0.00           H  
ATOM     30  HB2 ASP A  18      19.925  15.912  24.632  1.00  0.00           H  
ATOM     31  HB3 ASP A  18      21.553  16.600  24.421  1.00  0.00           H  
ATOM     32  N   ALA A  19      21.396  15.698  28.328  1.00161.83           N  
ATOM     33  CA  ALA A  19      21.954  14.495  29.004  1.00159.60           C  
ATOM     34  C   ALA A  19      21.009  13.996  30.101  1.00169.21           C  
ATOM     35  O   ALA A  19      21.526  13.297  30.985  1.00168.09           O  
ATOM     36  CB  ALA A  19      23.338  14.796  29.536  1.00136.15           C  
ATOM     37  H   ALA A  19      21.184  16.557  28.816  1.00161.83           H  
ATOM     38  HA  ALA A  19      22.045  13.688  28.277  1.00159.60           H  
ATOM     39  HB1 ALA A  19      23.985  15.099  28.713  1.00136.15           H  
ATOM     40  HB2 ALA A  19      23.279  15.602  30.268  1.00136.15           H  
ATOM     41  HB3 ALA A  19      23.747  13.904  30.010  1.00136.15           H  
ATOM     42  N   PRO A  20      19.688  14.318  30.078  1.00177.41           N  
ATOM     43  CA  PRO A  20      18.727  13.657  30.966  1.00176.40           C  
ATOM     44  C   PRO A  20      18.410  12.235  30.490  1.00183.77           C  
ATOM     45  O   PRO A  20      18.551  11.939  29.305  1.00205.99           O  
ATOM     46  CB  PRO A  20      17.491  14.575  30.898  1.00169.23           C  
ATOM     47  CG  PRO A  20      17.574  15.264  29.549  1.00154.54           C  
ATOM     48  CD  PRO A  20      19.053  15.343  29.229  1.00167.28           C  
ATOM     49  HA  PRO A  20      19.101  13.531  31.982  1.00176.40           H  
ATOM     50  HB2 PRO A  20      16.576  13.988  30.971  1.00169.23           H  
ATOM     51  HB3 PRO A  20      17.517  15.309  31.703  1.00169.23           H  
ATOM     52  HG2 PRO A  20      17.142  16.263  29.604  1.00154.54           H  
ATOM     53  HG3 PRO A  20      17.050  14.682  28.791  1.00154.54           H  
ATOM     54  HD2 PRO A  20      19.443  16.332  29.468  1.00167.28           H  
ATOM     55  HD3 PRO A  20      19.228  15.128  28.175  1.00167.28           H  
ATOM     56  N   GLU A  21      17.959  11.368  31.411  1.00167.34           N  
ATOM     57  CA  GLU A  21      17.678   9.973  31.095  1.00159.07           C  
ATOM     58  C   GLU A  21      16.232   9.824  30.633  1.00152.83           C  
ATOM     59  O   GLU A  21      15.404  10.710  30.858  1.00149.27           O  
ATOM     60  CB  GLU A  21      17.924   9.054  32.290  1.00165.35           C  
ATOM     61  CG  GLU A  21      19.384   8.686  32.484  1.00170.91           C  
ATOM     62  CD  GLU A  21      20.255   9.792  33.062  1.00180.60           C  
ATOM     63  OE1 GLU A  21      19.732  10.908  33.286  1.00182.60           O  
ATOM     64  OE2 GLU A  21      21.451   9.529  33.308  1.00183.05           O1-
ATOM     65  H   GLU A  21      17.809  11.694  32.355  1.00167.34           H  
ATOM     66  HA  GLU A  21      18.359   9.678  30.297  1.00159.07           H  
ATOM     67  HB2 GLU A  21      17.573   9.558  33.190  1.00165.35           H  
ATOM     68  HB3 GLU A  21      17.354   8.137  32.142  1.00165.35           H  
ATOM     69  HG2 GLU A  21      19.794   8.405  31.514  1.00170.91           H  
ATOM     70  HG3 GLU A  21      19.430   7.831  33.159  1.00170.91           H  
ATOM     71  N   GLU A  22      15.951   8.692  29.978  1.00150.68           N  
ATOM     72  CA  GLU A  22      14.648   8.460  29.380  1.00152.25           C  
ATOM     73  C   GLU A  22      13.949   7.322  30.109  1.00148.21           C  
ATOM     74  O   GLU A  22      13.685   6.276  29.519  1.00160.79           O  
ATOM     75  CB  GLU A  22      14.783   8.118  27.897  1.00150.91           C  
ATOM     76  CG  GLU A  22      15.442   9.212  27.086  1.00156.83           C  
ATOM     77  CD  GLU A  22      15.211   9.024  25.601  1.00159.51           C  
ATOM     78  OE1 GLU A  22      16.202   9.009  24.842  1.00163.36           O  
ATOM     79  OE2 GLU A  22      14.035   8.887  25.215  1.00167.14           O1-
ATOM     80  H   GLU A  22      16.663   7.980  29.897  1.00150.68           H  
ATOM     81  HA  GLU A  22      14.057   9.372  29.470  1.00152.25           H  
ATOM     82  HB2 GLU A  22      15.381   7.211  27.804  1.00150.91           H  
ATOM     83  HB3 GLU A  22      13.787   7.939  27.491  1.00150.91           H  
ATOM     84  HG2 GLU A  22      16.514   9.199  27.281  1.00156.83           H  
ATOM     85  HG3 GLU A  22      15.029  10.174  27.389  1.00156.83           H  
ATOM     86  N   GLU A  23      13.658   7.555  31.393  1.00129.43           N  
ATOM     87  CA  GLU A  23      12.867   6.650  32.211  1.00126.45           C  
ATOM     88  C   GLU A  23      11.542   6.352  31.505  1.00135.86           C  
ATOM     89  O   GLU A  23      10.553   7.055  31.713  1.00125.41           O  
ATOM     90  CB  GLU A  23      12.650   7.297  33.577  1.00129.23           C  
ATOM     91  CG  GLU A  23      12.406   6.311  34.699  1.00139.85           C  
ATOM     92  CD  GLU A  23      12.820   6.817  36.074  1.00148.22           C  
ATOM     93  OE1 GLU A  23      12.761   6.021  37.023  1.00149.67           O  
ATOM     94  OE2 GLU A  23      13.219   7.999  36.196  1.00153.56           O1-
ATOM     95  H   GLU A  23      14.006   8.403  31.817  1.00129.43           H  
ATOM     96  HA  GLU A  23      13.384   5.701  32.355  1.00126.45           H  
ATOM     97  HB2 GLU A  23      13.536   7.882  33.823  1.00129.23           H  
ATOM     98  HB3 GLU A  23      11.786   7.958  33.509  1.00129.23           H  
ATOM     99  HG2 GLU A  23      12.969   5.403  34.485  1.00139.85           H  
ATOM    100  HG3 GLU A  23      11.341   6.080  34.726  1.00139.85           H  
ATOM    101  N   ASP A  24      11.558   5.306  30.658  1.00149.23           N  
ATOM    102  CA  ASP A  24      10.447   4.831  29.837  1.00139.45           C  
ATOM    103  C   ASP A  24      10.127   5.824  28.715  1.00137.31           C  
ATOM    104  O   ASP A  24       8.964   5.981  28.330  1.00125.75           O  
ATOM    105  CB  ASP A  24       9.226   4.446  30.681  1.00148.62           C  
ATOM    106  CG  ASP A  24       9.394   3.158  31.472  1.00152.86           C  
ATOM    107  OD1 ASP A  24      10.462   2.987  32.093  1.00155.82           O  
ATOM    108  OD2 ASP A  24       8.448   2.339  31.466  1.00156.15           O1-
ATOM    109  H   ASP A  24      12.427   4.797  30.582  1.00149.23           H  
ATOM    110  HA  ASP A  24      10.760   3.907  29.351  1.00139.45           H  
ATOM    111  HB2 ASP A  24       8.373   4.328  30.013  1.00148.62           H  
ATOM    112  HB3 ASP A  24       9.028   5.255  31.384  1.00148.62           H  
ATOM    113  N   HIS A  25      11.180   6.469  28.193  1.00143.91           N  
ATOM    114  CA  HIS A  25      11.096   7.456  27.125  1.00149.60           C  
ATOM    115  C   HIS A  25      10.579   8.801  27.643  1.00137.79           C  
ATOM    116  O   HIS A  25      10.017   9.581  26.870  1.00118.23           O  
ATOM    117  CB  HIS A  25      10.270   6.941  25.932  1.00167.48           C  
ATOM    118  CG  HIS A  25      11.001   6.014  25.020  1.00166.83           C  
ATOM    119  ND1 HIS A  25      12.316   6.225  24.623  1.00160.75           N  
ATOM    120  CD2 HIS A  25      10.592   4.896  24.386  1.00164.77           C  
ATOM    121  CE1 HIS A  25      12.691   5.255  23.814  1.00161.29           C  
ATOM    122  NE2 HIS A  25      11.647   4.431  23.646  1.00169.33           N  
ATOM    123  H   HIS A  25      12.094   6.256  28.566  1.00143.91           H  
ATOM    124  HA  HIS A  25      12.109   7.622  26.757  1.00149.60           H  
ATOM    125  HB2 HIS A  25       9.942   7.802  25.349  1.00167.48           H  
ATOM    126  HB3 HIS A  25       9.399   6.415  26.324  1.00167.48           H  
ATOM    127  HD1 HIS A  25      12.935   7.055  24.930  1.00160.75           H  
ATOM    128  HD2 HIS A  25       9.611   4.449  24.450  1.00164.77           H  
ATOM    129  HE1 HIS A  25      13.667   5.143  23.365  1.00161.29           H  
ATOM    130  N   VAL A  26      10.781   9.062  28.946  1.00132.42           N  
ATOM    131  CA  VAL A  26      10.391  10.317  29.581  1.00118.10           C  
ATOM    132  C   VAL A  26      11.648  10.975  30.157  1.00108.60           C  
ATOM    133  O   VAL A  26      12.388  10.335  30.906  1.00106.20           O  
ATOM    134  CB  VAL A  26       9.292  10.118  30.652  1.00122.10           C  
ATOM    135  CG1 VAL A  26       8.968  11.411  31.387  1.00121.28           C  
ATOM    136  CG2 VAL A  26       8.013   9.505  30.092  1.00110.23           C  
ATOM    137  H   VAL A  26      11.225   8.354  29.514  1.00132.42           H  
ATOM    138  HA  VAL A  26       9.946  10.975  28.835  1.00118.10           H  
ATOM    139  HB  VAL A  26       9.713   9.407  31.363  1.00122.10           H  
ATOM    140 HG11 VAL A  26       9.880  11.820  31.823  1.00121.28           H  
ATOM    141 HG12 VAL A  26       8.546  12.131  30.686  1.00121.28           H  
ATOM    142 HG13 VAL A  26       8.247  11.208  32.179  1.00121.28           H  
ATOM    143 HG21 VAL A  26       7.564  10.192  29.375  1.00110.23           H  
ATOM    144 HG22 VAL A  26       8.248   8.564  29.595  1.00110.23           H  
ATOM    145 HG23 VAL A  26       7.312   9.321  30.906  1.00110.23           H  
ATOM    146  N   LEU A  27      11.872  12.246  29.784  1.00100.96           N  
ATOM    147  CA  LEU A  27      13.030  13.021  30.205  1.00112.94           C  
ATOM    148  C   LEU A  27      12.973  13.284  31.709  1.00122.61           C  
ATOM    149  O   LEU A  27      11.904  13.558  32.248  1.00123.65           O  
ATOM    150  CB  LEU A  27      13.019  14.359  29.455  1.00122.22           C  
ATOM    151  CG  LEU A  27      13.531  14.369  28.012  1.00120.99           C  
ATOM    152  CD1 LEU A  27      13.494  15.788  27.467  1.00122.26           C  
ATOM    153  CD2 LEU A  27      14.950  13.816  27.893  1.00112.33           C  
ATOM    154  H   LEU A  27      11.198  12.689  29.176  1.00100.96           H  
ATOM    155  HA  LEU A  27      13.941  12.466  29.981  1.00112.94           H  
ATOM    156  HB2 LEU A  27      11.989  14.714  29.438  1.00122.22           H  
ATOM    157  HB3 LEU A  27      13.634  15.056  30.024  1.00122.22           H  
ATOM    158  HG  LEU A  27      12.876  13.720  27.431  1.00120.99           H  
ATOM    159 HD11 LEU A  27      12.475  16.172  27.522  1.00122.26           H  
ATOM    160 HD12 LEU A  27      14.154  16.422  28.059  1.00122.26           H  
ATOM    161 HD13 LEU A  27      13.826  15.787  26.429  1.00122.26           H  
ATOM    162 HD21 LEU A  27      15.634  14.443  28.465  1.00112.33           H  
ATOM    163 HD22 LEU A  27      14.977  12.799  28.284  1.00112.33           H  
ATOM    164 HD23 LEU A  27      15.251  13.811  26.846  1.00112.33           H  
ATOM    165  N   VAL A  28      14.148  13.247  32.359  1.00134.40           N  
ATOM    166  CA  VAL A  28      14.315  13.572  33.770  1.00120.78           C  
ATOM    167  C   VAL A  28      15.042  14.913  33.899  1.00113.80           C  
ATOM    168  O   VAL A  28      16.251  14.998  33.682  1.00105.10           O  
ATOM    169  CB  VAL A  28      14.998  12.420  34.543  1.00113.78           C  
ATOM    170  CG1 VAL A  28      15.914  12.887  35.672  1.00111.97           C  
ATOM    171  CG2 VAL A  28      13.966  11.422  35.052  1.00103.10           C  
ATOM    172  H   VAL A  28      14.969  12.977  31.836  1.00134.40           H  
ATOM    173  HA  VAL A  28      13.337  13.684  34.238  1.00120.78           H  
ATOM    174  HB  VAL A  28      15.649  11.924  33.824  1.00113.78           H  
ATOM    175 HG11 VAL A  28      16.661  13.573  35.273  1.00111.97           H  
ATOM    176 HG12 VAL A  28      15.322  13.396  36.433  1.00111.97           H  
ATOM    177 HG13 VAL A  28      16.412  12.025  36.116  1.00111.97           H  
ATOM    178 HG21 VAL A  28      13.311  11.912  35.772  1.00103.10           H  
ATOM    179 HG22 VAL A  28      13.374  11.053  34.215  1.00103.10           H  
ATOM    180 HG23 VAL A  28      14.475  10.587  35.533  1.00103.10           H  
ATOM    181  N   LEU A  29      14.279  15.944  34.287  1.00110.00           N  
ATOM    182  CA  LEU A  29      14.785  17.304  34.348  1.00120.11           C  
ATOM    183  C   LEU A  29      15.068  17.737  35.786  1.00119.21           C  
ATOM    184  O   LEU A  29      14.235  17.596  36.681  1.00117.30           O  
ATOM    185  CB  LEU A  29      13.790  18.241  33.660  1.00130.09           C  
ATOM    186  CG  LEU A  29      13.634  18.026  32.158  1.00133.16           C  
ATOM    187  CD1 LEU A  29      13.066  19.271  31.494  1.00130.67           C  
ATOM    188  CD2 LEU A  29      14.960  17.646  31.521  1.00141.40           C  
ATOM    189  H   LEU A  29      13.319  15.769  34.546  1.00110.00           H  
ATOM    190  HA  LEU A  29      15.738  17.352  33.821  1.00120.11           H  
ATOM    191  HB2 LEU A  29      12.815  18.099  34.125  1.00130.09           H  
ATOM    192  HB3 LEU A  29      14.123  19.266  33.822  1.00130.09           H  
ATOM    193  HG  LEU A  29      12.936  17.203  32.008  1.00133.16           H  
ATOM    194 HD11 LEU A  29      12.103  19.515  31.943  1.00130.67           H  
ATOM    195 HD12 LEU A  29      13.754  20.104  31.635  1.00130.67           H  
ATOM    196 HD13 LEU A  29      12.934  19.086  30.428  1.00130.67           H  
ATOM    197 HD21 LEU A  29      15.675  18.457  31.659  1.00141.40           H  
ATOM    198 HD22 LEU A  29      15.343  16.740  31.991  1.00141.40           H  
ATOM    199 HD23 LEU A  29      14.814  17.468  30.456  1.00141.40           H  
ATOM    200  N   ARG A  30      16.269  18.289  35.968  1.00117.29           N  
ATOM    201  CA  ARG A  30      16.805  18.673  37.260  1.00118.30           C  
ATOM    202  C   ARG A  30      17.029  20.188  37.231  1.00115.38           C  
ATOM    203  O   ARG A  30      16.774  20.819  36.209  1.00111.57           O  
ATOM    204  CB  ARG A  30      18.041  17.793  37.506  1.00120.66           C  
ATOM    205  CG  ARG A  30      18.967  18.220  38.629  1.00126.73           C  
ATOM    206  CD  ARG A  30      19.904  17.071  38.906  1.00127.45           C  
ATOM    207  NE  ARG A  30      20.576  17.327  40.167  1.00149.91           N  
ATOM    208  CZ  ARG A  30      21.082  16.388  40.960  1.00160.13           C  
ATOM    209  NH1 ARG A  30      21.000  15.111  40.621  1.00171.48           N  
ATOM    210  NH2 ARG A  30      21.662  16.741  42.093  1.00157.57           N1+
ATOM    211  H   ARG A  30      16.843  18.450  35.152  1.00117.29           H  
ATOM    212  HA  ARG A  30      16.146  18.501  38.111  1.00118.30           H  
ATOM    213  HB2 ARG A  30      17.690  16.786  37.732  1.00120.66           H  
ATOM    214  HB3 ARG A  30      18.624  17.777  36.585  1.00120.66           H  
ATOM    215  HG2 ARG A  30      18.387  18.451  39.522  1.00126.73           H  
ATOM    216  HG3 ARG A  30      19.536  19.100  38.328  1.00126.73           H  
ATOM    217  HD2 ARG A  30      20.639  16.993  38.105  1.00127.45           H  
ATOM    218  HD3 ARG A  30      19.339  16.141  38.971  1.00127.45           H  
ATOM    219  HE  ARG A  30      20.666  18.288  40.463  1.00149.91           H  
ATOM    220 HH11 ARG A  30      21.382  14.401  41.230  1.00171.48           H  
ATOM    221 HH12 ARG A  30      20.556  14.846  39.754  1.00171.48           H  
ATOM    222 HH21 ARG A  30      21.718  17.716  42.349  1.00157.57           H  
ATOM    223 HH22 ARG A  30      22.050  16.036  42.703  1.00157.57           H  
ATOM    224  N   LYS A  31      17.475  20.763  38.357  1.00127.08           N  
ATOM    225  CA  LYS A  31      17.674  22.199  38.522  1.00123.31           C  
ATOM    226  C   LYS A  31      18.749  22.685  37.555  1.00120.91           C  
ATOM    227  O   LYS A  31      18.595  23.733  36.935  1.00116.40           O  
ATOM    228  CB  LYS A  31      18.097  22.538  39.961  1.00130.02           C  
ATOM    229  CG  LYS A  31      19.574  22.305  40.291  1.00142.07           C  
ATOM    230  CD  LYS A  31      19.932  22.233  41.758  1.00144.16           C  
ATOM    231  CE  LYS A  31      21.204  21.442  41.999  1.00139.52           C  
ATOM    232  NZ  LYS A  31      21.525  21.345  43.440  1.00133.64           N1+
ATOM    233  H   LYS A  31      17.687  20.163  39.142  1.00127.08           H  
ATOM    234  HA  LYS A  31      16.728  22.698  38.310  1.00123.31           H  
ATOM    235  HB2 LYS A  31      17.877  23.591  40.136  1.00130.02           H  
ATOM    236  HB3 LYS A  31      17.502  21.925  40.638  1.00130.02           H  
ATOM    237  HG2 LYS A  31      19.872  21.363  39.830  1.00142.07           H  
ATOM    238  HG3 LYS A  31      20.145  23.122  39.850  1.00142.07           H  
ATOM    239  HD2 LYS A  31      19.114  21.754  42.296  1.00144.16           H  
ATOM    240  HD3 LYS A  31      20.072  23.246  42.135  1.00144.16           H  
ATOM    241  HE2 LYS A  31      22.029  21.936  41.486  1.00139.52           H  
ATOM    242  HE3 LYS A  31      21.076  20.437  41.597  1.00139.52           H  
ATOM    243  HZ1 LYS A  31      21.646  22.272  43.821  1.00133.64           H  
ATOM    244  HZ2 LYS A  31      20.770  20.878  43.922  1.00133.64           H  
ATOM    245  HZ3 LYS A  31      22.378  20.818  43.560  1.00133.64           H  
ATOM    246  N   SER A  32      19.833  21.900  37.455  1.00135.10           N  
ATOM    247  CA  SER A  32      21.045  22.253  36.727  1.00144.50           C  
ATOM    248  C   SER A  32      20.823  22.167  35.214  1.00142.50           C  
ATOM    249  O   SER A  32      21.394  22.945  34.454  1.00144.13           O  
ATOM    250  CB  SER A  32      22.214  21.380  37.156  1.00147.20           C  
ATOM    251  OG  SER A  32      22.277  21.221  38.569  1.00138.23           O  
ATOM    252  H   SER A  32      19.807  21.002  37.916  1.00135.10           H  
ATOM    253  HA  SER A  32      21.291  23.286  36.971  1.00144.50           H  
ATOM    254  HB2 SER A  32      23.140  21.841  36.813  1.00147.20           H  
ATOM    255  HB3 SER A  32      22.105  20.397  36.697  1.00147.20           H  
ATOM    256  HG  SER A  32      21.543  21.709  38.949  1.00138.23           H  
ATOM    257  N   ASN A  33      19.984  21.220  34.778  1.00139.47           N  
ATOM    258  CA  ASN A  33      19.879  20.871  33.371  1.00129.16           C  
ATOM    259  C   ASN A  33      18.501  21.233  32.803  1.00122.17           C  
ATOM    260  O   ASN A  33      18.070  20.664  31.801  1.00126.11           O  
ATOM    261  CB  ASN A  33      20.273  19.403  33.153  1.00132.07           C  
ATOM    262  CG  ASN A  33      19.405  18.452  33.951  1.00131.41           C  
ATOM    263  OD1 ASN A  33      18.194  18.376  33.735  1.00120.47           O  
ATOM    264  ND2 ASN A  33      20.012  17.733  34.884  1.00129.72           N  
ATOM    265  H   ASN A  33      19.406  20.733  35.447  1.00139.47           H  
ATOM    266  HA  ASN A  33      20.590  21.470  32.802  1.00129.16           H  
ATOM    267  HB2 ASN A  33      21.311  19.269  33.457  1.00132.07           H  
ATOM    268  HB3 ASN A  33      20.171  19.166  32.094  1.00132.07           H  
ATOM    269 HD21 ASN A  33      19.479  17.090  35.453  1.00129.72           H  
ATOM    270 HD22 ASN A  33      21.007  17.828  35.027  1.00129.72           H  
ATOM    271  N   PHE A  34      17.792  22.187  33.422  1.00119.43           N  
ATOM    272  CA  PHE A  34      16.439  22.491  32.961  1.00111.59           C  
ATOM    273  C   PHE A  34      16.447  23.479  31.797  1.00108.94           C  
ATOM    274  O   PHE A  34      15.613  23.353  30.907  1.00107.50           O  
ATOM    275  CB  PHE A  34      15.517  22.986  34.078  1.00109.64           C  
ATOM    276  CG  PHE A  34      14.096  23.289  33.653  1.00105.14           C  
ATOM    277  CD1 PHE A  34      13.115  22.306  33.679  1.00104.59           C  
ATOM    278  CD2 PHE A  34      13.730  24.566  33.238  1.00103.06           C  
ATOM    279  CE1 PHE A  34      11.806  22.594  33.302  1.00106.10           C  
ATOM    280  CE2 PHE A  34      12.422  24.853  32.860  1.00102.27           C  
ATOM    281  CZ  PHE A  34      11.457  23.866  32.892  1.00 98.87           C  
ATOM    282  H   PHE A  34      18.190  22.692  34.201  1.00119.43           H  
ATOM    283  HA  PHE A  34      16.031  21.544  32.610  1.00111.59           H  
ATOM    284  HB2 PHE A  34      15.481  22.218  34.851  1.00109.64           H  
ATOM    285  HB3 PHE A  34      15.947  23.898  34.491  1.00109.64           H  
ATOM    286  HD1 PHE A  34      13.371  21.306  33.996  1.00104.59           H  
ATOM    287  HD2 PHE A  34      14.474  25.348  33.209  1.00103.06           H  
ATOM    288  HE1 PHE A  34      11.057  21.816  33.330  1.00106.10           H  
ATOM    289  HE2 PHE A  34      12.161  25.851  32.541  1.00102.27           H  
ATOM    290  HZ  PHE A  34      10.441  24.086  32.600  1.00 98.87           H  
ATOM    291  N   ALA A  35      17.337  24.477  31.837  1.00110.77           N  
ATOM    292  CA  ALA A  35      17.350  25.516  30.814  1.00114.29           C  
ATOM    293  C   ALA A  35      17.915  24.956  29.503  1.00122.92           C  
ATOM    294  O   ALA A  35      17.461  25.310  28.412  1.00104.22           O  
ATOM    295  CB  ALA A  35      18.116  26.727  31.306  1.00106.26           C  
ATOM    296  H   ALA A  35      18.011  24.511  32.588  1.00110.77           H  
ATOM    297  HA  ALA A  35      16.330  25.844  30.612  1.00114.29           H  
ATOM    298  HB1 ALA A  35      17.648  27.109  32.213  1.00106.26           H  
ATOM    299  HB2 ALA A  35      19.146  26.443  31.521  1.00106.26           H  
ATOM    300  HB3 ALA A  35      18.105  27.500  30.538  1.00106.26           H  
ATOM    301  N   GLU A  36      18.896  24.051  29.621  1.00136.23           N  
ATOM    302  CA  GLU A  36      19.533  23.428  28.467  1.00135.77           C  
ATOM    303  C   GLU A  36      18.518  22.595  27.687  1.00129.14           C  
ATOM    304  O   GLU A  36      18.405  22.753  26.479  1.00140.72           O  
ATOM    305  CB  GLU A  36      20.756  22.621  28.908  1.00138.02           C  
ATOM    306  CG  GLU A  36      21.710  23.445  29.752  1.00155.49           C  
ATOM    307  CD  GLU A  36      22.682  22.658  30.619  1.00166.95           C  
ATOM    308  OE1 GLU A  36      22.739  21.414  30.479  1.00172.07           O  
ATOM    309  OE2 GLU A  36      23.382  23.295  31.433  1.00167.90           O1-
ATOM    310  H   GLU A  36      19.206  23.790  30.546  1.00136.23           H  
ATOM    311  HA  GLU A  36      19.894  24.199  27.787  1.00135.77           H  
ATOM    312  HB2 GLU A  36      20.420  21.765  29.493  1.00138.02           H  
ATOM    313  HB3 GLU A  36      21.284  22.271  28.021  1.00138.02           H  
ATOM    314  HG2 GLU A  36      21.113  24.077  30.409  1.00155.49           H  
ATOM    315  HG3 GLU A  36      22.295  24.071  29.079  1.00155.49           H  
ATOM    316  N   ALA A  37      17.766  21.735  28.382  1.00125.85           N  
ATOM    317  CA  ALA A  37      16.752  20.899  27.751  1.00127.93           C  
ATOM    318  C   ALA A  37      15.559  21.725  27.257  1.00118.95           C  
ATOM    319  O   ALA A  37      14.886  21.322  26.319  1.00113.88           O  
ATOM    320  CB  ALA A  37      16.320  19.799  28.693  1.00140.34           C  
ATOM    321  H   ALA A  37      17.905  21.662  29.380  1.00125.85           H  
ATOM    322  HA  ALA A  37      17.195  20.437  26.869  1.00127.93           H  
ATOM    323  HB1 ALA A  37      17.187  19.203  28.978  1.00140.34           H  
ATOM    324  HB2 ALA A  37      15.873  20.239  29.584  1.00140.34           H  
ATOM    325  HB3 ALA A  37      15.588  19.162  28.196  1.00140.34           H  
ATOM    326  N   LEU A  38      15.290  22.872  27.893  1.00123.36           N  
ATOM    327  CA  LEU A  38      14.217  23.764  27.477  1.00121.16           C  
ATOM    328  C   LEU A  38      14.600  24.429  26.157  1.00125.65           C  
ATOM    329  O   LEU A  38      13.733  24.730  25.339  1.00119.17           O  
ATOM    330  CB  LEU A  38      13.965  24.809  28.573  1.00127.56           C  
ATOM    331  CG  LEU A  38      12.768  25.741  28.334  1.00138.75           C  
ATOM    332  CD1 LEU A  38      11.456  24.972  28.172  1.00119.37           C  
ATOM    333  CD2 LEU A  38      12.634  26.790  29.434  1.00130.65           C  
ATOM    334  H   LEU A  38      15.853  23.128  28.692  1.00123.36           H  
ATOM    335  HA  LEU A  38      13.296  23.201  27.326  1.00121.16           H  
ATOM    336  HB2 LEU A  38      13.796  24.279  29.510  1.00127.56           H  
ATOM    337  HB3 LEU A  38      14.859  25.426  28.661  1.00127.56           H  
ATOM    338  HG  LEU A  38      12.971  26.256  27.395  1.00138.75           H  
ATOM    339 HD11 LEU A  38      11.555  24.252  27.360  1.00119.37           H  
ATOM    340 HD12 LEU A  38      11.227  24.446  29.098  1.00119.37           H  
ATOM    341 HD13 LEU A  38      10.651  25.671  27.942  1.00119.37           H  
ATOM    342 HD21 LEU A  38      12.431  26.296  30.384  1.00130.65           H  
ATOM    343 HD22 LEU A  38      13.562  27.357  29.510  1.00130.65           H  
ATOM    344 HD23 LEU A  38      11.814  27.466  29.193  1.00130.65           H  
ATOM    345  N   ALA A  39      15.910  24.644  25.973  1.00139.83           N  
ATOM    346  CA  ALA A  39      16.485  25.212  24.759  1.00136.41           C  
ATOM    347  C   ALA A  39      16.475  24.191  23.620  1.00132.80           C  
ATOM    348  O   ALA A  39      16.229  24.557  22.476  1.00143.41           O  
ATOM    349  CB  ALA A  39      17.883  25.726  25.027  1.00127.77           C  
ATOM    350  H   ALA A  39      16.539  24.397  26.723  1.00139.83           H  
ATOM    351  HA  ALA A  39      15.870  26.056  24.447  1.00136.41           H  
ATOM    352  HB1 ALA A  39      17.849  26.478  25.815  1.00127.77           H  
ATOM    353  HB2 ALA A  39      18.520  24.899  25.341  1.00127.77           H  
ATOM    354  HB3 ALA A  39      18.287  26.171  24.118  1.00127.77           H  
ATOM    355  N   ALA A  40      16.711  22.910  23.944  1.00129.99           N  
ATOM    356  CA  ALA A  40      16.939  21.874  22.945  1.00131.51           C  
ATOM    357  C   ALA A  40      15.643  21.283  22.372  1.00137.63           C  
ATOM    358  O   ALA A  40      15.711  20.484  21.446  1.00154.27           O  
ATOM    359  CB  ALA A  40      17.855  20.806  23.497  1.00122.87           C  
ATOM    360  H   ALA A  40      16.731  22.654  24.921  1.00129.99           H  
ATOM    361  HA  ALA A  40      17.432  22.350  22.098  1.00131.51           H  
ATOM    362  HB1 ALA A  40      18.791  21.262  23.820  1.00122.87           H  
ATOM    363  HB2 ALA A  40      17.375  20.320  24.346  1.00122.87           H  
ATOM    364  HB3 ALA A  40      18.059  20.067  22.723  1.00122.87           H  
ATOM    365  N   HIS A  41      14.470  21.674  22.893  1.00139.24           N  
ATOM    366  CA  HIS A  41      13.194  21.303  22.295  1.00129.51           C  
ATOM    367  C   HIS A  41      12.293  22.524  22.136  1.00125.08           C  
ATOM    368  O   HIS A  41      12.079  23.279  23.085  1.00127.46           O  
ATOM    369  CB  HIS A  41      12.476  20.238  23.137  1.00128.96           C  
ATOM    370  CG  HIS A  41      13.137  18.900  23.095  1.00140.84           C  
ATOM    371  CD2 HIS A  41      12.731  17.911  22.215  1.00139.96           C  
ATOM    372  ND1 HIS A  41      14.167  18.384  23.806  1.00130.69           N  
ATOM    373  NE2 HIS A  41      13.490  16.847  22.377  1.00129.90           N  
ATOM    374  CE1 HIS A  41      14.375  17.108  23.355  1.00128.12           C  
ATOM    375  H   HIS A  41      14.471  22.244  23.727  1.00139.24           H  
ATOM    376  HA  HIS A  41      13.404  20.886  21.310  1.00129.51           H  
ATOM    377  HB2 HIS A  41      11.458  20.132  22.763  1.00128.96           H  
ATOM    378  HB3 HIS A  41      12.449  20.577  24.173  1.00128.96           H  
ATOM    379  HD1 HIS A  41      14.722  18.886  24.585  1.00130.69           H  
ATOM    380  HD2 HIS A  41      11.920  17.998  21.507  1.00139.96           H  
ATOM    381  HE1 HIS A  41      15.126  16.424  23.724  1.00128.12           H  
ATOM    382  N   LYS A  42      11.703  22.664  20.946  1.00134.79           N  
ATOM    383  CA  LYS A  42      10.754  23.742  20.712  1.00154.81           C  
ATOM    384  C   LYS A  42       9.506  23.511  21.564  1.00164.97           C  
ATOM    385  O   LYS A  42       8.919  24.470  22.058  1.00183.56           O  
ATOM    386  CB  LYS A  42      10.448  23.926  19.221  1.00152.53           C  
ATOM    387  CG  LYS A  42      10.114  25.355  18.812  1.00141.46           C  
ATOM    388  CD  LYS A  42       9.804  25.510  17.344  1.00136.20           C  
ATOM    389  CE  LYS A  42      10.069  26.912  16.834  1.00135.40           C  
ATOM    390  NZ  LYS A  42      11.507  27.169  16.568  1.00133.14           N1+
ATOM    391  H   LYS A  42      11.917  22.016  20.202  1.00134.79           H  
ATOM    392  HA  LYS A  42      11.199  24.687  21.023  1.00154.81           H  
ATOM    393  HB2 LYS A  42      11.321  23.605  18.653  1.00152.53           H  
ATOM    394  HB3 LYS A  42       9.598  23.293  18.968  1.00152.53           H  
ATOM    395  HG2 LYS A  42       9.245  25.682  19.383  1.00141.46           H  
ATOM    396  HG3 LYS A  42      10.967  25.990  19.052  1.00141.46           H  
ATOM    397  HD2 LYS A  42       8.752  25.274  17.183  1.00136.20           H  
ATOM    398  HD3 LYS A  42      10.424  24.812  16.781  1.00136.20           H  
ATOM    399  HE2 LYS A  42       9.721  27.625  17.581  1.00135.40           H  
ATOM    400  HE3 LYS A  42       9.513  27.056  15.908  1.00135.40           H  
ATOM    401  HZ1 LYS A  42      12.035  27.039  17.419  1.00133.14           H  
ATOM    402  HZ2 LYS A  42      11.839  26.526  15.864  1.00133.14           H  
ATOM    403  HZ3 LYS A  42      11.625  28.117  16.240  1.00133.14           H  
ATOM    404  N   TYR A  43       9.108  22.242  21.733  1.00159.49           N  
ATOM    405  CA  TYR A  43       7.894  21.934  22.479  1.00150.89           C  
ATOM    406  C   TYR A  43       8.193  20.944  23.606  1.00146.29           C  
ATOM    407  O   TYR A  43       8.797  19.898  23.368  1.00139.59           O  
ATOM    408  CB  TYR A  43       6.778  21.490  21.528  1.00163.37           C  
ATOM    409  CG  TYR A  43       6.329  22.534  20.527  1.00186.05           C  
ATOM    410  CD1 TYR A  43       6.928  22.653  19.276  1.00188.36           C  
ATOM    411  CD2 TYR A  43       5.282  23.402  20.818  1.00202.78           C  
ATOM    412  CE1 TYR A  43       6.504  23.603  18.356  1.00185.15           C  
ATOM    413  CE2 TYR A  43       4.855  24.365  19.915  1.00191.42           C  
ATOM    414  CZ  TYR A  43       5.471  24.468  18.680  1.00179.90           C  
ATOM    415  OH  TYR A  43       5.048  25.412  17.789  1.00158.69           O  
ATOM    416  H   TYR A  43       9.656  21.491  21.339  1.00159.49           H  
ATOM    417  HA  TYR A  43       7.522  22.834  22.970  1.00150.89           H  
ATOM    418  HB2 TYR A  43       7.134  20.622  20.973  1.00163.37           H  
ATOM    419  HB3 TYR A  43       5.915  21.207  22.130  1.00163.37           H  
ATOM    420  HD1 TYR A  43       7.741  21.992  19.015  1.00188.36           H  
ATOM    421  HD2 TYR A  43       4.787  23.324  21.775  1.00202.78           H  
ATOM    422  HE1 TYR A  43       6.979  23.668  17.388  1.00185.15           H  
ATOM    423  HE2 TYR A  43       4.046  25.031  20.175  1.00191.42           H  
ATOM    424  HH  TYR A  43       5.522  25.424  16.954  1.00158.69           H  
ATOM    425  N   LEU A  44       7.781  21.300  24.835  1.00135.66           N  
ATOM    426  CA  LEU A  44       8.108  20.499  26.008  1.00123.72           C  
ATOM    427  C   LEU A  44       6.926  20.415  26.973  1.00116.68           C  
ATOM    428  O   LEU A  44       6.361  21.435  27.370  1.00108.75           O  
ATOM    429  CB  LEU A  44       9.335  21.106  26.693  1.00112.07           C  
ATOM    430  CG  LEU A  44      10.115  20.163  27.606  1.00105.54           C  
ATOM    431  CD1 LEU A  44      10.526  18.898  26.863  1.00113.77           C  
ATOM    432  CD2 LEU A  44      11.363  20.870  28.120  1.00120.43           C  
ATOM    433  H   LEU A  44       7.233  22.141  24.948  1.00135.66           H  
ATOM    434  HA  LEU A  44       8.333  19.480  25.694  1.00123.72           H  
ATOM    435  HB2 LEU A  44      10.013  21.457  25.916  1.00112.07           H  
ATOM    436  HB3 LEU A  44       9.000  21.952  27.293  1.00112.07           H  
ATOM    437  HG  LEU A  44       9.471  19.883  28.440  1.00105.54           H  
ATOM    438 HD11 LEU A  44       9.636  18.390  26.490  1.00113.77           H  
ATOM    439 HD12 LEU A  44      11.171  19.162  26.025  1.00113.77           H  
ATOM    440 HD13 LEU A  44      11.064  18.237  27.542  1.00113.77           H  
ATOM    441 HD21 LEU A  44      11.998  21.145  27.278  1.00120.43           H  
ATOM    442 HD22 LEU A  44      11.073  21.769  28.665  1.00120.43           H  
ATOM    443 HD23 LEU A  44      11.911  20.203  28.785  1.00120.43           H  
ATOM    444  N   LEU A  45       6.552  19.178  27.326  1.00114.38           N  
ATOM    445  CA  LEU A  45       5.506  18.931  28.305  1.00115.56           C  
ATOM    446  C   LEU A  45       6.149  18.372  29.576  1.00122.73           C  
ATOM    447  O   LEU A  45       6.750  17.296  29.566  1.00115.29           O  
ATOM    448  CB  LEU A  45       4.471  17.961  27.718  1.00102.77           C  
ATOM    449  CG  LEU A  45       3.137  17.901  28.466  1.00109.21           C  
ATOM    450  CD1 LEU A  45       2.323  19.178  28.264  1.00111.21           C  
ATOM    451  CD2 LEU A  45       2.337  16.669  28.064  1.00101.27           C  
ATOM    452  H   LEU A  45       7.013  18.389  26.897  1.00114.38           H  
ATOM    453  HA  LEU A  45       4.986  19.855  28.557  1.00115.56           H  
ATOM    454  HB2 LEU A  45       4.268  18.265  26.691  1.00102.77           H  
ATOM    455  HB3 LEU A  45       4.905  16.961  27.722  1.00102.77           H  
ATOM    456  HG  LEU A  45       3.361  17.822  29.530  1.00109.21           H  
ATOM    457 HD11 LEU A  45       2.906  20.037  28.596  1.00111.21           H  
ATOM    458 HD12 LEU A  45       2.080  19.290  27.207  1.00111.21           H  
ATOM    459 HD13 LEU A  45       1.402  19.118  28.844  1.00111.21           H  
ATOM    460 HD21 LEU A  45       2.098  16.722  27.002  1.00101.27           H  
ATOM    461 HD22 LEU A  45       2.926  15.773  28.260  1.00101.27           H  
ATOM    462 HD23 LEU A  45       1.414  16.630  28.643  1.00101.27           H  
ATOM    463  N   VAL A  46       6.038  19.135  30.672  1.00127.18           N  
ATOM    464  CA  VAL A  46       6.683  18.757  31.919  1.00109.61           C  
ATOM    465  C   VAL A  46       5.630  18.341  32.940  1.00 99.89           C  
ATOM    466  O   VAL A  46       4.606  19.002  33.119  1.00 96.34           O  
ATOM    467  CB  VAL A  46       7.610  19.865  32.457  1.00101.38           C  
ATOM    468  CG1 VAL A  46       8.215  19.500  33.796  1.00 98.33           C  
ATOM    469  CG2 VAL A  46       8.700  20.209  31.457  1.00111.14           C  
ATOM    470  H   VAL A  46       5.497  19.987  30.631  1.00127.18           H  
ATOM    471  HA  VAL A  46       7.329  17.901  31.724  1.00109.61           H  
ATOM    472  HB  VAL A  46       6.989  20.748  32.605  1.00101.38           H  
ATOM    473 HG11 VAL A  46       7.418  19.288  34.509  1.00 98.33           H  
ATOM    474 HG12 VAL A  46       8.844  18.617  33.682  1.00 98.33           H  
ATOM    475 HG13 VAL A  46       8.818  20.331  34.161  1.00 98.33           H  
ATOM    476 HG21 VAL A  46       9.333  19.337  31.295  1.00111.14           H  
ATOM    477 HG22 VAL A  46       8.245  20.508  30.513  1.00111.14           H  
ATOM    478 HG23 VAL A  46       9.304  21.029  31.845  1.00111.14           H  
ATOM    479  N   GLU A  47       5.908  17.212  33.592  1.00 92.05           N  
ATOM    480  CA  GLU A  47       5.094  16.751  34.695  1.00 88.36           C  
ATOM    481  C   GLU A  47       5.833  17.101  35.984  1.00 92.48           C  
ATOM    482  O   GLU A  47       6.951  16.637  36.205  1.00 95.10           O  
ATOM    483  CB  GLU A  47       4.842  15.253  34.527  1.00 89.38           C  
ATOM    484  CG  GLU A  47       3.857  14.683  35.528  1.00103.90           C  
ATOM    485  CD  GLU A  47       4.227  13.290  36.008  1.00114.92           C  
ATOM    486  OE1 GLU A  47       3.539  12.785  36.931  1.00112.37           O  
ATOM    487  OE2 GLU A  47       5.198  12.716  35.457  1.00125.90           O1-
ATOM    488  H   GLU A  47       6.708  16.664  33.308  1.00 92.05           H  
ATOM    489  HA  GLU A  47       4.116  17.230  34.726  1.00 88.36           H  
ATOM    490  HB2 GLU A  47       4.452  15.080  33.524  1.00 89.38           H  
ATOM    491  HB3 GLU A  47       5.791  14.730  34.642  1.00 89.38           H  
ATOM    492  HG2 GLU A  47       2.874  14.638  35.059  1.00103.90           H  
ATOM    493  HG3 GLU A  47       3.817  15.347  36.391  1.00103.90           H  
ATOM    494  N   PHE A  48       5.225  17.970  36.800  1.00 91.74           N  
ATOM    495  CA  PHE A  48       5.726  18.218  38.140  1.00 79.62           C  
ATOM    496  C   PHE A  48       5.020  17.266  39.098  1.00 77.30           C  
ATOM    497  O   PHE A  48       3.793  17.309  39.206  1.00 72.96           O  
ATOM    498  CB  PHE A  48       5.463  19.669  38.529  1.00 79.15           C  
ATOM    499  CG  PHE A  48       6.262  20.657  37.729  1.00 78.77           C  
ATOM    500  CD1 PHE A  48       7.582  20.938  38.059  1.00 78.71           C  
ATOM    501  CD2 PHE A  48       5.698  21.282  36.633  1.00 78.00           C  
ATOM    502  CE1 PHE A  48       8.312  21.863  37.329  1.00 81.12           C  
ATOM    503  CE2 PHE A  48       6.432  22.204  35.898  1.00 82.74           C  
ATOM    504  CZ  PHE A  48       7.734  22.498  36.250  1.00 85.18           C  
ATOM    505  H   PHE A  48       4.404  18.462  36.478  1.00 91.74           H  
ATOM    506  HA  PHE A  48       6.802  18.047  38.183  1.00 79.62           H  
ATOM    507  HB2 PHE A  48       4.404  19.880  38.380  1.00 79.15           H  
ATOM    508  HB3 PHE A  48       5.713  19.795  39.582  1.00 79.15           H  
ATOM    509  HD1 PHE A  48       8.044  20.431  38.893  1.00 78.71           H  
ATOM    510  HD2 PHE A  48       4.682  21.053  36.347  1.00 78.00           H  
ATOM    511  HE1 PHE A  48       9.332  22.086  37.605  1.00 81.12           H  
ATOM    512  HE2 PHE A  48       5.982  22.693  35.047  1.00 82.74           H  
ATOM    513  HZ  PHE A  48       8.298  23.223  35.682  1.00 85.18           H  
ATOM    514  N   TYR A  49       5.812  16.412  39.766  1.00 75.94           N  
ATOM    515  CA  TYR A  49       5.271  15.334  40.583  1.00 70.76           C  
ATOM    516  C   TYR A  49       6.021  15.218  41.916  1.00 69.50           C  
ATOM    517  O   TYR A  49       7.095  15.813  42.119  1.00 62.77           O  
ATOM    518  CB  TYR A  49       5.344  14.005  39.819  1.00 70.25           C  
ATOM    519  CG  TYR A  49       6.727  13.410  39.789  1.00 69.09           C  
ATOM    520  CD1 TYR A  49       7.643  13.808  38.829  1.00 69.88           C  
ATOM    521  CD2 TYR A  49       7.135  12.501  40.755  1.00 67.89           C  
ATOM    522  CE1 TYR A  49       8.935  13.314  38.824  1.00 73.76           C  
ATOM    523  CE2 TYR A  49       8.422  11.994  40.762  1.00 67.36           C  
ATOM    524  CZ  TYR A  49       9.321  12.407  39.793  1.00 70.86           C  
ATOM    525  OH  TYR A  49      10.594  11.933  39.763  1.00 79.93           O  
ATOM    526  H   TYR A  49       6.814  16.520  39.700  1.00 75.94           H  
ATOM    527  HA  TYR A  49       4.228  15.566  40.801  1.00 70.76           H  
ATOM    528  HB2 TYR A  49       4.672  13.293  40.298  1.00 70.25           H  
ATOM    529  HB3 TYR A  49       5.019  14.178  38.793  1.00 70.25           H  
ATOM    530  HD1 TYR A  49       7.343  14.517  38.071  1.00 69.88           H  
ATOM    531  HD2 TYR A  49       6.436  12.184  41.514  1.00 67.89           H  
ATOM    532  HE1 TYR A  49       9.637  13.635  38.069  1.00 73.76           H  
ATOM    533  HE2 TYR A  49       8.723  11.282  41.517  1.00 67.36           H  
ATOM    534  HH  TYR A  49      10.809  11.303  40.455  1.00 79.93           H  
ATOM    535  N   ALA A  50       5.446  14.381  42.792  1.00 62.83           N  
ATOM    536  CA  ALA A  50       5.998  14.033  44.089  1.00 66.42           C  
ATOM    537  C   ALA A  50       6.137  12.520  44.220  1.00 63.96           C  
ATOM    538  O   ALA A  50       5.235  11.767  43.857  1.00 59.35           O  
ATOM    539  CB  ALA A  50       5.107  14.573  45.181  1.00 68.29           C  
ATOM    540  H   ALA A  50       4.565  13.962  42.530  1.00 62.83           H  
ATOM    541  HA  ALA A  50       6.989  14.478  44.184  1.00 66.42           H  
ATOM    542  HB1 ALA A  50       5.033  15.656  45.087  1.00 68.29           H  
ATOM    543  HB2 ALA A  50       4.114  14.132  45.091  1.00 68.29           H  
ATOM    544  HB3 ALA A  50       5.530  14.321  46.153  1.00 68.29           H  
ATOM    545  N   PRO A  51       7.260  12.045  44.797  1.00 63.36           N  
ATOM    546  CA  PRO A  51       7.509  10.617  44.986  1.00 66.79           C  
ATOM    547  C   PRO A  51       6.435   9.870  45.767  1.00 60.20           C  
ATOM    548  O   PRO A  51       6.315   8.672  45.632  1.00 65.25           O  
ATOM    549  CB  PRO A  51       8.807  10.557  45.805  1.00 64.94           C  
ATOM    550  CG  PRO A  51       8.963  11.961  46.360  1.00 66.02           C  
ATOM    551  CD  PRO A  51       8.360  12.863  45.310  1.00 62.67           C  
ATOM    552  HA  PRO A  51       7.541  10.139  44.007  1.00 66.79           H  
ATOM    553  HB2 PRO A  51       8.721   9.830  46.612  1.00 64.94           H  
ATOM    554  HB3 PRO A  51       9.653  10.296  45.169  1.00 64.94           H  
ATOM    555  HG2 PRO A  51      10.016  12.199  46.511  1.00 66.02           H  
ATOM    556  HG3 PRO A  51       8.429  12.062  47.305  1.00 66.02           H  
ATOM    557  HD2 PRO A  51       9.081  13.094  44.525  1.00 62.67           H  
ATOM    558  HD3 PRO A  51       7.992  13.790  45.749  1.00 62.67           H  
ATOM    559  N   TRP A  52       5.648  10.563  46.576  1.00 58.95           N  
ATOM    560  CA  TRP A  52       4.688   9.866  47.419  1.00 60.28           C  
ATOM    561  C   TRP A  52       3.291  10.003  46.843  1.00 64.24           C  
ATOM    562  O   TRP A  52       2.351   9.521  47.458  1.00 65.75           O  
ATOM    563  CB  TRP A  52       4.705  10.400  48.864  1.00 65.28           C  
ATOM    564  CG  TRP A  52       5.124  11.836  48.956  1.00 58.75           C  
ATOM    565  CD1 TRP A  52       6.354  12.313  49.313  1.00 56.25           C  
ATOM    566  CD2 TRP A  52       4.341  12.982  48.588  1.00 56.40           C  
ATOM    567  NE1 TRP A  52       6.373  13.678  49.239  1.00 62.10           N  
ATOM    568  CE2 TRP A  52       5.151  14.119  48.804  1.00 60.39           C  
ATOM    569  CE3 TRP A  52       3.031  13.161  48.133  1.00 57.02           C  
ATOM    570  CZ2 TRP A  52       4.691  15.419  48.582  1.00 58.85           C  
ATOM    571  CZ3 TRP A  52       2.569  14.444  47.926  1.00 61.48           C  
ATOM    572  CH2 TRP A  52       3.390  15.555  48.140  1.00 61.03           C  
ATOM    573  H   TRP A  52       5.714  11.570  46.608  1.00 58.95           H  
ATOM    574  HA  TRP A  52       4.975   8.815  47.443  1.00 60.28           H  
ATOM    575  HB2 TRP A  52       3.703  10.304  49.281  1.00 65.28           H  
ATOM    576  HB3 TRP A  52       5.401   9.798  49.448  1.00 65.28           H  
ATOM    577  HD1 TRP A  52       7.191  11.699  49.611  1.00 56.25           H  
ATOM    578  HE1 TRP A  52       7.161  14.267  49.468  1.00 62.10           H  
ATOM    579  HE3 TRP A  52       2.392  12.310  47.947  1.00 57.02           H  
ATOM    580  HZ2 TRP A  52       5.324  16.278  48.748  1.00 58.85           H  
ATOM    581  HZ3 TRP A  52       1.553  14.593  47.592  1.00 61.48           H  
ATOM    582  HH2 TRP A  52       2.997  16.544  47.955  1.00 61.03           H  
ATOM    583  N   CYS A  53       3.163  10.676  45.691  1.00 74.14           N  
ATOM    584  CA  CYS A  53       1.848  11.085  45.207  1.00 79.74           C  
ATOM    585  C   CYS A  53       1.139   9.960  44.443  1.00 76.46           C  
ATOM    586  O   CYS A  53       1.661   9.452  43.451  1.00 72.78           O  
ATOM    587  CB  CYS A  53       1.942  12.324  44.324  1.00 78.74           C  
ATOM    588  SG  CYS A  53       0.312  12.893  43.759  1.00 78.43           S  
ATOM    589  H   CYS A  53       3.986  10.903  45.151  1.00 74.14           H  
ATOM    590  HA  CYS A  53       1.256  11.323  46.090  1.00 79.74           H  
ATOM    591  HB2 CYS A  53       2.552  12.088  43.452  1.00 78.74           H  
ATOM    592  HB3 CYS A  53       2.415  13.125  44.893  1.00 78.74           H  
ATOM    593  HG  CYS A  53      -0.442  13.204  44.817  1.00 78.43           H  
ATOM    594  N   GLY A  54      -0.086   9.638  44.889  1.00 73.39           N  
ATOM    595  CA  GLY A  54      -0.896   8.558  44.338  1.00 86.64           C  
ATOM    596  C   GLY A  54      -1.318   8.784  42.883  1.00 89.52           C  
ATOM    597  O   GLY A  54      -1.161   7.893  42.050  1.00 90.54           O  
ATOM    598  H   GLY A  54      -0.470  10.177  45.652  1.00 73.39           H  
ATOM    599  HA2 GLY A  54      -0.319   7.635  44.389  1.00 86.64           H  
ATOM    600  HA3 GLY A  54      -1.796   8.458  44.945  1.00 86.64           H  
ATOM    601  N   HIS A  55      -1.861   9.981  42.600  1.00 87.12           N  
ATOM    602  CA  HIS A  55      -2.231  10.414  41.265  1.00 83.39           C  
ATOM    603  C   HIS A  55      -1.006  10.476  40.351  1.00 88.30           C  
ATOM    604  O   HIS A  55      -1.122  10.228  39.156  1.00 98.07           O  
ATOM    605  CB  HIS A  55      -2.930  11.778  41.321  1.00 88.37           C  
ATOM    606  CG  HIS A  55      -4.331  11.745  41.839  1.00111.92           C  
ATOM    607  CD2 HIS A  55      -4.674  12.244  43.088  1.00113.18           C  
ATOM    608  ND1 HIS A  55      -5.486  11.326  41.272  1.00124.23           N  
ATOM    609  NE2 HIS A  55      -5.974  12.117  43.277  1.00113.87           N  
ATOM    610  CE1 HIS A  55      -6.495  11.554  42.178  1.00127.28           C  
ATOM    611  H   HIS A  55      -2.022  10.620  43.366  1.00 87.12           H  
ATOM    612  HA  HIS A  55      -2.925   9.683  40.850  1.00 83.39           H  
ATOM    613  HB2 HIS A  55      -2.952  12.189  40.312  1.00 88.37           H  
ATOM    614  HB3 HIS A  55      -2.345  12.432  41.968  1.00 88.37           H  
ATOM    615  HD2 HIS A  55      -3.982  12.672  43.798  1.00113.18           H  
ATOM    616  HE2 HIS A  55      -6.521  12.414  44.160  1.00113.87           H  
ATOM    617  HE1 HIS A  55      -7.471  11.333  42.038  1.00127.28           H  
ATOM    618  N   CYS A  56       0.163  10.816  40.906  1.00 85.88           N  
ATOM    619  CA  CYS A  56       1.376  10.864  40.108  1.00 83.67           C  
ATOM    620  C   CYS A  56       1.824   9.446  39.791  1.00 84.78           C  
ATOM    621  O   CYS A  56       2.522   9.222  38.810  1.00 98.06           O  
ATOM    622  CB  CYS A  56       2.501  11.594  40.834  1.00 86.97           C  
ATOM    623  SG  CYS A  56       2.149  13.358  41.060  1.00 88.11           S  
ATOM    624  H   CYS A  56       0.203  11.042  41.890  1.00 85.88           H  
ATOM    625  HA  CYS A  56       1.154  11.410  39.191  1.00 83.67           H  
ATOM    626  HB2 CYS A  56       3.417  11.492  40.252  1.00 86.97           H  
ATOM    627  HB3 CYS A  56       2.640  11.137  41.814  1.00 86.97           H  
ATOM    628  HG  CYS A  56       1.038  13.501  41.789  1.00 88.11           H  
ATOM    629  N   LYS A  57       1.413   8.500  40.638  1.00 94.94           N  
ATOM    630  CA  LYS A  57       1.763   7.103  40.438  1.00 98.27           C  
ATOM    631  C   LYS A  57       0.862   6.516  39.356  1.00 91.94           C  
ATOM    632  O   LYS A  57       1.338   5.836  38.453  1.00 86.42           O  
ATOM    633  CB  LYS A  57       1.710   6.317  41.752  1.00103.63           C  
ATOM    634  CG  LYS A  57       2.802   5.254  41.852  1.00114.87           C  
ATOM    635  CD  LYS A  57       2.945   4.565  43.192  1.00125.81           C  
ATOM    636  CE  LYS A  57       3.932   3.414  43.126  1.00132.46           C  
ATOM    637  NZ  LYS A  57       4.326   2.932  44.472  1.00129.28           N1+
ATOM    638  H   LYS A  57       0.848   8.760  41.434  1.00 94.94           H  
ATOM    639  HA  LYS A  57       2.796   7.028  40.097  1.00 98.27           H  
ATOM    640  HB2 LYS A  57       1.828   7.016  42.580  1.00103.63           H  
ATOM    641  HB3 LYS A  57       0.739   5.827  41.825  1.00103.63           H  
ATOM    642  HG2 LYS A  57       2.590   4.488  41.106  1.00114.87           H  
ATOM    643  HG3 LYS A  57       3.754   5.733  41.621  1.00114.87           H  
ATOM    644  HD2 LYS A  57       1.972   4.180  43.497  1.00125.81           H  
ATOM    645  HD3 LYS A  57       3.295   5.290  43.927  1.00125.81           H  
ATOM    646  HE2 LYS A  57       4.825   3.748  42.598  1.00132.46           H  
ATOM    647  HE3 LYS A  57       3.474   2.590  42.579  1.00132.46           H  
ATOM    648  HZ1 LYS A  57       4.753   3.688  44.989  1.00129.28           H  
ATOM    649  HZ2 LYS A  57       3.507   2.606  44.966  1.00129.28           H  
ATOM    650  HZ3 LYS A  57       4.986   2.174  44.378  1.00129.28           H  
ATOM    651  N   ALA A  58      -0.434   6.832  39.445  1.00106.01           N  
ATOM    652  CA  ALA A  58      -1.456   6.354  38.523  1.00123.81           C  
ATOM    653  C   ALA A  58      -1.211   6.885  37.107  1.00125.92           C  
ATOM    654  O   ALA A  58      -1.526   6.212  36.126  1.00128.49           O  
ATOM    655  CB  ALA A  58      -2.832   6.733  39.036  1.00118.08           C  
ATOM    656  H   ALA A  58      -0.723   7.440  40.198  1.00106.01           H  
ATOM    657  HA  ALA A  58      -1.402   5.267  38.468  1.00123.81           H  
ATOM    658  HB1 ALA A  58      -2.983   6.299  40.025  1.00118.08           H  
ATOM    659  HB2 ALA A  58      -2.910   7.818  39.100  1.00118.08           H  
ATOM    660  HB3 ALA A  58      -3.592   6.354  38.353  1.00118.08           H  
ATOM    661  N   LEU A  59      -0.627   8.086  37.013  1.00118.07           N  
ATOM    662  CA  LEU A  59      -0.429   8.781  35.751  1.00115.30           C  
ATOM    663  C   LEU A  59       0.921   8.418  35.126  1.00114.30           C  
ATOM    664  O   LEU A  59       1.064   8.491  33.909  1.00114.05           O  
ATOM    665  CB  LEU A  59      -0.548  10.287  36.019  1.00121.36           C  
ATOM    666  CG  LEU A  59      -0.230  11.224  34.856  1.00124.62           C  
ATOM    667  CD1 LEU A  59      -1.188  12.408  34.862  1.00119.48           C  
ATOM    668  CD2 LEU A  59       1.208  11.724  34.915  1.00120.63           C  
ATOM    669  H   LEU A  59      -0.308   8.532  37.861  1.00118.07           H  
ATOM    670  HA  LEU A  59      -1.188   8.478  35.030  1.00115.30           H  
ATOM    671  HB2 LEU A  59      -1.573  10.486  36.331  1.00121.36           H  
ATOM    672  HB3 LEU A  59       0.133  10.531  36.834  1.00121.36           H  
ATOM    673  HG  LEU A  59      -0.352  10.659  33.932  1.00124.62           H  
ATOM    674 HD11 LEU A  59      -2.214  12.046  34.792  1.00119.48           H  
ATOM    675 HD12 LEU A  59      -1.064  12.971  35.787  1.00119.48           H  
ATOM    676 HD13 LEU A  59      -0.972  13.054  34.011  1.00119.48           H  
ATOM    677 HD21 LEU A  59       1.357  12.294  35.832  1.00120.63           H  
ATOM    678 HD22 LEU A  59       1.889  10.873  34.901  1.00120.63           H  
ATOM    679 HD23 LEU A  59       1.406  12.363  34.054  1.00120.63           H  
ATOM    680  N   ALA A  60       1.895   8.010  35.952  1.00114.81           N  
ATOM    681  CA  ALA A  60       3.264   7.738  35.520  1.00120.39           C  
ATOM    682  C   ALA A  60       3.345   6.803  34.304  1.00126.73           C  
ATOM    683  O   ALA A  60       4.120   7.082  33.389  1.00113.76           O  
ATOM    684  CB  ALA A  60       4.087   7.221  36.678  1.00122.90           C  
ATOM    685  H   ALA A  60       1.670   7.883  36.928  1.00114.81           H  
ATOM    686  HA  ALA A  60       3.685   8.686  35.185  1.00120.39           H  
ATOM    687  HB1 ALA A  60       4.062   7.944  37.493  1.00122.90           H  
ATOM    688  HB2 ALA A  60       3.675   6.272  37.022  1.00122.90           H  
ATOM    689  HB3 ALA A  60       5.117   7.073  36.354  1.00122.90           H  
ATOM    690  N   PRO A  61       2.600   5.667  34.241  1.00129.52           N  
ATOM    691  CA  PRO A  61       2.713   4.735  33.115  1.00128.62           C  
ATOM    692  C   PRO A  61       1.995   5.175  31.834  1.00120.88           C  
ATOM    693  O   PRO A  61       2.465   4.897  30.731  1.00113.88           O  
ATOM    694  CB  PRO A  61       2.170   3.405  33.671  1.00127.35           C  
ATOM    695  CG  PRO A  61       1.293   3.776  34.860  1.00123.39           C  
ATOM    696  CD  PRO A  61       1.624   5.205  35.244  1.00124.89           C  
ATOM    697  HA  PRO A  61       3.747   4.667  32.777  1.00128.62           H  
ATOM    698  HB2 PRO A  61       1.582   2.889  32.912  1.00127.35           H  
ATOM    699  HB3 PRO A  61       2.992   2.764  33.991  1.00127.35           H  
ATOM    700  HG2 PRO A  61       1.499   3.109  35.697  1.00123.39           H  
ATOM    701  HG3 PRO A  61       0.241   3.699  34.585  1.00123.39           H  
ATOM    702  HD2 PRO A  61       2.059   5.240  36.243  1.00124.89           H  
ATOM    703  HD3 PRO A  61       0.727   5.824  35.216  1.00124.89           H  
ATOM    704  N   GLU A  62       0.853   5.862  31.986  1.00119.24           N  
ATOM    705  CA  GLU A  62       0.132   6.465  30.869  1.00118.72           C  
ATOM    706  C   GLU A  62       0.992   7.563  30.240  1.00112.79           C  
ATOM    707  O   GLU A  62       0.970   7.756  29.027  1.00129.30           O  
ATOM    708  CB  GLU A  62      -1.205   7.052  31.336  1.00121.81           C  
ATOM    709  CG  GLU A  62      -2.200   6.008  31.820  1.00129.83           C  
ATOM    710  CD  GLU A  62      -3.280   5.587  30.836  1.00137.07           C  
ATOM    711  OE1 GLU A  62      -2.952   5.346  29.666  1.00141.71           O  
ATOM    712  OE2 GLU A  62      -4.453   5.489  31.248  1.00145.57           O1-
ATOM    713  H   GLU A  62       0.474   5.967  32.916  1.00119.24           H  
ATOM    714  HA  GLU A  62      -0.075   5.692  30.129  1.00118.72           H  
ATOM    715  HB2 GLU A  62      -1.009   7.745  32.154  1.00121.81           H  
ATOM    716  HB3 GLU A  62      -1.653   7.592  30.502  1.00121.81           H  
ATOM    717  HG2 GLU A  62      -2.696   6.409  32.704  1.00129.83           H  
ATOM    718  HG3 GLU A  62      -1.636   5.116  32.093  1.00129.83           H  
ATOM    719  N   TYR A  63       1.749   8.276  31.080  1.00109.24           N  
ATOM    720  CA  TYR A  63       2.674   9.309  30.635  1.00107.58           C  
ATOM    721  C   TYR A  63       3.798   8.669  29.820  1.00105.12           C  
ATOM    722  O   TYR A  63       4.243   9.251  28.835  1.00 98.02           O  
ATOM    723  CB  TYR A  63       3.201  10.113  31.834  1.00101.97           C  
ATOM    724  CG  TYR A  63       3.834  11.452  31.527  1.00 88.39           C  
ATOM    725  CD1 TYR A  63       3.050  12.565  31.258  1.00 88.36           C  
ATOM    726  CD2 TYR A  63       5.214  11.620  31.523  1.00 83.89           C  
ATOM    727  CE1 TYR A  63       3.610  13.806  30.982  1.00 83.95           C  
ATOM    728  CE2 TYR A  63       5.791  12.853  31.240  1.00 80.25           C  
ATOM    729  CZ  TYR A  63       4.989  13.954  30.971  1.00 86.37           C  
ATOM    730  OH  TYR A  63       5.537  15.184  30.698  1.00 88.87           O  
ATOM    731  H   TYR A  63       1.676   8.089  32.070  1.00109.24           H  
ATOM    732  HA  TYR A  63       2.156  10.017  29.988  1.00107.58           H  
ATOM    733  HB2 TYR A  63       2.362  10.290  32.507  1.00101.97           H  
ATOM    734  HB3 TYR A  63       3.949   9.502  32.339  1.00101.97           H  
ATOM    735  HD1 TYR A  63       1.975  12.464  31.263  1.00 88.36           H  
ATOM    736  HD2 TYR A  63       5.851  10.776  31.744  1.00 83.89           H  
ATOM    737  HE1 TYR A  63       2.973  14.654  30.776  1.00 83.95           H  
ATOM    738  HE2 TYR A  63       6.866  12.955  31.229  1.00 80.25           H  
ATOM    739  HH  TYR A  63       6.382  15.355  31.121  1.00 88.87           H  
ATOM    740  N   ALA A  64       4.242   7.476  30.247  1.00110.20           N  
ATOM    741  CA  ALA A  64       5.315   6.732  29.598  1.00111.87           C  
ATOM    742  C   ALA A  64       4.825   6.172  28.261  1.00121.70           C  
ATOM    743  O   ALA A  64       5.610   6.006  27.326  1.00109.89           O  
ATOM    744  CB  ALA A  64       5.791   5.632  30.514  1.00101.43           C  
ATOM    745  H   ALA A  64       3.808   7.071  31.064  1.00110.20           H  
ATOM    746  HA  ALA A  64       6.155   7.396  29.395  1.00111.87           H  
ATOM    747  HB1 ALA A  64       6.157   6.067  31.444  1.00101.43           H  
ATOM    748  HB2 ALA A  64       4.964   4.955  30.730  1.00101.43           H  
ATOM    749  HB3 ALA A  64       6.596   5.079  30.030  1.00101.43           H  
ATOM    750  N   LYS A  65       3.514   5.894  28.190  1.00130.28           N  
ATOM    751  CA  LYS A  65       2.882   5.370  26.991  1.00131.26           C  
ATOM    752  C   LYS A  65       2.849   6.458  25.924  1.00128.38           C  
ATOM    753  O   LYS A  65       3.460   6.291  24.872  1.00136.56           O  
ATOM    754  CB  LYS A  65       1.477   4.827  27.282  1.00139.80           C  
ATOM    755  CG  LYS A  65       0.964   3.792  26.288  1.00145.28           C  
ATOM    756  CD  LYS A  65      -0.515   3.495  26.423  1.00152.07           C  
ATOM    757  CE  LYS A  65      -0.847   2.725  27.685  1.00151.60           C  
ATOM    758  NZ  LYS A  65      -2.196   2.117  27.617  1.00153.09           N1+
ATOM    759  H   LYS A  65       2.941   6.056  29.006  1.00130.28           H  
ATOM    760  HA  LYS A  65       3.469   4.528  26.623  1.00131.26           H  
ATOM    761  HB2 LYS A  65       1.491   4.368  28.270  1.00139.80           H  
ATOM    762  HB3 LYS A  65       0.783   5.668  27.282  1.00139.80           H  
ATOM    763  HG2 LYS A  65       1.149   4.162  25.280  1.00145.28           H  
ATOM    764  HG3 LYS A  65       1.516   2.865  26.442  1.00145.28           H  
ATOM    765  HD2 LYS A  65      -0.832   2.906  25.562  1.00152.07           H  
ATOM    766  HD3 LYS A  65      -1.060   4.439  26.438  1.00152.07           H  
ATOM    767  HE2 LYS A  65      -0.809   3.406  28.535  1.00151.60           H  
ATOM    768  HE3 LYS A  65      -0.109   1.934  27.820  1.00151.60           H  
ATOM    769  HZ1 LYS A  65      -2.887   2.843  27.491  1.00153.09           H  
ATOM    770  HZ2 LYS A  65      -2.237   1.475  26.838  1.00153.09           H  
ATOM    771  HZ3 LYS A  65      -2.384   1.618  28.475  1.00153.09           H  
ATOM    772  N   ALA A  66       2.158   7.571  26.213  1.00124.64           N  
ATOM    773  CA  ALA A  66       2.085   8.699  25.293  1.00133.62           C  
ATOM    774  C   ALA A  66       3.481   9.172  24.879  1.00135.41           C  
ATOM    775  O   ALA A  66       3.658   9.682  23.774  1.00150.73           O  
ATOM    776  CB  ALA A  66       1.287   9.834  25.892  1.00124.92           C  
ATOM    777  H   ALA A  66       1.673   7.629  27.097  1.00124.64           H  
ATOM    778  HA  ALA A  66       1.570   8.360  24.394  1.00133.62           H  
ATOM    779  HB1 ALA A  66       0.287   9.482  26.143  1.00124.92           H  
ATOM    780  HB2 ALA A  66       1.784  10.191  26.794  1.00124.92           H  
ATOM    781  HB3 ALA A  66       1.215  10.648  25.171  1.00124.92           H  
ATOM    782  N   ALA A  67       4.469   8.994  25.764  1.00128.01           N  
ATOM    783  CA  ALA A  67       5.829   9.396  25.457  1.00129.62           C  
ATOM    784  C   ALA A  67       6.449   8.386  24.502  1.00138.74           C  
ATOM    785  O   ALA A  67       7.181   8.778  23.595  1.00134.45           O  
ATOM    786  CB  ALA A  67       6.637   9.500  26.719  1.00134.93           C  
ATOM    787  H   ALA A  67       4.265   8.573  26.659  1.00128.01           H  
ATOM    788  HA  ALA A  67       5.820  10.376  24.980  1.00129.62           H  
ATOM    789  HB1 ALA A  67       6.183  10.237  27.382  1.00134.93           H  
ATOM    790  HB2 ALA A  67       6.661   8.530  27.216  1.00134.93           H  
ATOM    791  HB3 ALA A  67       7.654   9.809  26.475  1.00134.93           H  
ATOM    792  N   GLY A  68       6.134   7.101  24.724  1.00144.01           N  
ATOM    793  CA  GLY A  68       6.692   6.004  23.946  1.00148.74           C  
ATOM    794  C   GLY A  68       6.071   5.930  22.553  1.00157.50           C  
ATOM    795  O   GLY A  68       6.740   5.585  21.579  1.00159.35           O  
ATOM    796  H   GLY A  68       5.481   6.885  25.464  1.00144.01           H  
ATOM    797  HA2 GLY A  68       7.767   6.152  23.847  1.00148.74           H  
ATOM    798  HA3 GLY A  68       6.501   5.067  24.469  1.00148.74           H  
ATOM    799  N   LYS A  69       4.777   6.275  22.483  1.00160.25           N  
ATOM    800  CA  LYS A  69       3.978   6.264  21.266  1.00151.53           C  
ATOM    801  C   LYS A  69       4.426   7.390  20.335  1.00157.01           C  
ATOM    802  O   LYS A  69       4.312   7.267  19.119  1.00182.80           O  
ATOM    803  CB  LYS A  69       2.493   6.400  21.634  1.00144.65           C  
ATOM    804  CG  LYS A  69       1.513   6.601  20.483  1.00143.82           C  
ATOM    805  CD  LYS A  69       1.485   5.459  19.496  1.00130.40           C  
ATOM    806  CE  LYS A  69       0.931   4.184  20.090  1.00122.42           C  
ATOM    807  NZ  LYS A  69       0.678   3.197  19.020  1.00128.67           N1+
ATOM    808  H   LYS A  69       4.323   6.564  23.338  1.00160.25           H  
ATOM    809  HA  LYS A  69       4.119   5.321  20.738  1.00151.53           H  
ATOM    810  HB2 LYS A  69       2.200   5.492  22.161  1.00144.65           H  
ATOM    811  HB3 LYS A  69       2.396   7.256  22.302  1.00144.65           H  
ATOM    812  HG2 LYS A  69       0.513   6.718  20.900  1.00143.82           H  
ATOM    813  HG3 LYS A  69       1.793   7.509  19.949  1.00143.82           H  
ATOM    814  HD2 LYS A  69       2.502   5.270  19.153  1.00130.40           H  
ATOM    815  HD3 LYS A  69       0.863   5.747  18.648  1.00130.40           H  
ATOM    816  HE2 LYS A  69      -0.003   4.403  20.608  1.00122.42           H  
ATOM    817  HE3 LYS A  69       1.651   3.773  20.798  1.00122.42           H  
ATOM    818  HZ1 LYS A  69       0.011   3.576  18.363  1.00128.67           H  
ATOM    819  HZ2 LYS A  69       1.543   2.991  18.541  1.00128.67           H  
ATOM    820  HZ3 LYS A  69       0.307   2.349  19.425  1.00128.67           H  
ATOM    821  N   LEU A  70       4.919   8.488  20.919  1.00147.82           N  
ATOM    822  CA  LEU A  70       5.405   9.631  20.163  1.00131.32           C  
ATOM    823  C   LEU A  70       6.902   9.482  19.888  1.00124.36           C  
ATOM    824  O   LEU A  70       7.459  10.207  19.076  1.00121.47           O  
ATOM    825  CB  LEU A  70       5.110  10.921  20.938  1.00133.62           C  
ATOM    826  CG  LEU A  70       3.689  11.480  20.807  1.00129.39           C  
ATOM    827  CD1 LEU A  70       3.514  12.746  21.638  1.00121.07           C  
ATOM    828  CD2 LEU A  70       3.330  11.753  19.354  1.00123.16           C  
ATOM    829  H   LEU A  70       4.955   8.525  21.928  1.00147.82           H  
ATOM    830  HA  LEU A  70       4.891   9.679  19.203  1.00131.32           H  
ATOM    831  HB2 LEU A  70       5.294  10.724  21.994  1.00133.62           H  
ATOM    832  HB3 LEU A  70       5.802  11.686  20.586  1.00133.62           H  
ATOM    833  HG  LEU A  70       3.009  10.719  21.190  1.00129.39           H  
ATOM    834 HD11 LEU A  70       3.745  12.531  22.681  1.00121.07           H  
ATOM    835 HD12 LEU A  70       4.188  13.519  21.268  1.00121.07           H  
ATOM    836 HD13 LEU A  70       2.484  13.093  21.559  1.00121.07           H  
ATOM    837 HD21 LEU A  70       3.999  12.513  18.951  1.00123.16           H  
ATOM    838 HD22 LEU A  70       3.433  10.835  18.776  1.00123.16           H  
ATOM    839 HD23 LEU A  70       2.301  12.107  19.294  1.00123.16           H  
ATOM    840  N   LYS A  71       7.555   8.520  20.548  1.00137.81           N  
ATOM    841  CA  LYS A  71       8.973   8.271  20.320  1.00150.14           C  
ATOM    842  C   LYS A  71       9.159   7.551  18.983  1.00172.26           C  
ATOM    843  O   LYS A  71      10.114   7.822  18.255  1.00171.68           O  
ATOM    844  CB  LYS A  71       9.572   7.492  21.499  1.00150.49           C  
ATOM    845  CG  LYS A  71      11.041   7.124  21.348  1.00153.83           C  
ATOM    846  CD  LYS A  71      12.014   8.282  21.500  1.00146.98           C  
ATOM    847  CE  LYS A  71      13.137   8.205  20.487  1.00138.99           C  
ATOM    848  NZ  LYS A  71      13.952   9.442  20.479  1.00135.82           N1+
ATOM    849  H   LYS A  71       7.055   7.954  21.219  1.00137.81           H  
ATOM    850  HA  LYS A  71       9.513   9.216  20.261  1.00150.14           H  
ATOM    851  HB2 LYS A  71       9.467   8.103  22.396  1.00150.49           H  
ATOM    852  HB3 LYS A  71       9.003   6.570  21.619  1.00150.49           H  
ATOM    853  HG2 LYS A  71      11.282   6.378  22.106  1.00153.83           H  
ATOM    854  HG3 LYS A  71      11.181   6.693  20.357  1.00153.83           H  
ATOM    855  HD2 LYS A  71      12.440   8.256  22.503  1.00146.98           H  
ATOM    856  HD3 LYS A  71      11.474   9.218  21.359  1.00146.98           H  
ATOM    857  HE2 LYS A  71      12.709   8.057  19.495  1.00138.99           H  
ATOM    858  HE3 LYS A  71      13.779   7.360  20.735  1.00138.99           H  
ATOM    859  HZ1 LYS A  71      13.364  10.231  20.250  1.00135.82           H  
ATOM    860  HZ2 LYS A  71      14.362   9.581  21.392  1.00135.82           H  
ATOM    861  HZ3 LYS A  71      14.686   9.357  19.790  1.00135.82           H  
ATOM    862  N   ALA A  72       8.213   6.654  18.657  1.00191.84           N  
ATOM    863  CA  ALA A  72       8.270   5.824  17.466  1.00180.80           C  
ATOM    864  C   ALA A  72       7.242   6.305  16.443  1.00172.52           C  
ATOM    865  O   ALA A  72       6.950   5.568  15.502  1.00176.94           O  
ATOM    866  CB  ALA A  72       8.043   4.365  17.829  1.00178.41           C  
ATOM    867  H   ALA A  72       7.419   6.551  19.273  1.00191.84           H  
ATOM    868  HA  ALA A  72       9.260   5.908  17.019  1.00180.80           H  
ATOM    869  HB1 ALA A  72       8.806   4.044  18.539  1.00178.41           H  
ATOM    870  HB2 ALA A  72       7.057   4.252  18.280  1.00178.41           H  
ATOM    871  HB3 ALA A  72       8.104   3.753  16.929  1.00178.41           H  
ATOM    872  N   GLU A  73       6.694   7.522  16.626  1.00161.61           N  
ATOM    873  CA  GLU A  73       5.681   8.042  15.716  1.00152.71           C  
ATOM    874  C   GLU A  73       5.578   9.569  15.792  1.00151.00           C  
ATOM    875  O   GLU A  73       5.018  10.197  14.892  1.00136.94           O  
ATOM    876  CB  GLU A  73       4.331   7.359  15.968  1.00151.23           C  
ATOM    877  CG  GLU A  73       3.155   8.324  15.985  1.00149.17           C  
ATOM    878  CD  GLU A  73       1.798   7.669  16.184  1.00140.30           C  
ATOM    879  OE1 GLU A  73       1.044   8.127  17.063  1.00141.47           O  
ATOM    880  OE2 GLU A  73       1.505   6.701  15.459  1.00145.36           O1-
ATOM    881  H   GLU A  73       6.991   8.086  17.410  1.00161.61           H  
ATOM    882  HA  GLU A  73       5.988   7.806  14.697  1.00152.71           H  
ATOM    883  HB2 GLU A  73       4.163   6.625  15.180  1.00151.23           H  
ATOM    884  HB3 GLU A  73       4.375   6.853  16.932  1.00151.23           H  
ATOM    885  HG2 GLU A  73       3.139   8.856  15.034  1.00149.17           H  
ATOM    886  HG3 GLU A  73       3.311   9.035  16.796  1.00149.17           H  
ATOM    887  N   GLY A  74       6.100  10.155  16.875  1.00166.75           N  
ATOM    888  CA  GLY A  74       5.979  11.587  17.106  1.00164.59           C  
ATOM    889  C   GLY A  74       7.112  12.369  16.446  1.00169.18           C  
ATOM    890  O   GLY A  74       7.858  11.822  15.631  1.00168.47           O  
ATOM    891  H   GLY A  74       6.592   9.588  17.551  1.00166.75           H  
ATOM    892  HA2 GLY A  74       5.029  11.931  16.697  1.00164.59           H  
ATOM    893  HA3 GLY A  74       6.001  11.774  18.180  1.00164.59           H  
ATOM    894  N   SER A  75       7.239  13.650  16.827  1.00164.30           N  
ATOM    895  CA  SER A  75       8.159  14.573  16.176  1.00161.87           C  
ATOM    896  C   SER A  75       9.081  15.259  17.184  1.00155.74           C  
ATOM    897  O   SER A  75      10.173  14.766  17.469  1.00147.22           O  
ATOM    898  CB  SER A  75       7.410  15.587  15.338  1.00158.02           C  
ATOM    899  OG  SER A  75       6.731  14.956  14.261  1.00146.77           O  
ATOM    900  H   SER A  75       6.675  13.987  17.594  1.00164.30           H  
ATOM    901  HA  SER A  75       8.791  13.987  15.508  1.00161.87           H  
ATOM    902  HB2 SER A  75       8.119  16.311  14.937  1.00158.02           H  
ATOM    903  HB3 SER A  75       6.682  16.101  15.966  1.00158.02           H  
ATOM    904  HG  SER A  75       6.109  14.330  14.637  1.00146.77           H  
ATOM    905  N   GLU A  76       8.634  16.418  17.690  1.00158.35           N  
ATOM    906  CA  GLU A  76       9.493  17.341  18.417  1.00172.90           C  
ATOM    907  C   GLU A  76       9.018  17.517  19.855  1.00178.92           C  
ATOM    908  O   GLU A  76       9.798  17.980  20.693  1.00183.67           O  
ATOM    909  CB  GLU A  76       9.500  18.721  17.754  1.00166.28           C  
ATOM    910  CG  GLU A  76      10.835  19.074  17.126  1.00162.48           C  
ATOM    911  CD  GLU A  76      10.747  20.226  16.142  1.00159.01           C  
ATOM    912  OE1 GLU A  76       9.999  20.097  15.158  1.00163.73           O  
ATOM    913  OE2 GLU A  76      11.407  21.255  16.376  1.00156.76           O1-
ATOM    914  H   GLU A  76       7.662  16.660  17.561  1.00158.35           H  
ATOM    915  HA  GLU A  76      10.496  16.913  18.405  1.00172.90           H  
ATOM    916  HB2 GLU A  76       8.736  18.736  16.976  1.00166.28           H  
ATOM    917  HB3 GLU A  76       9.264  19.470  18.510  1.00166.28           H  
ATOM    918  HG2 GLU A  76      11.213  18.197  16.600  1.00162.48           H  
ATOM    919  HG3 GLU A  76      11.529  19.349  17.920  1.00162.48           H  
ATOM    920  N   ILE A  77       7.736  17.204  20.099  1.00177.69           N  
ATOM    921  CA  ILE A  77       7.143  17.271  21.425  1.00172.21           C  
ATOM    922  C   ILE A  77       7.796  16.196  22.289  1.00165.46           C  
ATOM    923  O   ILE A  77       7.774  15.013  21.948  1.00172.74           O  
ATOM    924  CB  ILE A  77       5.606  17.098  21.375  1.00171.31           C  
ATOM    925  CG1 ILE A  77       4.929  18.153  20.496  1.00170.52           C  
ATOM    926  CG2 ILE A  77       5.007  17.077  22.776  1.00169.91           C  
ATOM    927  CD1 ILE A  77       3.453  17.887  20.274  1.00172.59           C  
ATOM    928  H   ILE A  77       7.157  16.908  19.326  1.00177.69           H  
ATOM    929  HA  ILE A  77       7.323  18.256  21.857  1.00172.21           H  
ATOM    930  HB  ILE A  77       5.412  16.131  20.911  1.00171.31           H  
ATOM    931 HG12 ILE A  77       5.037  19.126  20.976  1.00170.52           H  
ATOM    932 HG13 ILE A  77       5.428  18.169  19.527  1.00170.52           H  
ATOM    933 HG21 ILE A  77       5.471  16.281  23.358  1.00169.91           H  
ATOM    934 HG22 ILE A  77       5.188  18.035  23.263  1.00169.91           H  
ATOM    935 HG23 ILE A  77       3.934  16.900  22.710  1.00169.91           H  
ATOM    936 HD11 ILE A  77       3.328  16.925  19.776  1.00172.59           H  
ATOM    937 HD12 ILE A  77       2.939  17.868  21.235  1.00172.59           H  
ATOM    938 HD13 ILE A  77       3.031  18.676  19.651  1.00172.59           H  
ATOM    939  N   ARG A  78       8.389  16.634  23.403  1.00158.18           N  
ATOM    940  CA  ARG A  78       9.100  15.729  24.288  1.00146.69           C  
ATOM    941  C   ARG A  78       8.504  15.810  25.691  1.00128.94           C  
ATOM    942  O   ARG A  78       8.150  16.891  26.162  1.00124.68           O  
ATOM    943  CB  ARG A  78      10.591  16.065  24.291  1.00141.73           C  
ATOM    944  CG  ARG A  78      11.467  14.857  24.569  1.00145.47           C  
ATOM    945  CD  ARG A  78      11.596  14.001  23.327  1.00142.98           C  
ATOM    946  NE  ARG A  78      12.346  12.785  23.630  1.00144.65           N  
ATOM    947  CZ  ARG A  78      13.667  12.703  23.811  1.00145.72           C  
ATOM    948  NH1 ARG A  78      14.434  13.780  23.730  1.00140.93           N  
ATOM    949  NH2 ARG A  78      14.218  11.536  24.087  1.00143.61           N1+
ATOM    950  H   ARG A  78       8.342  17.616  23.635  1.00158.18           H  
ATOM    951  HA  ARG A  78       8.991  14.705  23.932  1.00146.69           H  
ATOM    952  HB2 ARG A  78      10.858  16.471  23.316  1.00141.73           H  
ATOM    953  HB3 ARG A  78      10.777  16.814  25.060  1.00141.73           H  
ATOM    954  HG2 ARG A  78      11.020  14.265  25.368  1.00145.47           H  
ATOM    955  HG3 ARG A  78      12.457  15.194  24.877  1.00145.47           H  
ATOM    956  HD2 ARG A  78      12.119  14.564  22.554  1.00142.98           H  
ATOM    957  HD3 ARG A  78      10.602  13.732  22.970  1.00142.98           H  
ATOM    958  HE  ARG A  78      11.818  11.928  23.710  1.00144.65           H  
ATOM    959 HH11 ARG A  78      14.023  14.678  23.519  1.00140.93           H  
ATOM    960 HH12 ARG A  78      15.430  13.703  23.879  1.00140.93           H  
ATOM    961 HH21 ARG A  78      13.641  10.710  24.161  1.00143.61           H  
ATOM    962 HH22 ARG A  78      15.216  11.469  24.225  1.00143.61           H  
ATOM    963  N   LEU A  79       8.388  14.638  26.327  1.00115.81           N  
ATOM    964  CA  LEU A  79       7.802  14.536  27.649  1.00113.54           C  
ATOM    965  C   LEU A  79       8.899  14.423  28.707  1.00117.55           C  
ATOM    966  O   LEU A  79       9.810  13.594  28.606  1.00106.75           O  
ATOM    967  CB  LEU A  79       6.799  13.379  27.694  1.00102.95           C  
ATOM    968  CG  LEU A  79       5.362  13.780  27.347  1.00107.29           C  
ATOM    969  CD1 LEU A  79       5.251  14.358  25.943  1.00122.45           C  
ATOM    970  CD2 LEU A  79       4.391  12.625  27.552  1.00103.36           C  
ATOM    971  H   LEU A  79       8.719  13.799  25.872  1.00115.81           H  
ATOM    972  HA  LEU A  79       7.243  15.444  27.877  1.00113.54           H  
ATOM    973  HB2 LEU A  79       7.123  12.618  26.984  1.00102.95           H  
ATOM    974  HB3 LEU A  79       6.804  12.961  28.701  1.00102.95           H  
ATOM    975  HG  LEU A  79       5.081  14.572  28.041  1.00107.29           H  
ATOM    976 HD11 LEU A  79       5.923  15.211  25.847  1.00122.45           H  
ATOM    977 HD12 LEU A  79       5.525  13.596  25.214  1.00122.45           H  
ATOM    978 HD13 LEU A  79       4.226  14.681  25.763  1.00122.45           H  
ATOM    979 HD21 LEU A  79       4.644  11.812  26.871  1.00103.36           H  
ATOM    980 HD22 LEU A  79       4.459  12.272  28.581  1.00103.36           H  
ATOM    981 HD23 LEU A  79       3.375  12.964  27.350  1.00103.36           H  
ATOM    982  N   ALA A  80       8.781  15.306  29.709  1.00129.55           N  
ATOM    983  CA  ALA A  80       9.738  15.459  30.790  1.00119.15           C  
ATOM    984  C   ALA A  80       9.004  15.391  32.126  1.00100.01           C  
ATOM    985  O   ALA A  80       7.787  15.547  32.194  1.00 89.60           O  
ATOM    986  CB  ALA A  80      10.480  16.769  30.634  1.00115.81           C  
ATOM    987  H   ALA A  80       7.969  15.907  29.712  1.00129.55           H  
ATOM    988  HA  ALA A  80      10.471  14.653  30.759  1.00119.15           H  
ATOM    989  HB1 ALA A  80      11.008  16.776  29.680  1.00115.81           H  
ATOM    990  HB2 ALA A  80       9.769  17.595  30.662  1.00115.81           H  
ATOM    991  HB3 ALA A  80      11.197  16.879  31.447  1.00115.81           H  
ATOM    992  N   LYS A  81       9.774  15.147  33.185  1.00 98.50           N  
ATOM    993  CA  LYS A  81       9.239  15.144  34.533  1.00 91.04           C  
ATOM    994  C   LYS A  81      10.286  15.727  35.477  1.00 88.27           C  
ATOM    995  O   LYS A  81      11.485  15.557  35.249  1.00 84.50           O  
ATOM    996  CB  LYS A  81       8.802  13.736  34.941  1.00 92.37           C  
ATOM    997  CG  LYS A  81       9.922  12.715  35.107  1.00 93.47           C  
ATOM    998  CD  LYS A  81       9.381  11.313  35.234  1.00 89.98           C  
ATOM    999  CE  LYS A  81      10.364  10.382  35.902  1.00 91.85           C  
ATOM   1000  NZ  LYS A  81       9.716   9.092  36.232  1.00 95.78           N1+
ATOM   1001  H   LYS A  81      10.757  14.959  33.046  1.00 98.50           H  
ATOM   1002  HA  LYS A  81       8.346  15.766  34.584  1.00 91.04           H  
ATOM   1003  HB2 LYS A  81       8.275  13.812  35.892  1.00 92.37           H  
ATOM   1004  HB3 LYS A  81       8.120  13.363  34.177  1.00 92.37           H  
ATOM   1005  HG2 LYS A  81      10.577  12.764  34.237  1.00 93.47           H  
ATOM   1006  HG3 LYS A  81      10.491  12.957  36.004  1.00 93.47           H  
ATOM   1007  HD2 LYS A  81       9.157  10.931  34.238  1.00 89.98           H  
ATOM   1008  HD3 LYS A  81       8.466  11.342  35.826  1.00 89.98           H  
ATOM   1009  HE2 LYS A  81      10.730  10.844  36.819  1.00 91.85           H  
ATOM   1010  HE3 LYS A  81      11.201  10.201  35.228  1.00 91.85           H  
ATOM   1011  HZ1 LYS A  81       8.939   9.255  36.857  1.00 95.78           H  
ATOM   1012  HZ2 LYS A  81       9.380   8.657  35.384  1.00 95.78           H  
ATOM   1013  HZ3 LYS A  81      10.386   8.483  36.680  1.00 95.78           H  
ATOM   1014  N   VAL A  82       9.786  16.440  36.496  1.00 85.73           N  
ATOM   1015  CA  VAL A  82      10.574  17.048  37.555  1.00 82.44           C  
ATOM   1016  C   VAL A  82      10.010  16.560  38.887  1.00 82.42           C  
ATOM   1017  O   VAL A  82       8.797  16.621  39.131  1.00 82.35           O  
ATOM   1018  CB  VAL A  82      10.551  18.595  37.475  1.00 86.99           C  
ATOM   1019  CG1 VAL A  82      11.204  19.266  38.680  1.00 81.89           C  
ATOM   1020  CG2 VAL A  82      11.161  19.130  36.192  1.00 84.91           C  
ATOM   1021  H   VAL A  82       8.784  16.564  36.531  1.00 85.73           H  
ATOM   1022  HA  VAL A  82      11.619  16.754  37.451  1.00 82.44           H  
ATOM   1023  HB  VAL A  82       9.492  18.854  37.480  1.00 86.99           H  
ATOM   1024 HG11 VAL A  82      10.732  18.908  39.595  1.00 81.89           H  
ATOM   1025 HG12 VAL A  82      12.266  19.023  38.700  1.00 81.89           H  
ATOM   1026 HG13 VAL A  82      11.080  20.346  38.606  1.00 81.89           H  
ATOM   1027 HG21 VAL A  82      12.222  18.883  36.164  1.00 84.91           H  
ATOM   1028 HG22 VAL A  82      10.660  18.679  35.336  1.00 84.91           H  
ATOM   1029 HG23 VAL A  82      11.039  20.212  36.155  1.00 84.91           H  
ATOM   1030  N   ASP A  83      10.924  16.092  39.745  1.00 80.41           N  
ATOM   1031  CA  ASP A  83      10.628  15.864  41.149  1.00 79.17           C  
ATOM   1032  C   ASP A  83      10.611  17.206  41.884  1.00 76.27           C  
ATOM   1033  O   ASP A  83      11.661  17.754  42.217  1.00 74.21           O  
ATOM   1034  CB  ASP A  83      11.658  14.928  41.781  1.00 80.73           C  
ATOM   1035  CG  ASP A  83      11.186  14.367  43.108  1.00 85.30           C  
ATOM   1036  OD1 ASP A  83      10.395  15.044  43.783  1.00 92.37           O  
ATOM   1037  OD2 ASP A  83      11.594  13.246  43.446  1.00 97.74           O1-
ATOM   1038  H   ASP A  83      11.853  15.890  39.404  1.00 80.41           H  
ATOM   1039  HA  ASP A  83       9.651  15.388  41.231  1.00 79.17           H  
ATOM   1040  HB2 ASP A  83      12.582  15.482  41.943  1.00 80.73           H  
ATOM   1041  HB3 ASP A  83      11.846  14.100  41.097  1.00 80.73           H  
ATOM   1042  N   ALA A  84       9.403  17.704  42.166  1.00 72.97           N  
ATOM   1043  CA  ALA A  84       9.229  19.005  42.798  1.00 71.25           C  
ATOM   1044  C   ALA A  84       9.665  18.995  44.269  1.00 72.62           C  
ATOM   1045  O   ALA A  84       9.934  20.052  44.840  1.00 64.78           O  
ATOM   1046  CB  ALA A  84       7.803  19.472  42.628  1.00 60.85           C  
ATOM   1047  H   ALA A  84       8.584  17.161  41.933  1.00 72.97           H  
ATOM   1048  HA  ALA A  84       9.883  19.720  42.299  1.00 71.25           H  
ATOM   1049  HB1 ALA A  84       7.561  19.523  41.566  1.00 60.85           H  
ATOM   1050  HB2 ALA A  84       7.130  18.770  43.121  1.00 60.85           H  
ATOM   1051  HB3 ALA A  84       7.689  20.460  43.074  1.00 60.85           H  
ATOM   1052  N   THR A  85       9.732  17.806  44.891  1.00 71.23           N  
ATOM   1053  CA  THR A  85      10.172  17.737  46.273  1.00 72.24           C  
ATOM   1054  C   THR A  85      11.695  17.817  46.349  1.00 71.47           C  
ATOM   1055  O   THR A  85      12.241  18.089  47.416  1.00 79.23           O  
ATOM   1056  CB  THR A  85       9.593  16.538  47.034  1.00 71.50           C  
ATOM   1057  OG1 THR A  85      10.354  15.401  46.645  1.00 77.81           O  
ATOM   1058  CG2 THR A  85       8.106  16.312  46.829  1.00 72.28           C  
ATOM   1059  H   THR A  85       9.477  16.962  44.398  1.00 71.23           H  
ATOM   1060  HA  THR A  85       9.768  18.607  46.791  1.00 72.24           H  
ATOM   1061  HB  THR A  85       9.672  16.735  48.103  1.00 71.50           H  
ATOM   1062 HG21 THR A  85       7.558  17.205  47.130  1.00 72.28           H  
ATOM   1063 HG22 THR A  85       7.912  16.104  45.777  1.00 72.28           H  
ATOM   1064 HG23 THR A  85       7.780  15.465  47.433  1.00 72.28           H  
ATOM   1065  HG1 THR A  85      10.240  15.286  45.699  1.00 77.81           H  
ATOM   1066  N   GLU A  86      12.368  17.568  45.221  1.00 71.99           N  
ATOM   1067  CA  GLU A  86      13.814  17.706  45.147  1.00 80.95           C  
ATOM   1068  C   GLU A  86      14.176  19.016  44.450  1.00 80.49           C  
ATOM   1069  O   GLU A  86      15.032  19.749  44.929  1.00 84.10           O  
ATOM   1070  CB  GLU A  86      14.487  16.496  44.501  1.00 83.58           C  
ATOM   1071  CG  GLU A  86      16.005  16.566  44.556  1.00 95.14           C  
ATOM   1072  CD  GLU A  86      16.735  15.228  44.632  1.00112.46           C  
ATOM   1073  OE1 GLU A  86      16.247  14.233  44.027  1.00122.02           O  
ATOM   1074  OE2 GLU A  86      17.799  15.173  45.298  1.00109.21           O1-
ATOM   1075  H   GLU A  86      11.859  17.276  44.399  1.00 71.99           H  
ATOM   1076  HA  GLU A  86      14.203  17.742  46.165  1.00 80.95           H  
ATOM   1077  HB2 GLU A  86      14.161  15.596  45.023  1.00 83.58           H  
ATOM   1078  HB3 GLU A  86      14.179  16.442  43.457  1.00 83.58           H  
ATOM   1079  HG2 GLU A  86      16.280  17.146  45.437  1.00 95.14           H  
ATOM   1080  HG3 GLU A  86      16.348  17.082  43.659  1.00 95.14           H  
ATOM   1081  N   GLU A  87      13.533  19.289  43.312  1.00 82.20           N  
ATOM   1082  CA  GLU A  87      13.823  20.481  42.531  1.00 85.11           C  
ATOM   1083  C   GLU A  87      12.726  21.497  42.812  1.00 85.15           C  
ATOM   1084  O   GLU A  87      11.891  21.778  41.953  1.00 90.90           O  
ATOM   1085  CB  GLU A  87      13.877  20.153  41.033  1.00 96.38           C  
ATOM   1086  CG  GLU A  87      14.631  18.874  40.694  1.00 91.62           C  
ATOM   1087  CD  GLU A  87      16.092  18.832  41.131  1.00 95.09           C  
ATOM   1088  OE1 GLU A  87      16.679  19.907  41.377  1.00 98.47           O  
ATOM   1089  OE2 GLU A  87      16.648  17.723  41.235  1.00 94.27           O1-
ATOM   1090  H   GLU A  87      12.824  18.649  42.984  1.00 82.20           H  
ATOM   1091  HA  GLU A  87      14.797  20.883  42.811  1.00 85.11           H  
ATOM   1092  HB2 GLU A  87      12.854  20.052  40.669  1.00 96.38           H  
ATOM   1093  HB3 GLU A  87      14.365  20.982  40.520  1.00 96.38           H  
ATOM   1094  HG2 GLU A  87      14.601  18.744  39.612  1.00 91.62           H  
ATOM   1095  HG3 GLU A  87      14.114  18.043  41.174  1.00 91.62           H  
ATOM   1096  N   SER A  88      12.731  22.026  44.037  1.00 88.15           N  
ATOM   1097  CA  SER A  88      11.597  22.793  44.516  1.00 80.88           C  
ATOM   1098  C   SER A  88      11.636  24.215  43.961  1.00 76.03           C  
ATOM   1099  O   SER A  88      10.583  24.834  43.830  1.00 73.59           O  
ATOM   1100  CB  SER A  88      11.504  22.760  46.012  1.00 79.37           C  
ATOM   1101  OG  SER A  88      12.369  23.724  46.587  1.00 91.10           O  
ATOM   1102  H   SER A  88      13.532  21.891  44.637  1.00 88.15           H  
ATOM   1103  HA  SER A  88      10.685  22.327  44.144  1.00 80.88           H  
ATOM   1104  HB2 SER A  88      11.786  21.769  46.367  1.00 79.37           H  
ATOM   1105  HB3 SER A  88      10.478  22.975  46.312  1.00 79.37           H  
ATOM   1106  HG  SER A  88      12.277  23.664  47.541  1.00 91.10           H  
ATOM   1107  N   ASP A  89      12.844  24.704  43.627  1.00 79.88           N  
ATOM   1108  CA  ASP A  89      12.994  26.040  43.065  1.00 89.59           C  
ATOM   1109  C   ASP A  89      12.141  26.162  41.805  1.00 85.90           C  
ATOM   1110  O   ASP A  89      11.375  27.119  41.670  1.00 75.77           O  
ATOM   1111  CB  ASP A  89      14.464  26.424  42.861  1.00 92.60           C  
ATOM   1112  CG  ASP A  89      15.069  27.113  44.074  1.00108.96           C  
ATOM   1113  OD1 ASP A  89      14.551  28.187  44.452  1.00116.31           O  
ATOM   1114  OD2 ASP A  89      16.057  26.578  44.637  1.00123.39           O1-
ATOM   1115  H   ASP A  89      13.665  24.133  43.769  1.00 79.88           H  
ATOM   1116  HA  ASP A  89      12.623  26.773  43.781  1.00 89.59           H  
ATOM   1117  HB2 ASP A  89      14.532  27.099  42.008  1.00 92.60           H  
ATOM   1118  HB3 ASP A  89      15.035  25.519  42.655  1.00 92.60           H  
ATOM   1119  N   LEU A  90      12.256  25.144  40.943  1.00 85.27           N  
ATOM   1120  CA  LEU A  90      11.563  25.062  39.671  1.00 82.92           C  
ATOM   1121  C   LEU A  90      10.051  25.113  39.867  1.00 76.25           C  
ATOM   1122  O   LEU A  90       9.361  25.925  39.242  1.00 73.66           O  
ATOM   1123  CB  LEU A  90      12.006  23.780  38.965  1.00 86.39           C  
ATOM   1124  CG  LEU A  90      13.287  23.934  38.144  1.00 96.17           C  
ATOM   1125  CD1 LEU A  90      14.453  24.447  38.995  1.00103.20           C  
ATOM   1126  CD2 LEU A  90      13.642  22.623  37.463  1.00 98.69           C  
ATOM   1127  H   LEU A  90      12.867  24.381  41.196  1.00 85.27           H  
ATOM   1128  HA  LEU A  90      11.819  25.919  39.048  1.00 82.92           H  
ATOM   1129  HB2 LEU A  90      12.173  23.013  39.721  1.00 86.39           H  
ATOM   1130  HB3 LEU A  90      11.206  23.463  38.296  1.00 86.39           H  
ATOM   1131  HG  LEU A  90      13.100  24.684  37.376  1.00 96.17           H  
ATOM   1132 HD11 LEU A  90      14.181  25.401  39.446  1.00103.20           H  
ATOM   1133 HD12 LEU A  90      14.675  23.724  39.780  1.00103.20           H  
ATOM   1134 HD13 LEU A  90      15.332  24.580  38.364  1.00103.20           H  
ATOM   1135 HD21 LEU A  90      13.833  21.861  38.219  1.00 98.69           H  
ATOM   1136 HD22 LEU A  90      12.813  22.307  36.829  1.00 98.69           H  
ATOM   1137 HD23 LEU A  90      14.534  22.761  36.852  1.00 98.69           H  
ATOM   1138  N   ALA A  91       9.551  24.257  40.760  1.00 74.44           N  
ATOM   1139  CA  ALA A  91       8.119  24.187  41.027  1.00 84.78           C  
ATOM   1140  C   ALA A  91       7.572  25.556  41.439  1.00 83.26           C  
ATOM   1141  O   ALA A  91       6.487  25.959  41.004  1.00 71.65           O  
ATOM   1142  CB  ALA A  91       7.845  23.142  42.082  1.00 89.54           C  
ATOM   1143  H   ALA A  91      10.178  23.644  41.262  1.00 74.44           H  
ATOM   1144  HA  ALA A  91       7.603  23.895  40.112  1.00 84.78           H  
ATOM   1145  HB1 ALA A  91       8.211  22.174  41.739  1.00 89.54           H  
ATOM   1146  HB2 ALA A  91       8.354  23.416  43.006  1.00 89.54           H  
ATOM   1147  HB3 ALA A  91       6.772  23.081  42.263  1.00 89.54           H  
ATOM   1148  N   GLN A  92       8.342  26.262  42.281  1.00 93.02           N  
ATOM   1149  CA  GLN A  92       7.929  27.570  42.755  1.00 94.40           C  
ATOM   1150  C   GLN A  92       7.946  28.560  41.601  1.00 95.80           C  
ATOM   1151  O   GLN A  92       6.962  29.264  41.382  1.00 98.47           O  
ATOM   1152  CB  GLN A  92       8.819  28.105  43.870  1.00 89.03           C  
ATOM   1153  CG  GLN A  92       8.118  29.233  44.611  1.00 92.40           C  
ATOM   1154  CD  GLN A  92       9.005  29.946  45.591  1.00 89.86           C  
ATOM   1155  OE1 GLN A  92      10.157  29.579  45.788  1.00101.70           O  
ATOM   1156  NE2 GLN A  92       8.461  30.975  46.212  1.00101.76           N  
ATOM   1157  H   GLN A  92       9.223  25.877  42.590  1.00 93.02           H  
ATOM   1158  HA  GLN A  92       6.923  27.455  43.159  1.00 94.40           H  
ATOM   1159  HB2 GLN A  92       9.042  27.299  44.570  1.00 89.03           H  
ATOM   1160  HB3 GLN A  92       9.748  28.480  43.440  1.00 89.03           H  
ATOM   1161  HG2 GLN A  92       7.270  28.815  45.153  1.00 92.40           H  
ATOM   1162  HG3 GLN A  92       7.760  29.957  43.879  1.00 92.40           H  
ATOM   1163 HE21 GLN A  92       8.999  31.501  46.886  1.00101.76           H  
ATOM   1164 HE22 GLN A  92       7.506  31.237  46.014  1.00101.76           H  
ATOM   1165  N   GLN A  93       9.070  28.581  40.877  1.00 90.75           N  
ATOM   1166  CA  GLN A  93       9.286  29.475  39.755  1.00 91.94           C  
ATOM   1167  C   GLN A  93       8.138  29.396  38.746  1.00 92.03           C  
ATOM   1168  O   GLN A  93       7.792  30.407  38.148  1.00 89.38           O  
ATOM   1169  CB  GLN A  93      10.612  29.140  39.078  1.00 85.15           C  
ATOM   1170  CG  GLN A  93      11.290  30.361  38.490  1.00100.61           C  
ATOM   1171  CD  GLN A  93      11.929  30.019  37.170  1.00105.60           C  
ATOM   1172  OE1 GLN A  93      12.475  28.933  36.989  1.00111.90           O  
ATOM   1173  NE2 GLN A  93      11.853  30.948  36.231  1.00112.37           N  
ATOM   1174  H   GLN A  93       9.809  27.939  41.125  1.00 90.75           H  
ATOM   1175  HA  GLN A  93       9.321  30.496  40.134  1.00 91.94           H  
ATOM   1176  HB2 GLN A  93      11.278  28.692  39.816  1.00 85.15           H  
ATOM   1177  HB3 GLN A  93      10.424  28.425  38.277  1.00 85.15           H  
ATOM   1178  HG2 GLN A  93      12.057  30.714  39.180  1.00100.61           H  
ATOM   1179  HG3 GLN A  93      10.549  31.146  38.338  1.00100.61           H  
ATOM   1180 HE21 GLN A  93      11.394  31.826  36.426  1.00112.37           H  
ATOM   1181 HE22 GLN A  93      12.254  30.779  35.320  1.00112.37           H  
ATOM   1182  N   TYR A  94       7.546  28.211  38.543  1.00 89.87           N  
ATOM   1183  CA  TYR A  94       6.514  28.098  37.523  1.00 80.51           C  
ATOM   1184  C   TYR A  94       5.112  27.988  38.118  1.00 86.44           C  
ATOM   1185  O   TYR A  94       4.169  27.684  37.387  1.00 80.60           O  
ATOM   1186  CB  TYR A  94       6.851  27.000  36.518  1.00 78.76           C  
ATOM   1187  CG  TYR A  94       8.045  27.345  35.668  1.00 77.38           C  
ATOM   1188  CD1 TYR A  94       7.965  28.315  34.680  1.00 80.78           C  
ATOM   1189  CD2 TYR A  94       9.263  26.721  35.869  1.00 78.70           C  
ATOM   1190  CE1 TYR A  94       9.063  28.644  33.902  1.00 84.78           C  
ATOM   1191  CE2 TYR A  94      10.370  27.029  35.097  1.00 84.01           C  
ATOM   1192  CZ  TYR A  94      10.270  28.000  34.116  1.00 88.61           C  
ATOM   1193  OH  TYR A  94      11.362  28.302  33.358  1.00 90.63           O  
ATOM   1194  H   TYR A  94       7.813  27.406  39.091  1.00 89.87           H  
ATOM   1195  HA  TYR A  94       6.499  29.030  36.959  1.00 80.51           H  
ATOM   1196  HB2 TYR A  94       7.064  26.080  37.063  1.00 78.76           H  
ATOM   1197  HB3 TYR A  94       5.991  26.846  35.867  1.00 78.76           H  
ATOM   1198  HD1 TYR A  94       7.027  28.824  34.514  1.00 80.78           H  
ATOM   1199  HD2 TYR A  94       9.352  25.976  36.646  1.00 78.70           H  
ATOM   1200  HE1 TYR A  94       8.978  29.398  33.133  1.00 84.78           H  
ATOM   1201  HE2 TYR A  94      11.306  26.515  35.259  1.00 84.01           H  
ATOM   1202  HH  TYR A  94      12.153  27.800  33.567  1.00 90.63           H  
ATOM   1203  N   GLY A  95       4.996  28.234  39.435  1.00 85.27           N  
ATOM   1204  CA  GLY A  95       3.725  28.354  40.134  1.00 78.84           C  
ATOM   1205  C   GLY A  95       2.921  27.052  40.159  1.00 82.91           C  
ATOM   1206  O   GLY A  95       1.748  27.042  39.809  1.00 79.35           O  
ATOM   1207  H   GLY A  95       5.844  28.342  39.973  1.00 85.27           H  
ATOM   1208  HA2 GLY A  95       3.923  28.658  41.162  1.00 78.84           H  
ATOM   1209  HA3 GLY A  95       3.128  29.119  39.638  1.00 78.84           H  
ATOM   1210  N   VAL A  96       3.550  25.957  40.591  1.00 80.26           N  
ATOM   1211  CA  VAL A  96       2.870  24.680  40.683  1.00 78.22           C  
ATOM   1212  C   VAL A  96       1.840  24.752  41.808  1.00 74.11           C  
ATOM   1213  O   VAL A  96       2.108  25.343  42.837  1.00 73.76           O  
ATOM   1214  CB  VAL A  96       3.900  23.565  40.926  1.00 76.74           C  
ATOM   1215  CG1 VAL A  96       3.244  22.291  41.428  1.00 82.86           C  
ATOM   1216  CG2 VAL A  96       4.729  23.298  39.680  1.00 77.67           C  
ATOM   1217  H   VAL A  96       4.522  26.019  40.860  1.00 80.26           H  
ATOM   1218  HA  VAL A  96       2.350  24.453  39.752  1.00 78.22           H  
ATOM   1219  HB  VAL A  96       4.573  23.915  41.709  1.00 76.74           H  
ATOM   1220 HG11 VAL A  96       2.689  22.504  42.342  1.00 82.86           H  
ATOM   1221 HG12 VAL A  96       2.561  21.910  40.669  1.00 82.86           H  
ATOM   1222 HG13 VAL A  96       4.011  21.544  41.634  1.00 82.86           H  
ATOM   1223 HG21 VAL A  96       4.079  22.946  38.879  1.00 77.67           H  
ATOM   1224 HG22 VAL A  96       5.223  24.218  39.368  1.00 77.67           H  
ATOM   1225 HG23 VAL A  96       5.480  22.539  39.899  1.00 77.67           H  
ATOM   1226  N   ARG A  97       0.665  24.151  41.596  1.00 81.22           N  
ATOM   1227  CA  ARG A  97      -0.419  24.203  42.567  1.00 88.67           C  
ATOM   1228  C   ARG A  97      -0.381  22.967  43.476  1.00 90.08           C  
ATOM   1229  O   ARG A  97       0.033  23.078  44.629  1.00 92.23           O  
ATOM   1230  CB  ARG A  97      -1.756  24.502  41.876  1.00 90.84           C  
ATOM   1231  CG  ARG A  97      -1.798  25.898  41.262  1.00 96.86           C  
ATOM   1232  CD  ARG A  97      -3.130  26.618  41.355  1.00 99.73           C  
ATOM   1233  NE  ARG A  97      -4.215  25.749  40.911  1.00113.59           N  
ATOM   1234  CZ  ARG A  97      -5.511  26.021  41.016  1.00107.06           C  
ATOM   1235  NH1 ARG A  97      -5.913  27.165  41.551  1.00103.61           N  
ATOM   1236  NH2 ARG A  97      -6.400  25.148  40.573  1.00 92.48           N1+
ATOM   1237  H   ARG A  97       0.524  23.644  40.734  1.00 81.22           H  
ATOM   1238  HA  ARG A  97      -0.286  25.043  43.249  1.00 88.67           H  
ATOM   1239  HB2 ARG A  97      -1.913  23.768  41.086  1.00 90.84           H  
ATOM   1240  HB3 ARG A  97      -2.556  24.420  42.612  1.00 90.84           H  
ATOM   1241  HG2 ARG A  97      -1.539  25.808  40.207  1.00 96.86           H  
ATOM   1242  HG3 ARG A  97      -1.051  26.509  41.768  1.00 96.86           H  
ATOM   1243  HD2 ARG A  97      -3.102  27.507  40.724  1.00 99.73           H  
ATOM   1244  HD3 ARG A  97      -3.307  26.912  42.390  1.00 99.73           H  
ATOM   1245  HE  ARG A  97      -3.959  24.868  40.489  1.00113.59           H  
ATOM   1246 HH11 ARG A  97      -5.233  27.831  41.889  1.00103.61           H  
ATOM   1247 HH12 ARG A  97      -6.899  27.371  41.621  1.00103.61           H  
ATOM   1248 HH21 ARG A  97      -6.092  24.280  40.158  1.00 92.48           H  
ATOM   1249 HH22 ARG A  97      -7.387  25.349  40.650  1.00 92.48           H  
ATOM   1250  N   GLY A  98      -0.819  21.807  42.967  1.00 89.28           N  
ATOM   1251  CA  GLY A  98      -0.659  20.523  43.643  1.00 84.67           C  
ATOM   1252  C   GLY A  98       0.098  19.516  42.777  1.00 75.55           C  
ATOM   1253  O   GLY A  98       0.824  19.906  41.872  1.00 63.96           O  
ATOM   1254  H   GLY A  98      -1.283  21.822  42.070  1.00 89.28           H  
ATOM   1255  HA2 GLY A  98      -0.105  20.678  44.569  1.00 84.67           H  
ATOM   1256  HA3 GLY A  98      -1.645  20.120  43.873  1.00 84.67           H  
ATOM   1257  N   TYR A  99      -0.064  18.215  43.056  1.00 76.10           N  
ATOM   1258  CA  TYR A  99       0.605  17.205  42.244  1.00 77.70           C  
ATOM   1259  C   TYR A  99      -0.409  16.225  41.661  1.00 78.56           C  
ATOM   1260  O   TYR A  99      -1.324  15.773  42.344  1.00 79.22           O  
ATOM   1261  CB  TYR A  99       1.788  16.550  42.967  1.00 73.60           C  
ATOM   1262  CG  TYR A  99       2.824  17.549  43.419  1.00 72.43           C  
ATOM   1263  CD1 TYR A  99       3.477  18.354  42.501  1.00 71.22           C  
ATOM   1264  CD2 TYR A  99       3.123  17.717  44.764  1.00 70.55           C  
ATOM   1265  CE1 TYR A  99       4.405  19.302  42.903  1.00 73.81           C  
ATOM   1266  CE2 TYR A  99       4.064  18.641  45.184  1.00 74.35           C  
ATOM   1267  CZ  TYR A  99       4.699  19.445  44.250  1.00 80.94           C  
ATOM   1268  OH  TYR A  99       5.615  20.375  44.654  1.00 84.23           O  
ATOM   1269  H   TYR A  99      -0.650  17.934  43.829  1.00 76.10           H  
ATOM   1270  HA  TYR A  99       1.069  17.702  41.392  1.00 77.70           H  
ATOM   1271  HB2 TYR A  99       1.411  16.020  43.842  1.00 73.60           H  
ATOM   1272  HB3 TYR A  99       2.261  15.841  42.288  1.00 73.60           H  
ATOM   1273  HD1 TYR A  99       3.259  18.241  41.449  1.00 71.22           H  
ATOM   1274  HD2 TYR A  99       2.610  17.114  45.499  1.00 70.55           H  
ATOM   1275  HE1 TYR A  99       4.896  19.926  42.171  1.00 73.81           H  
ATOM   1276  HE2 TYR A  99       4.302  18.735  46.233  1.00 74.35           H  
ATOM   1277  HH  TYR A  99       5.765  20.412  45.601  1.00 84.23           H  
ATOM   1278  N   PRO A 100      -0.287  15.888  40.358  1.00 79.51           N  
ATOM   1279  CA  PRO A 100       0.772  16.428  39.510  1.00 77.57           C  
ATOM   1280  C   PRO A 100       0.305  17.721  38.856  1.00 73.33           C  
ATOM   1281  O   PRO A 100      -0.880  18.038  38.864  1.00 65.71           O  
ATOM   1282  CB  PRO A 100       0.907  15.348  38.431  1.00 76.50           C  
ATOM   1283  CG  PRO A 100      -0.508  14.826  38.274  1.00 82.42           C  
ATOM   1284  CD  PRO A 100      -1.173  14.971  39.630  1.00 80.36           C  
ATOM   1285  HA  PRO A 100       1.693  16.648  40.050  1.00 77.57           H  
ATOM   1286  HB2 PRO A 100       1.271  15.774  37.496  1.00 76.50           H  
ATOM   1287  HB3 PRO A 100       1.581  14.555  38.755  1.00 76.50           H  
ATOM   1288  HG2 PRO A 100      -0.492  13.779  37.972  1.00 82.42           H  
ATOM   1289  HG3 PRO A 100      -1.045  15.411  37.527  1.00 82.42           H  
ATOM   1290  HD2 PRO A 100      -1.236  14.008  40.137  1.00 80.36           H  
ATOM   1291  HD3 PRO A 100      -2.172  15.395  39.529  1.00 80.36           H  
ATOM   1292  N   THR A 101       1.263  18.472  38.316  1.00 75.81           N  
ATOM   1293  CA  THR A 101       0.913  19.590  37.465  1.00 78.48           C  
ATOM   1294  C   THR A 101       1.676  19.403  36.168  1.00 86.02           C  
ATOM   1295  O   THR A 101       2.890  19.196  36.200  1.00 86.11           O  
ATOM   1296  CB  THR A 101       1.231  20.942  38.113  1.00 79.24           C  
ATOM   1297  OG1 THR A 101       0.375  21.153  39.238  1.00 82.63           O  
ATOM   1298  CG2 THR A 101       1.040  22.100  37.162  1.00 84.90           C  
ATOM   1299  H   THR A 101       2.234  18.262  38.500  1.00 75.81           H  
ATOM   1300  HA  THR A 101      -0.163  19.605  37.290  1.00 78.48           H  
ATOM   1301  HB  THR A 101       2.279  20.906  38.411  1.00 79.24           H  
ATOM   1302 HG21 THR A 101       1.671  21.957  36.284  1.00 84.90           H  
ATOM   1303 HG22 THR A 101      -0.005  22.149  36.855  1.00 84.90           H  
ATOM   1304 HG23 THR A 101       1.316  23.029  37.661  1.00 84.90           H  
ATOM   1305  HG1 THR A 101       0.510  20.423  39.846  1.00 82.63           H  
ATOM   1306  N   ILE A 102       0.936  19.462  35.053  1.00 91.04           N  
ATOM   1307  CA  ILE A 102       1.529  19.317  33.732  1.00 90.23           C  
ATOM   1308  C   ILE A 102       1.492  20.654  32.991  1.00 84.96           C  
ATOM   1309  O   ILE A 102       0.445  21.284  32.837  1.00 82.44           O  
ATOM   1310  CB  ILE A 102       0.871  18.174  32.944  1.00 92.53           C  
ATOM   1311  CG1 ILE A 102       0.398  17.033  33.862  1.00101.75           C  
ATOM   1312  CG2 ILE A 102       1.795  17.737  31.814  1.00 97.34           C  
ATOM   1313  CD1 ILE A 102       1.184  15.732  33.786  1.00104.48           C  
ATOM   1314  H   ILE A 102      -0.060  19.611  35.131  1.00 91.04           H  
ATOM   1315  HA  ILE A 102       2.577  19.037  33.841  1.00 90.23           H  
ATOM   1316  HB  ILE A 102      -0.047  18.533  32.480  1.00 92.53           H  
ATOM   1317 HG12 ILE A 102       0.449  17.392  34.890  1.00101.75           H  
ATOM   1318 HG13 ILE A 102      -0.638  16.810  33.606  1.00101.75           H  
ATOM   1319 HG21 ILE A 102       1.998  18.586  31.162  1.00 97.34           H  
ATOM   1320 HG22 ILE A 102       2.732  17.368  32.232  1.00 97.34           H  
ATOM   1321 HG23 ILE A 102       1.317  16.944  31.240  1.00 97.34           H  
ATOM   1322 HD11 ILE A 102       1.121  15.328  32.775  1.00104.48           H  
ATOM   1323 HD12 ILE A 102       2.227  15.923  34.037  1.00104.48           H  
ATOM   1324 HD13 ILE A 102       0.766  15.013  34.491  1.00104.48           H  
ATOM   1325  N   LYS A 103       2.678  21.103  32.579  1.00 91.18           N  
ATOM   1326  CA  LYS A 103       2.814  22.426  31.997  1.00105.63           C  
ATOM   1327  C   LYS A 103       3.509  22.313  30.647  1.00121.68           C  
ATOM   1328  O   LYS A 103       4.523  21.622  30.513  1.00120.30           O  
ATOM   1329  CB  LYS A 103       3.510  23.388  32.962  1.00 99.30           C  
ATOM   1330  CG  LYS A 103       2.601  23.956  34.040  1.00 92.93           C  
ATOM   1331  CD  LYS A 103       3.230  25.092  34.803  1.00105.10           C  
ATOM   1332  CE  LYS A 103       2.610  25.301  36.170  1.00108.56           C  
ATOM   1333  NZ  LYS A 103       1.221  25.806  36.063  1.00 98.74           N1+
ATOM   1334  H   LYS A 103       3.493  20.514  32.673  1.00 91.18           H  
ATOM   1335  HA  LYS A 103       1.828  22.856  31.822  1.00105.63           H  
ATOM   1336  HB2 LYS A 103       4.325  22.853  33.449  1.00 99.30           H  
ATOM   1337  HB3 LYS A 103       3.915  24.219  32.384  1.00 99.30           H  
ATOM   1338  HG2 LYS A 103       1.688  24.318  33.568  1.00 92.93           H  
ATOM   1339  HG3 LYS A 103       2.356  23.160  34.743  1.00 92.93           H  
ATOM   1340  HD2 LYS A 103       3.111  26.008  34.224  1.00105.10           H  
ATOM   1341  HD3 LYS A 103       4.291  24.879  34.932  1.00105.10           H  
ATOM   1342  HE2 LYS A 103       3.208  26.024  36.724  1.00108.56           H  
ATOM   1343  HE3 LYS A 103       2.602  24.351  36.704  1.00108.56           H  
ATOM   1344  HZ1 LYS A 103       1.220  26.687  35.569  1.00 98.74           H  
ATOM   1345  HZ2 LYS A 103       0.657  25.136  35.559  1.00 98.74           H  
ATOM   1346  HZ3 LYS A 103       0.839  25.939  36.988  1.00 98.74           H  
ATOM   1347  N   PHE A 104       2.925  23.002  29.658  1.00125.92           N  
ATOM   1348  CA  PHE A 104       3.386  22.974  28.280  1.00124.71           C  
ATOM   1349  C   PHE A 104       4.220  24.223  27.972  1.00116.95           C  
ATOM   1350  O   PHE A 104       3.712  25.339  28.040  1.00 96.45           O  
ATOM   1351  CB  PHE A 104       2.186  22.803  27.344  1.00130.58           C  
ATOM   1352  CG  PHE A 104       2.570  22.626  25.901  1.00137.83           C  
ATOM   1353  CD1 PHE A 104       3.464  21.631  25.529  1.00137.02           C  
ATOM   1354  CD2 PHE A 104       2.047  23.462  24.923  1.00137.09           C  
ATOM   1355  CE1 PHE A 104       3.826  21.470  24.199  1.00137.15           C  
ATOM   1356  CE2 PHE A 104       2.409  23.302  23.595  1.00133.79           C  
ATOM   1357  CZ  PHE A 104       3.306  22.312  23.238  1.00148.33           C  
ATOM   1358  H   PHE A 104       2.121  23.571  29.882  1.00125.92           H  
ATOM   1359  HA  PHE A 104       4.044  22.120  28.119  1.00124.71           H  
ATOM   1360  HB2 PHE A 104       1.624  21.925  27.661  1.00130.58           H  
ATOM   1361  HB3 PHE A 104       1.555  23.688  27.427  1.00130.58           H  
ATOM   1362  HD1 PHE A 104       3.881  20.977  26.281  1.00137.02           H  
ATOM   1363  HD2 PHE A 104       1.353  24.242  25.199  1.00137.09           H  
ATOM   1364  HE1 PHE A 104       4.514  20.687  23.917  1.00137.15           H  
ATOM   1365  HE2 PHE A 104       1.991  23.950  22.839  1.00133.79           H  
ATOM   1366  HZ  PHE A 104       3.600  22.198  22.205  1.00148.33           H  
ATOM   1367  N   PHE A 105       5.498  24.011  27.614  1.00122.54           N  
ATOM   1368  CA  PHE A 105       6.454  25.075  27.342  1.00139.31           C  
ATOM   1369  C   PHE A 105       6.827  25.107  25.861  1.00154.33           C  
ATOM   1370  O   PHE A 105       7.173  24.083  25.268  1.00166.46           O  
ATOM   1371  CB  PHE A 105       7.765  24.826  28.091  1.00144.39           C  
ATOM   1372  CG  PHE A 105       7.693  24.884  29.595  1.00143.49           C  
ATOM   1373  CD1 PHE A 105       7.218  23.799  30.316  1.00134.97           C  
ATOM   1374  CD2 PHE A 105       8.128  26.008  30.289  1.00135.66           C  
ATOM   1375  CE1 PHE A 105       7.168  23.838  31.702  1.00135.66           C  
ATOM   1376  CE2 PHE A 105       8.081  26.045  31.675  1.00136.62           C  
ATOM   1377  CZ  PHE A 105       7.609  24.957  32.379  1.00142.03           C  
ATOM   1378  H   PHE A 105       5.814  23.056  27.528  1.00122.54           H  
ATOM   1379  HA  PHE A 105       5.980  26.005  27.655  1.00139.31           H  
ATOM   1380  HB2 PHE A 105       8.124  23.835  27.813  1.00144.39           H  
ATOM   1381  HB3 PHE A 105       8.483  25.577  27.763  1.00144.39           H  
ATOM   1382  HD1 PHE A 105       6.884  22.915  29.794  1.00134.97           H  
ATOM   1383  HD2 PHE A 105       8.506  26.860  29.744  1.00135.66           H  
ATOM   1384  HE1 PHE A 105       6.784  22.992  32.252  1.00135.66           H  
ATOM   1385  HE2 PHE A 105       8.414  26.926  32.203  1.00136.62           H  
ATOM   1386  HZ  PHE A 105       7.585  24.981  33.458  1.00142.03           H  
ATOM   1387  N   ARG A 106       6.859  26.327  25.304  1.00158.99           N  
ATOM   1388  CA  ARG A 106       7.109  26.538  23.885  1.00160.11           C  
ATOM   1389  C   ARG A 106       8.551  26.970  23.614  1.00177.17           C  
ATOM   1390  O   ARG A 106       9.068  26.743  22.517  1.00186.83           O  
ATOM   1391  CB  ARG A 106       6.138  27.581  23.325  1.00144.40           C  
ATOM   1392  CG  ARG A 106       4.733  27.042  23.111  1.00148.15           C  
ATOM   1393  CD  ARG A 106       3.934  27.774  22.061  1.00152.90           C  
ATOM   1394  NE  ARG A 106       2.745  26.956  21.896  1.00163.55           N  
ATOM   1395  CZ  ARG A 106       1.759  27.212  21.053  1.00165.69           C  
ATOM   1396  NH1 ARG A 106       0.722  26.394  20.993  1.00173.14           N  
ATOM   1397  NH2 ARG A 106       1.809  28.278  20.271  1.00166.30           N1+
ATOM   1398  H   ARG A 106       6.703  27.132  25.893  1.00158.99           H  
ATOM   1399  HA  ARG A 106       6.949  25.584  23.382  1.00160.11           H  
ATOM   1400  HB2 ARG A 106       6.085  28.415  24.024  1.00144.40           H  
ATOM   1401  HB3 ARG A 106       6.523  27.933  22.368  1.00144.40           H  
ATOM   1402  HG2 ARG A 106       4.195  27.110  24.057  1.00148.15           H  
ATOM   1403  HG3 ARG A 106       4.811  25.997  22.812  1.00148.15           H  
ATOM   1404  HD2 ARG A 106       4.491  27.842  21.127  1.00152.90           H  
ATOM   1405  HD3 ARG A 106       3.672  28.776  22.401  1.00152.90           H  
ATOM   1406  HE  ARG A 106       2.665  26.128  22.469  1.00163.55           H  
ATOM   1407 HH11 ARG A 106      -0.033  26.583  20.350  1.00173.14           H  
ATOM   1408 HH12 ARG A 106       0.685  25.581  21.591  1.00173.14           H  
ATOM   1409 HH21 ARG A 106       2.603  28.901  20.316  1.00166.30           H  
ATOM   1410 HH22 ARG A 106       1.053  28.469  19.629  1.00166.30           H  
ATOM   1411  N   ASN A 107       9.189  27.598  24.609  1.00184.73           N  
ATOM   1412  CA  ASN A 107      10.449  28.298  24.404  1.00185.17           C  
ATOM   1413  C   ASN A 107      10.299  29.260  23.219  1.00185.01           C  
ATOM   1414  O   ASN A 107      11.207  29.462  22.418  1.00193.84           O  
ATOM   1415  CB  ASN A 107      11.655  27.350  24.379  1.00191.02           C  
ATOM   1416  CG  ASN A 107      12.966  28.079  24.586  1.00190.70           C  
ATOM   1417  OD1 ASN A 107      12.997  29.306  24.681  1.00192.04           O  
ATOM   1418  ND2 ASN A 107      14.059  27.336  24.669  1.00185.27           N  
ATOM   1419  H   ASN A 107       8.783  27.586  25.534  1.00184.73           H  
ATOM   1420  HA  ASN A 107      10.684  28.924  25.265  1.00185.17           H  
ATOM   1421  HB2 ASN A 107      11.684  26.845  23.413  1.00191.02           H  
ATOM   1422  HB3 ASN A 107      11.536  26.611  25.172  1.00191.02           H  
ATOM   1423 HD21 ASN A 107      13.994  26.331  24.586  1.00185.27           H  
ATOM   1424 HD22 ASN A 107      14.957  27.774  24.815  1.00185.27           H  
ATOM   1425  N   GLY A 108       9.092  29.816  23.096  1.00172.38           N  
ATOM   1426  CA  GLY A 108       8.830  31.049  22.375  1.00158.07           C  
ATOM   1427  C   GLY A 108       8.127  31.990  23.347  1.00154.81           C  
ATOM   1428  O   GLY A 108       8.013  33.194  23.119  1.00159.46           O  
ATOM   1429  H   GLY A 108       8.310  29.349  23.533  1.00172.38           H  
ATOM   1430  HA2 GLY A 108       9.767  31.491  22.036  1.00158.07           H  
ATOM   1431  HA3 GLY A 108       8.190  30.852  21.515  1.00158.07           H  
ATOM   1432  N   ASP A 109       7.662  31.386  24.446  1.00146.31           N  
ATOM   1433  CA  ASP A 109       7.090  32.107  25.565  1.00147.02           C  
ATOM   1434  C   ASP A 109       7.559  31.475  26.871  1.00155.36           C  
ATOM   1435  O   ASP A 109       6.797  30.771  27.533  1.00162.74           O  
ATOM   1436  CB  ASP A 109       5.563  32.172  25.487  1.00146.16           C  
ATOM   1437  CG  ASP A 109       5.012  33.327  26.306  1.00152.04           C  
ATOM   1438  OD1 ASP A 109       5.181  33.315  27.544  1.00140.97           O  
ATOM   1439  OD2 ASP A 109       4.442  34.254  25.687  1.00149.82           O1-
ATOM   1440  H   ASP A 109       7.712  30.379  24.498  1.00146.31           H  
ATOM   1441  HA  ASP A 109       7.440  33.138  25.526  1.00147.02           H  
ATOM   1442  HB2 ASP A 109       5.149  31.238  25.868  1.00146.16           H  
ATOM   1443  HB3 ASP A 109       5.267  32.303  24.446  1.00146.16           H  
ATOM   1444  N   THR A 110       8.809  31.782  27.240  1.00165.87           N  
ATOM   1445  CA  THR A 110       9.392  31.367  28.509  1.00167.17           C  
ATOM   1446  C   THR A 110       8.779  32.162  29.666  1.00172.12           C  
ATOM   1447  O   THR A 110       9.145  31.954  30.823  1.00171.75           O  
ATOM   1448  CB  THR A 110      10.927  31.442  28.451  1.00165.71           C  
ATOM   1449  OG1 THR A 110      11.348  30.339  27.649  1.00160.51           O  
ATOM   1450  CG2 THR A 110      11.609  31.365  29.804  1.00146.91           C  
ATOM   1451  H   THR A 110       9.376  32.328  26.607  1.00165.87           H  
ATOM   1452  HA  THR A 110       9.149  30.321  28.697  1.00167.17           H  
ATOM   1453  HB  THR A 110      11.209  32.412  28.042  1.00165.71           H  
ATOM   1454 HG21 THR A 110      11.258  32.182  30.435  1.00146.91           H  
ATOM   1455 HG22 THR A 110      11.371  30.413  30.277  1.00146.91           H  
ATOM   1456 HG23 THR A 110      12.688  31.445  29.672  1.00146.91           H  
ATOM   1457  HG1 THR A 110      12.305  30.374  27.586  1.00160.51           H  
ATOM   1458  N   ALA A 111       7.829  33.052  29.344  1.00179.62           N  
ATOM   1459  CA  ALA A 111       7.209  33.932  30.322  1.00174.45           C  
ATOM   1460  C   ALA A 111       5.949  33.308  30.933  1.00173.29           C  
ATOM   1461  O   ALA A 111       5.582  33.681  32.045  1.00178.62           O  
ATOM   1462  CB  ALA A 111       6.958  35.294  29.722  1.00157.51           C  
ATOM   1463  H   ALA A 111       7.531  33.114  28.381  1.00179.62           H  
ATOM   1464  HA  ALA A 111       7.903  34.068  31.151  1.00174.45           H  
ATOM   1465  HB1 ALA A 111       7.900  35.715  29.369  1.00157.51           H  
ATOM   1466  HB2 ALA A 111       6.265  35.200  28.886  1.00157.51           H  
ATOM   1467  HB3 ALA A 111       6.528  35.951  30.478  1.00157.51           H  
ATOM   1468  N   SER A 112       5.302  32.359  30.233  1.00168.19           N  
ATOM   1469  CA  SER A 112       4.292  31.532  30.892  1.00164.55           C  
ATOM   1470  C   SER A 112       3.949  30.276  30.087  1.00164.33           C  
ATOM   1471  O   SER A 112       3.363  30.353  29.009  1.00168.50           O  
ATOM   1472  CB  SER A 112       3.051  32.312  31.270  1.00154.11           C  
ATOM   1473  OG  SER A 112       2.781  33.307  30.299  1.00158.21           O  
ATOM   1474  H   SER A 112       5.513  32.218  29.255  1.00168.19           H  
ATOM   1475  HA  SER A 112       4.745  31.198  31.825  1.00164.55           H  
ATOM   1476  HB2 SER A 112       3.206  32.787  32.238  1.00154.11           H  
ATOM   1477  HB3 SER A 112       2.203  31.630  31.332  1.00154.11           H  
ATOM   1478  HG  SER A 112       3.460  33.245  29.623  1.00158.21           H  
ATOM   1479  N   PRO A 113       4.271  29.064  30.597  1.00160.74           N  
ATOM   1480  CA  PRO A 113       3.737  27.826  30.025  1.00150.43           C  
ATOM   1481  C   PRO A 113       2.213  27.724  30.152  1.00138.11           C  
ATOM   1482  O   PRO A 113       1.585  28.464  30.908  1.00130.99           O  
ATOM   1483  CB  PRO A 113       4.431  26.737  30.857  1.00158.75           C  
ATOM   1484  CG  PRO A 113       4.788  27.423  32.152  1.00164.76           C  
ATOM   1485  CD  PRO A 113       5.177  28.824  31.732  1.00167.48           C  
ATOM   1486  HA  PRO A 113       3.925  27.752  28.954  1.00150.43           H  
ATOM   1487  HB2 PRO A 113       3.756  25.901  31.037  1.00158.75           H  
ATOM   1488  HB3 PRO A 113       5.327  26.378  30.351  1.00158.75           H  
ATOM   1489  HG2 PRO A 113       5.623  26.919  32.639  1.00164.76           H  
ATOM   1490  HG3 PRO A 113       3.932  27.445  32.827  1.00164.76           H  
ATOM   1491  HD2 PRO A 113       6.221  28.869  31.422  1.00167.48           H  
ATOM   1492  HD3 PRO A 113       5.005  29.541  32.535  1.00167.48           H  
ATOM   1493  N   LYS A 114       1.631  26.804  29.380  1.00132.58           N  
ATOM   1494  CA  LYS A 114       0.206  26.522  29.427  1.00127.90           C  
ATOM   1495  C   LYS A 114      -0.027  25.255  30.244  1.00115.65           C  
ATOM   1496  O   LYS A 114       0.599  24.226  29.994  1.00108.10           O  
ATOM   1497  CB  LYS A 114      -0.353  26.359  28.009  1.00135.54           C  
ATOM   1498  CG  LYS A 114      -1.046  27.586  27.431  1.00136.62           C  
ATOM   1499  CD  LYS A 114      -2.054  28.203  28.379  1.00133.22           C  
ATOM   1500  CE  LYS A 114      -3.014  29.133  27.668  1.00133.80           C  
ATOM   1501  NZ  LYS A 114      -3.453  30.238  28.550  1.00140.16           N1+
ATOM   1502  H   LYS A 114       2.206  26.281  28.735  1.00132.58           H  
ATOM   1503  HA  LYS A 114      -0.313  27.355  29.900  1.00127.90           H  
ATOM   1504  HB2 LYS A 114       0.475  26.100  27.350  1.00135.54           H  
ATOM   1505  HB3 LYS A 114      -1.075  25.542  28.025  1.00135.54           H  
ATOM   1506  HG2 LYS A 114      -0.288  28.334  27.196  1.00136.62           H  
ATOM   1507  HG3 LYS A 114      -1.563  27.294  26.517  1.00136.62           H  
ATOM   1508  HD2 LYS A 114      -1.518  28.768  29.142  1.00133.22           H  
ATOM   1509  HD3 LYS A 114      -2.625  27.404  28.852  1.00133.22           H  
ATOM   1510  HE2 LYS A 114      -3.888  28.564  27.351  1.00133.80           H  
ATOM   1511  HE3 LYS A 114      -2.517  29.554  26.794  1.00133.80           H  
ATOM   1512  HZ1 LYS A 114      -3.915  29.856  29.363  1.00140.16           H  
ATOM   1513  HZ2 LYS A 114      -2.649  30.776  28.841  1.00140.16           H  
ATOM   1514  HZ3 LYS A 114      -4.095  30.835  28.048  1.00140.16           H  
ATOM   1515  N   GLU A 115      -0.931  25.369  31.224  1.00117.42           N  
ATOM   1516  CA  GLU A 115      -1.323  24.283  32.109  1.00121.73           C  
ATOM   1517  C   GLU A 115      -2.220  23.296  31.371  1.00125.46           C  
ATOM   1518  O   GLU A 115      -3.166  23.686  30.688  1.00142.49           O  
ATOM   1519  CB  GLU A 115      -2.147  24.845  33.268  1.00123.53           C  
ATOM   1520  CG  GLU A 115      -1.313  25.274  34.446  1.00141.78           C  
ATOM   1521  CD  GLU A 115      -2.099  25.279  35.744  1.00155.74           C  
ATOM   1522  OE1 GLU A 115      -1.728  24.514  36.654  1.00158.47           O  
ATOM   1523  OE2 GLU A 115      -3.085  26.041  35.830  1.00173.28           O1-
ATOM   1524  H   GLU A 115      -1.370  26.269  31.358  1.00117.42           H  
ATOM   1525  HA  GLU A 115      -0.417  23.790  32.462  1.00121.73           H  
ATOM   1526  HB2 GLU A 115      -2.705  25.709  32.907  1.00123.53           H  
ATOM   1527  HB3 GLU A 115      -2.844  24.076  33.601  1.00123.53           H  
ATOM   1528  HG2 GLU A 115      -0.938  26.281  34.261  1.00141.78           H  
ATOM   1529  HG3 GLU A 115      -0.473  24.587  34.549  1.00141.78           H  
ATOM   1530  N   TYR A 116      -1.933  22.004  31.546  1.00115.79           N  
ATOM   1531  CA  TYR A 116      -2.779  20.948  31.023  1.00106.44           C  
ATOM   1532  C   TYR A 116      -3.943  20.713  31.986  1.00106.74           C  
ATOM   1533  O   TYR A 116      -3.719  20.571  33.177  1.00104.46           O  
ATOM   1534  CB  TYR A 116      -1.931  19.685  30.893  1.00104.73           C  
ATOM   1535  CG  TYR A 116      -2.706  18.497  30.412  1.00110.60           C  
ATOM   1536  CD1 TYR A 116      -3.574  17.825  31.259  1.00111.90           C  
ATOM   1537  CD2 TYR A 116      -2.590  18.073  29.099  1.00122.38           C  
ATOM   1538  CE1 TYR A 116      -4.305  16.738  30.812  1.00119.83           C  
ATOM   1539  CE2 TYR A 116      -3.318  16.988  28.636  1.00131.98           C  
ATOM   1540  CZ  TYR A 116      -4.174  16.319  29.501  1.00126.49           C  
ATOM   1541  OH  TYR A 116      -4.892  15.244  29.076  1.00124.22           O  
ATOM   1542  H   TYR A 116      -1.100  21.754  32.059  1.00115.79           H  
ATOM   1543  HA  TYR A 116      -3.185  21.220  30.049  1.00106.44           H  
ATOM   1544  HB2 TYR A 116      -1.125  19.881  30.186  1.00104.73           H  
ATOM   1545  HB3 TYR A 116      -1.509  19.450  31.870  1.00104.73           H  
ATOM   1546  HD1 TYR A 116      -3.681  18.154  32.282  1.00111.90           H  
ATOM   1547  HD2 TYR A 116      -1.924  18.594  28.427  1.00122.38           H  
ATOM   1548  HE1 TYR A 116      -4.974  16.220  31.483  1.00119.83           H  
ATOM   1549  HE2 TYR A 116      -3.220  16.665  27.610  1.00131.98           H  
ATOM   1550  HH  TYR A 116      -5.085  14.591  29.753  1.00124.22           H  
ATOM   1551  N   THR A 117      -5.179  20.649  31.473  1.00123.06           N  
ATOM   1552  CA  THR A 117      -6.359  20.527  32.327  1.00130.96           C  
ATOM   1553  C   THR A 117      -7.213  19.312  31.942  1.00133.89           C  
ATOM   1554  O   THR A 117      -8.179  18.995  32.635  1.00133.12           O  
ATOM   1555  CB  THR A 117      -7.188  21.826  32.332  1.00137.11           C  
ATOM   1556  OG1 THR A 117      -6.350  22.911  31.929  1.00131.99           O  
ATOM   1557  CG2 THR A 117      -7.852  22.137  33.661  1.00123.06           C  
ATOM   1558  H   THR A 117      -5.298  20.686  30.471  1.00123.06           H  
ATOM   1559  HA  THR A 117      -6.007  20.362  33.345  1.00130.96           H  
ATOM   1560  HB  THR A 117      -8.007  21.681  31.628  1.00137.11           H  
ATOM   1561 HG21 THR A 117      -8.488  21.302  33.954  1.00123.06           H  
ATOM   1562 HG22 THR A 117      -7.087  22.295  34.421  1.00123.06           H  
ATOM   1563 HG23 THR A 117      -8.458  23.038  33.562  1.00123.06           H  
ATOM   1564  HG1 THR A 117      -5.466  22.561  31.795  1.00131.99           H  
ATOM   1565  N   ALA A 118      -6.855  18.622  30.849  1.00143.54           N  
ATOM   1566  CA  ALA A 118      -7.700  17.589  30.258  1.00138.19           C  
ATOM   1567  C   ALA A 118      -7.599  16.275  31.041  1.00128.04           C  
ATOM   1568  O   ALA A 118      -7.282  16.278  32.226  1.00121.40           O  
ATOM   1569  CB  ALA A 118      -7.362  17.425  28.791  1.00131.64           C  
ATOM   1570  H   ALA A 118      -5.965  18.825  30.417  1.00143.54           H  
ATOM   1571  HA  ALA A 118      -8.743  17.899  30.322  1.00138.19           H  
ATOM   1572  HB1 ALA A 118      -7.509  18.374  28.276  1.00131.64           H  
ATOM   1573  HB2 ALA A 118      -6.322  17.115  28.690  1.00131.64           H  
ATOM   1574  HB3 ALA A 118      -8.011  16.668  28.351  1.00131.64           H  
ATOM   1575  N   GLY A 119      -7.892  15.152  30.372  1.00131.89           N  
ATOM   1576  CA  GLY A 119      -7.920  13.840  31.004  1.00133.19           C  
ATOM   1577  C   GLY A 119      -6.525  13.227  31.147  1.00139.65           C  
ATOM   1578  O   GLY A 119      -5.563  13.673  30.514  1.00117.22           O  
ATOM   1579  H   GLY A 119      -8.103  15.218  29.386  1.00131.89           H  
ATOM   1580  HA2 GLY A 119      -8.361  13.939  31.996  1.00133.19           H  
ATOM   1581  HA3 GLY A 119      -8.534  13.174  30.398  1.00133.19           H  
ATOM   1582  N   ARG A 120      -6.438  12.171  31.971  1.00144.91           N  
ATOM   1583  CA  ARG A 120      -5.160  11.622  32.408  1.00148.41           C  
ATOM   1584  C   ARG A 120      -4.812  10.330  31.665  1.00149.11           C  
ATOM   1585  O   ARG A 120      -3.881   9.627  32.056  1.00154.04           O  
ATOM   1586  CB  ARG A 120      -5.131  11.472  33.935  1.00151.34           C  
ATOM   1587  CG  ARG A 120      -5.091  12.812  34.663  1.00162.28           C  
ATOM   1588  CD  ARG A 120      -4.670  12.830  36.123  1.00157.62           C  
ATOM   1589  NE  ARG A 120      -4.379  14.209  36.507  1.00142.31           N  
ATOM   1590  CZ  ARG A 120      -4.650  14.751  37.692  1.00137.51           C  
ATOM   1591  NH1 ARG A 120      -5.232  14.034  38.640  1.00137.09           N  
ATOM   1592  NH2 ARG A 120      -4.342  16.013  37.934  1.00130.25           N1+
ATOM   1593  H   ARG A 120      -7.290  11.740  32.301  1.00144.91           H  
ATOM   1594  HA  ARG A 120      -4.372  12.328  32.146  1.00148.41           H  
ATOM   1595  HB2 ARG A 120      -6.025  10.933  34.248  1.00151.34           H  
ATOM   1596  HB3 ARG A 120      -4.246  10.900  34.211  1.00151.34           H  
ATOM   1597  HG2 ARG A 120      -6.094  13.236  34.612  1.00162.28           H  
ATOM   1598  HG3 ARG A 120      -4.397  13.453  34.120  1.00162.28           H  
ATOM   1599  HD2 ARG A 120      -3.779  12.216  36.256  1.00157.62           H  
ATOM   1600  HD3 ARG A 120      -5.477  12.439  36.743  1.00157.62           H  
ATOM   1601  HE  ARG A 120      -3.936  14.799  35.817  1.00142.31           H  
ATOM   1602 HH11 ARG A 120      -5.436  14.452  39.536  1.00137.09           H  
ATOM   1603 HH12 ARG A 120      -5.472  13.068  38.467  1.00137.09           H  
ATOM   1604 HH21 ARG A 120      -3.899  16.571  37.218  1.00130.25           H  
ATOM   1605 HH22 ARG A 120      -4.550  16.420  38.835  1.00130.25           H  
ATOM   1606  N   GLU A 121      -5.542  10.025  30.586  1.00160.06           N  
ATOM   1607  CA  GLU A 121      -5.220   8.872  29.754  1.00161.31           C  
ATOM   1608  C   GLU A 121      -4.152   9.276  28.740  1.00162.13           C  
ATOM   1609  O   GLU A 121      -4.106  10.432  28.313  1.00165.70           O  
ATOM   1610  CB  GLU A 121      -6.456   8.350  29.020  1.00157.13           C  
ATOM   1611  CG  GLU A 121      -6.585   6.834  29.070  1.00158.35           C  
ATOM   1612  CD  GLU A 121      -7.577   6.343  30.117  1.00168.04           C  
ATOM   1613  OE1 GLU A 121      -7.700   7.002  31.171  1.00162.59           O  
ATOM   1614  OE2 GLU A 121      -8.236   5.302  29.878  1.00174.73           O1-
ATOM   1615  H   GLU A 121      -6.332  10.605  30.343  1.00160.06           H  
ATOM   1616  HA  GLU A 121      -4.851   8.072  30.396  1.00161.31           H  
ATOM   1617  HB2 GLU A 121      -7.342   8.789  29.478  1.00157.13           H  
ATOM   1618  HB3 GLU A 121      -6.396   8.659  27.976  1.00157.13           H  
ATOM   1619  HG2 GLU A 121      -5.606   6.412  29.297  1.00158.35           H  
ATOM   1620  HG3 GLU A 121      -6.914   6.483  28.092  1.00158.35           H  
ATOM   1621  N   ALA A 122      -3.322   8.300  28.337  1.00150.78           N  
ATOM   1622  CA  ALA A 122      -2.213   8.528  27.422  1.00147.71           C  
ATOM   1623  C   ALA A 122      -2.719   9.017  26.065  1.00137.56           C  
ATOM   1624  O   ALA A 122      -1.962   9.603  25.291  1.00131.83           O  
ATOM   1625  CB  ALA A 122      -1.387   7.269  27.284  1.00148.55           C  
ATOM   1626  H   ALA A 122      -3.474   7.364  28.685  1.00150.78           H  
ATOM   1627  HA  ALA A 122      -1.574   9.310  27.832  1.00147.71           H  
ATOM   1628  HB1 ALA A 122      -1.011   6.972  28.263  1.00148.55           H  
ATOM   1629  HB2 ALA A 122      -2.007   6.471  26.875  1.00148.55           H  
ATOM   1630  HB3 ALA A 122      -0.548   7.457  26.614  1.00148.55           H  
ATOM   1631  N   ASP A 123      -4.000   8.754  25.783  1.00135.95           N  
ATOM   1632  CA  ASP A 123      -4.619   9.195  24.547  1.00142.74           C  
ATOM   1633  C   ASP A 123      -4.904  10.691  24.640  1.00140.99           C  
ATOM   1634  O   ASP A 123      -4.454  11.462  23.790  1.00146.03           O  
ATOM   1635  CB  ASP A 123      -5.885   8.389  24.231  1.00150.52           C  
ATOM   1636  CG  ASP A 123      -5.648   7.202  23.309  1.00147.83           C  
ATOM   1637  OD1 ASP A 123      -4.529   6.653  23.330  1.00147.70           O  
ATOM   1638  OD2 ASP A 123      -6.586   6.842  22.572  1.00143.29           O1-
ATOM   1639  H   ASP A 123      -4.552   8.234  26.450  1.00135.95           H  
ATOM   1640  HA  ASP A 123      -3.933   9.018  23.719  1.00142.74           H  
ATOM   1641  HB2 ASP A 123      -6.605   9.054  23.755  1.00150.52           H  
ATOM   1642  HB3 ASP A 123      -6.298   8.018  25.169  1.00150.52           H  
ATOM   1643  N   ASP A 124      -5.649  11.066  25.692  1.00134.63           N  
ATOM   1644  CA  ASP A 124      -6.078  12.430  25.958  1.00131.69           C  
ATOM   1645  C   ASP A 124      -4.913  13.410  25.821  1.00131.82           C  
ATOM   1646  O   ASP A 124      -5.132  14.589  25.546  1.00112.61           O  
ATOM   1647  CB  ASP A 124      -6.648  12.568  27.370  1.00129.53           C  
ATOM   1648  CG  ASP A 124      -8.063  12.049  27.530  1.00128.27           C  
ATOM   1649  OD1 ASP A 124      -8.951  12.499  26.781  1.00137.59           O  
ATOM   1650  OD2 ASP A 124      -8.270  11.221  28.426  1.00145.40           O1-
ATOM   1651  H   ASP A 124      -5.932  10.350  26.345  1.00134.63           H  
ATOM   1652  HA  ASP A 124      -6.850  12.663  25.224  1.00131.69           H  
ATOM   1653  HB2 ASP A 124      -6.640  13.624  27.638  1.00129.53           H  
ATOM   1654  HB3 ASP A 124      -6.003  12.015  28.053  1.00129.53           H  
ATOM   1655  N   ILE A 125      -3.689  12.916  26.053  1.00136.74           N  
ATOM   1656  CA  ILE A 125      -2.496  13.749  26.049  1.00133.26           C  
ATOM   1657  C   ILE A 125      -2.200  14.181  24.613  1.00135.12           C  
ATOM   1658  O   ILE A 125      -2.159  15.383  24.330  1.00131.63           O  
ATOM   1659  CB  ILE A 125      -1.308  13.036  26.746  1.00130.85           C  
ATOM   1660  CG1 ILE A 125      -1.316  13.250  28.265  1.00115.90           C  
ATOM   1661  CG2 ILE A 125       0.037  13.449  26.149  1.00128.08           C  
ATOM   1662  CD1 ILE A 125      -2.552  12.745  28.987  1.00100.43           C  
ATOM   1663  H   ILE A 125      -3.591  11.928  26.238  1.00136.74           H  
ATOM   1664  HA  ILE A 125      -2.664  14.652  26.636  1.00133.26           H  
ATOM   1665  HB  ILE A 125      -1.441  11.970  26.562  1.00130.85           H  
ATOM   1666 HG12 ILE A 125      -0.450  12.736  28.682  1.00115.90           H  
ATOM   1667 HG13 ILE A 125      -1.230  14.320  28.454  1.00115.90           H  
ATOM   1668 HG21 ILE A 125       0.036  13.248  25.078  1.00128.08           H  
ATOM   1669 HG22 ILE A 125       0.198  14.514  26.318  1.00128.08           H  
ATOM   1670 HG23 ILE A 125       0.836  12.880  26.625  1.00128.08           H  
ATOM   1671 HD11 ILE A 125      -3.432  13.267  28.610  1.00100.43           H  
ATOM   1672 HD12 ILE A 125      -2.662  11.675  28.814  1.00100.43           H  
ATOM   1673 HD13 ILE A 125      -2.450  12.931  30.056  1.00100.43           H  
ATOM   1674  N   VAL A 126      -2.045  13.194  23.713  1.00138.03           N  
ATOM   1675  CA  VAL A 126      -1.614  13.462  22.346  1.00146.73           C  
ATOM   1676  C   VAL A 126      -2.707  14.242  21.612  1.00141.13           C  
ATOM   1677  O   VAL A 126      -2.410  15.110  20.789  1.00141.51           O  
ATOM   1678  CB  VAL A 126      -1.192  12.167  21.614  1.00140.38           C  
ATOM   1679  CG1 VAL A 126      -0.739  12.408  20.178  1.00134.58           C  
ATOM   1680  CG2 VAL A 126      -0.108  11.433  22.391  1.00141.32           C  
ATOM   1681  H   VAL A 126      -2.232  12.241  23.991  1.00138.03           H  
ATOM   1682  HA  VAL A 126      -0.719  14.084  22.365  1.00146.73           H  
ATOM   1683  HB  VAL A 126      -2.085  11.544  21.563  1.00140.38           H  
ATOM   1684 HG11 VAL A 126      -1.532  12.914  19.627  1.00134.58           H  
ATOM   1685 HG12 VAL A 126       0.156  13.030  20.179  1.00134.58           H  
ATOM   1686 HG13 VAL A 126      -0.518  11.453  19.702  1.00134.58           H  
ATOM   1687 HG21 VAL A 126       0.786  12.055  22.443  1.00141.32           H  
ATOM   1688 HG22 VAL A 126      -0.463  11.222  23.400  1.00141.32           H  
ATOM   1689 HG23 VAL A 126       0.130  10.496  21.887  1.00141.32           H  
ATOM   1690  N   ASN A 127      -3.968  13.944  21.958  1.00139.00           N  
ATOM   1691  CA  ASN A 127      -5.137  14.613  21.407  1.00144.50           C  
ATOM   1692  C   ASN A 127      -5.183  16.080  21.840  1.00140.19           C  
ATOM   1693  O   ASN A 127      -5.800  16.899  21.162  1.00150.91           O  
ATOM   1694  CB  ASN A 127      -6.432  13.880  21.769  1.00141.97           C  
ATOM   1695  CG  ASN A 127      -6.689  12.652  20.914  1.00135.96           C  
ATOM   1696  OD1 ASN A 127      -5.767  12.044  20.366  1.00122.92           O  
ATOM   1697  ND2 ASN A 127      -7.949  12.267  20.798  1.00128.68           N  
ATOM   1698  H   ASN A 127      -4.115  13.214  22.640  1.00139.00           H  
ATOM   1699  HA  ASN A 127      -5.049  14.588  20.321  1.00144.50           H  
ATOM   1700  HB2 ASN A 127      -7.266  14.570  21.643  1.00141.97           H  
ATOM   1701  HB3 ASN A 127      -6.373  13.569  22.812  1.00141.97           H  
ATOM   1702 HD21 ASN A 127      -8.681  12.788  21.260  1.00128.68           H  
ATOM   1703 HD22 ASN A 127      -8.179  11.452  20.247  1.00128.68           H  
ATOM   1704  N   TRP A 128      -4.554  16.391  22.982  1.00140.08           N  
ATOM   1705  CA  TRP A 128      -4.500  17.745  23.514  1.00139.80           C  
ATOM   1706  C   TRP A 128      -3.327  18.486  22.875  1.00137.42           C  
ATOM   1707  O   TRP A 128      -3.403  19.703  22.675  1.00124.16           O  
ATOM   1708  CB  TRP A 128      -4.408  17.715  25.050  1.00139.44           C  
ATOM   1709  CG  TRP A 128      -4.325  19.050  25.732  1.00138.86           C  
ATOM   1710  CD1 TRP A 128      -5.352  19.754  26.300  1.00131.49           C  
ATOM   1711  CD2 TRP A 128      -3.128  19.822  25.960  1.00133.17           C  
ATOM   1712  NE1 TRP A 128      -4.883  20.929  26.827  1.00134.01           N  
ATOM   1713  CE2 TRP A 128      -3.525  20.997  26.637  1.00134.46           C  
ATOM   1714  CE3 TRP A 128      -1.773  19.654  25.636  1.00126.33           C  
ATOM   1715  CZ2 TRP A 128      -2.610  21.989  26.995  1.00130.25           C  
ATOM   1716  CZ3 TRP A 128      -0.869  20.638  25.981  1.00124.89           C  
ATOM   1717  CH2 TRP A 128      -1.288  21.785  26.660  1.00132.01           C  
ATOM   1718  H   TRP A 128      -4.097  15.652  23.497  1.00140.08           H  
ATOM   1719  HA  TRP A 128      -5.415  18.283  23.266  1.00139.80           H  
ATOM   1720  HB2 TRP A 128      -5.293  17.203  25.427  1.00139.44           H  
ATOM   1721  HB3 TRP A 128      -3.517  17.147  25.319  1.00139.44           H  
ATOM   1722  HD1 TRP A 128      -6.382  19.431  26.329  1.00131.49           H  
ATOM   1723  HE1 TRP A 128      -5.447  21.633  27.282  1.00134.01           H  
ATOM   1724  HE3 TRP A 128      -1.441  18.764  25.122  1.00126.33           H  
ATOM   1725  HZ2 TRP A 128      -2.926  22.882  27.514  1.00130.25           H  
ATOM   1726  HZ3 TRP A 128       0.173  20.520  25.723  1.00124.89           H  
ATOM   1727  HH2 TRP A 128      -0.556  22.532  26.930  1.00132.01           H  
ATOM   1728  N   LEU A 129      -2.267  17.732  22.545  1.00131.01           N  
ATOM   1729  CA  LEU A 129      -1.064  18.290  21.946  1.00132.05           C  
ATOM   1730  C   LEU A 129      -1.351  18.698  20.504  1.00132.70           C  
ATOM   1731  O   LEU A 129      -0.879  19.734  20.032  1.00125.09           O  
ATOM   1732  CB  LEU A 129       0.053  17.243  22.005  1.00134.30           C  
ATOM   1733  CG  LEU A 129       0.716  17.069  23.371  1.00137.21           C  
ATOM   1734  CD1 LEU A 129       1.514  15.768  23.433  1.00135.94           C  
ATOM   1735  CD2 LEU A 129       1.594  18.273  23.699  1.00143.73           C  
ATOM   1736  H   LEU A 129      -2.306  16.738  22.719  1.00131.01           H  
ATOM   1737  HA  LEU A 129      -0.747  19.177  22.495  1.00132.05           H  
ATOM   1738  HB2 LEU A 129      -0.370  16.282  21.712  1.00134.30           H  
ATOM   1739  HB3 LEU A 129       0.824  17.533  21.291  1.00134.30           H  
ATOM   1740  HG  LEU A 129      -0.069  17.008  24.125  1.00137.21           H  
ATOM   1741 HD11 LEU A 129       0.853  14.926  23.228  1.00135.94           H  
ATOM   1742 HD12 LEU A 129       2.310  15.794  22.689  1.00135.94           H  
ATOM   1743 HD13 LEU A 129       1.948  15.655  24.426  1.00135.94           H  
ATOM   1744 HD21 LEU A 129       2.389  18.356  22.958  1.00143.73           H  
ATOM   1745 HD22 LEU A 129       0.988  19.179  23.685  1.00143.73           H  
ATOM   1746 HD23 LEU A 129       2.032  18.144  24.689  1.00143.73           H  
ATOM   1747  N   LYS A 130      -2.133  17.865  19.813  1.00141.01           N  
ATOM   1748  CA  LYS A 130      -2.471  18.147  18.427  1.00137.39           C  
ATOM   1749  C   LYS A 130      -3.465  19.314  18.383  1.00135.61           C  
ATOM   1750  O   LYS A 130      -3.488  20.079  17.426  1.00153.61           O  
ATOM   1751  CB  LYS A 130      -2.865  16.878  17.658  1.00140.54           C  
ATOM   1752  CG  LYS A 130      -4.284  16.354  17.872  1.00144.20           C  
ATOM   1753  CD  LYS A 130      -4.802  15.488  16.739  1.00141.96           C  
ATOM   1754  CE  LYS A 130      -4.550  14.006  16.935  1.00142.15           C  
ATOM   1755  NZ  LYS A 130      -5.018  13.222  15.768  1.00137.41           N1+
ATOM   1756  H   LYS A 130      -2.493  17.032  20.257  1.00141.01           H  
ATOM   1757  HA  LYS A 130      -1.594  18.485  17.875  1.00137.39           H  
ATOM   1758  HB2 LYS A 130      -2.748  17.087  16.595  1.00140.54           H  
ATOM   1759  HB3 LYS A 130      -2.174  16.087  17.951  1.00140.54           H  
ATOM   1760  HG2 LYS A 130      -4.296  15.763  18.788  1.00144.20           H  
ATOM   1761  HG3 LYS A 130      -4.951  17.209  17.982  1.00144.20           H  
ATOM   1762  HD2 LYS A 130      -4.312  15.800  15.817  1.00141.96           H  
ATOM   1763  HD3 LYS A 130      -5.877  15.645  16.651  1.00141.96           H  
ATOM   1764  HE2 LYS A 130      -5.082  13.670  17.825  1.00142.15           H  
ATOM   1765  HE3 LYS A 130      -3.481  13.842  17.067  1.00142.15           H  
ATOM   1766  HZ1 LYS A 130      -6.009  13.369  15.639  1.00137.41           H  
ATOM   1767  HZ2 LYS A 130      -4.523  13.522  14.940  1.00137.41           H  
ATOM   1768  HZ3 LYS A 130      -4.841  12.241  15.929  1.00137.41           H  
ATOM   1769  N   LYS A 131      -4.288  19.454  19.428  1.00128.04           N  
ATOM   1770  CA  LYS A 131      -5.188  20.587  19.576  1.00130.60           C  
ATOM   1771  C   LYS A 131      -4.405  21.879  19.800  1.00134.55           C  
ATOM   1772  O   LYS A 131      -5.005  22.948  19.782  1.00140.47           O  
ATOM   1773  CB  LYS A 131      -6.180  20.381  20.724  1.00135.57           C  
ATOM   1774  CG  LYS A 131      -7.543  19.825  20.327  1.00141.11           C  
ATOM   1775  CD  LYS A 131      -8.326  19.293  21.505  1.00146.84           C  
ATOM   1776  CE  LYS A 131      -9.243  18.139  21.148  1.00144.99           C  
ATOM   1777  NZ  LYS A 131      -9.950  17.638  22.349  1.00137.01           N1+
ATOM   1778  H   LYS A 131      -4.284  18.743  20.145  1.00128.04           H  
ATOM   1779  HA  LYS A 131      -5.753  20.666  18.647  1.00130.60           H  
ATOM   1780  HB2 LYS A 131      -5.730  19.689  21.436  1.00135.57           H  
ATOM   1781  HB3 LYS A 131      -6.339  21.345  21.206  1.00135.57           H  
ATOM   1782  HG2 LYS A 131      -8.120  20.621  19.857  1.00141.11           H  
ATOM   1783  HG3 LYS A 131      -7.394  19.014  19.614  1.00141.11           H  
ATOM   1784  HD2 LYS A 131      -8.932  20.103  21.911  1.00146.84           H  
ATOM   1785  HD3 LYS A 131      -7.621  18.952  22.263  1.00146.84           H  
ATOM   1786  HE2 LYS A 131      -8.650  17.331  20.719  1.00144.99           H  
ATOM   1787  HE3 LYS A 131      -9.977  18.479  20.417  1.00144.99           H  
ATOM   1788  HZ1 LYS A 131      -9.274  17.322  23.030  1.00137.01           H  
ATOM   1789  HZ2 LYS A 131     -10.506  18.381  22.747  1.00137.01           H  
ATOM   1790  HZ3 LYS A 131     -10.551  16.869  22.089  1.00137.01           H  
ATOM   1791  N   ARG A 132      -3.079  21.802  19.991  1.00147.36           N  
ATOM   1792  CA  ARG A 132      -2.270  23.011  20.091  1.00144.42           C  
ATOM   1793  C   ARG A 132      -1.887  23.480  18.684  1.00152.40           C  
ATOM   1794  O   ARG A 132      -1.731  24.675  18.433  1.00156.95           O  
ATOM   1795  CB  ARG A 132      -1.003  22.756  20.912  1.00146.70           C  
ATOM   1796  CG  ARG A 132       0.281  22.982  20.120  1.00166.79           C  
ATOM   1797  CD  ARG A 132       1.318  21.872  19.982  1.00188.96           C  
ATOM   1798  NE  ARG A 132       1.941  21.829  18.656  1.00201.10           N  
ATOM   1799  CZ  ARG A 132       3.114  21.260  18.360  1.00203.39           C  
ATOM   1800  NH1 ARG A 132       3.837  20.686  19.305  1.00209.52           N  
ATOM   1801  NH2 ARG A 132       3.571  21.278  17.119  1.00192.85           N1+
ATOM   1802  H   ARG A 132      -2.637  20.897  20.066  1.00147.36           H  
ATOM   1803  HA  ARG A 132      -2.854  23.781  20.595  1.00144.42           H  
ATOM   1804  HB2 ARG A 132      -1.004  23.429  21.769  1.00146.70           H  
ATOM   1805  HB3 ARG A 132      -1.018  21.723  21.261  1.00146.70           H  
ATOM   1806  HG2 ARG A 132       0.789  23.826  20.586  1.00166.79           H  
ATOM   1807  HG3 ARG A 132      -0.021  23.253  19.108  1.00166.79           H  
ATOM   1808  HD2 ARG A 132       0.829  20.916  20.167  1.00188.96           H  
ATOM   1809  HD3 ARG A 132       2.098  22.031  20.727  1.00188.96           H  
ATOM   1810  HE  ARG A 132       1.439  22.269  17.898  1.00201.10           H  
ATOM   1811 HH11 ARG A 132       4.727  20.268  19.076  1.00209.52           H  
ATOM   1812 HH12 ARG A 132       3.499  20.665  20.257  1.00209.52           H  
ATOM   1813 HH21 ARG A 132       3.033  21.723  16.389  1.00192.85           H  
ATOM   1814 HH22 ARG A 132       4.458  20.847  16.901  1.00192.85           H  
ATOM   1815  N   THR A 133      -1.730  22.510  17.773  1.00156.71           N  
ATOM   1816  CA  THR A 133      -1.285  22.763  16.412  1.00151.93           C  
ATOM   1817  C   THR A 133      -2.479  23.005  15.486  1.00159.33           C  
ATOM   1818  O   THR A 133      -2.401  23.856  14.607  1.00163.50           O  
ATOM   1819  CB  THR A 133      -0.279  21.698  15.935  1.00139.28           C  
ATOM   1820  OG1 THR A 133       0.383  22.177  14.764  1.00127.25           O  
ATOM   1821  CG2 THR A 133      -0.882  20.333  15.666  1.00135.25           C  
ATOM   1822  H   THR A 133      -1.930  21.558  18.045  1.00156.71           H  
ATOM   1823  HA  THR A 133      -0.716  23.692  16.384  1.00151.93           H  
ATOM   1824  HB  THR A 133       0.422  21.547  16.756  1.00139.28           H  
ATOM   1825 HG21 THR A 133      -1.389  19.976  16.563  1.00135.25           H  
ATOM   1826 HG22 THR A 133      -1.599  20.407  14.849  1.00135.25           H  
ATOM   1827 HG23 THR A 133      -0.091  19.634  15.393  1.00135.25           H  
ATOM   1828  HG1 THR A 133       1.036  21.520  14.510  1.00127.25           H  
ATOM   1829  N   GLY A 134      -3.577  22.256  15.689  1.00159.70           N  
ATOM   1830  CA  GLY A 134      -4.791  22.385  14.891  1.00138.56           C  
ATOM   1831  C   GLY A 134      -5.609  23.636  15.227  1.00130.27           C  
ATOM   1832  O   GLY A 134      -5.142  24.520  15.948  1.00126.43           O  
ATOM   1833  H   GLY A 134      -3.560  21.570  16.430  1.00159.70           H  
ATOM   1834  HA2 GLY A 134      -4.510  22.428  13.839  1.00138.56           H  
ATOM   1835  HA3 GLY A 134      -5.414  21.508  15.065  1.00138.56           H  
ATOM   1836  N   PRO A 135      -6.862  23.751  14.723  1.00124.79           N  
ATOM   1837  CA  PRO A 135      -7.701  24.929  14.979  1.00111.60           C  
ATOM   1838  C   PRO A 135      -8.476  24.826  16.296  1.00101.77           C  
ATOM   1839  O   PRO A 135      -8.789  23.724  16.753  1.00111.98           O  
ATOM   1840  CB  PRO A 135      -8.652  24.913  13.769  1.00119.08           C  
ATOM   1841  CG  PRO A 135      -8.815  23.433  13.418  1.00125.29           C  
ATOM   1842  CD  PRO A 135      -7.539  22.748  13.880  1.00123.82           C  
ATOM   1843  HA  PRO A 135      -7.124  25.848  15.084  1.00111.60           H  
ATOM   1844  HB2 PRO A 135      -9.614  25.353  14.031  1.00119.08           H  
ATOM   1845  HB3 PRO A 135      -8.218  25.460  12.932  1.00119.08           H  
ATOM   1846  HG2 PRO A 135      -8.942  23.311  12.342  1.00125.29           H  
ATOM   1847  HG3 PRO A 135      -9.678  23.014  13.935  1.00125.29           H  
ATOM   1848  HD2 PRO A 135      -6.916  22.479  13.027  1.00123.82           H  
ATOM   1849  HD3 PRO A 135      -7.770  21.853  14.458  1.00123.82           H  
ATOM   1850  N   ALA A 136      -8.793  25.977  16.900  1.00 85.99           N  
ATOM   1851  CA  ALA A 136      -9.389  25.998  18.226  1.00 84.92           C  
ATOM   1852  C   ALA A 136     -10.759  25.312  18.219  1.00 86.73           C  
ATOM   1853  O   ALA A 136     -11.133  24.652  19.191  1.00 87.88           O  
ATOM   1854  CB  ALA A 136      -9.464  27.418  18.741  1.00 85.16           C  
ATOM   1855  H   ALA A 136      -8.614  26.850  16.425  1.00 85.99           H  
ATOM   1856  HA  ALA A 136      -8.756  25.432  18.909  1.00 84.92           H  
ATOM   1857  HB1 ALA A 136      -8.462  27.846  18.773  1.00 85.16           H  
ATOM   1858  HB2 ALA A 136     -10.092  28.012  18.078  1.00 85.16           H  
ATOM   1859  HB3 ALA A 136      -9.892  27.419  19.744  1.00 85.16           H  
ATOM   1860  N   ALA A 137     -11.501  25.474  17.112  1.00 83.00           N  
ATOM   1861  CA  ALA A 137     -12.833  24.903  16.981  1.00 71.80           C  
ATOM   1862  C   ALA A 137     -12.922  24.089  15.692  1.00 72.53           C  
ATOM   1863  O   ALA A 137     -12.191  24.355  14.744  1.00 70.92           O  
ATOM   1864  CB  ALA A 137     -13.872  25.996  17.023  1.00 67.29           C  
ATOM   1865  H   ALA A 137     -11.122  26.010  16.344  1.00 83.00           H  
ATOM   1866  HA  ALA A 137     -13.027  24.231  17.817  1.00 71.80           H  
ATOM   1867  HB1 ALA A 137     -13.796  26.534  17.968  1.00 67.29           H  
ATOM   1868  HB2 ALA A 137     -13.706  26.687  16.197  1.00 67.29           H  
ATOM   1869  HB3 ALA A 137     -14.866  25.556  16.934  1.00 67.29           H  
ATOM   1870  N   THR A 138     -13.801  23.076  15.671  1.00 71.63           N  
ATOM   1871  CA  THR A 138     -14.075  22.357  14.436  1.00 76.06           C  
ATOM   1872  C   THR A 138     -15.231  23.033  13.706  1.00 74.06           C  
ATOM   1873  O   THR A 138     -16.224  23.430  14.317  1.00 72.64           O  
ATOM   1874  CB  THR A 138     -14.390  20.864  14.637  1.00 83.91           C  
ATOM   1875  OG1 THR A 138     -15.177  20.688  15.814  1.00 88.77           O  
ATOM   1876  CG2 THR A 138     -13.177  19.954  14.652  1.00 89.28           C  
ATOM   1877  H   THR A 138     -14.277  22.810  16.521  1.00 71.63           H  
ATOM   1878  HA  THR A 138     -13.160  22.396  13.844  1.00 76.06           H  
ATOM   1879  HB  THR A 138     -14.956  20.556  13.758  1.00 83.91           H  
ATOM   1880 HG21 THR A 138     -12.606  20.094  13.734  1.00 89.28           H  
ATOM   1881 HG22 THR A 138     -12.551  20.198  15.510  1.00 89.28           H  
ATOM   1882 HG23 THR A 138     -13.502  18.916  14.723  1.00 89.28           H  
ATOM   1883  HG1 THR A 138     -15.402  19.757  15.876  1.00 88.77           H  
ATOM   1884  N   THR A 139     -15.077  23.144  12.384  1.00 71.10           N  
ATOM   1885  CA  THR A 139     -16.121  23.670  11.529  1.00 69.63           C  
ATOM   1886  C   THR A 139     -17.201  22.608  11.433  1.00 68.54           C  
ATOM   1887  O   THR A 139     -16.912  21.468  11.108  1.00 71.91           O  
ATOM   1888  CB  THR A 139     -15.556  23.997  10.146  1.00 73.88           C  
ATOM   1889  OG1 THR A 139     -14.504  24.920  10.415  1.00 70.15           O  
ATOM   1890  CG2 THR A 139     -16.574  24.598   9.198  1.00 77.11           C  
ATOM   1891  H   THR A 139     -14.205  22.852  11.967  1.00 71.10           H  
ATOM   1892  HA  THR A 139     -16.532  24.592  11.939  1.00 69.63           H  
ATOM   1893  HB  THR A 139     -15.226  23.092   9.636  1.00 73.88           H  
ATOM   1894 HG21 THR A 139     -17.390  23.891   9.045  1.00 77.11           H  
ATOM   1895 HG22 THR A 139     -16.968  25.520   9.625  1.00 77.11           H  
ATOM   1896 HG23 THR A 139     -16.097  24.815   8.242  1.00 77.11           H  
ATOM   1897  HG1 THR A 139     -13.863  24.475  10.975  1.00 70.15           H  
ATOM   1898  N   LEU A 140     -18.434  22.998  11.746  1.00 70.87           N  
ATOM   1899  CA  LEU A 140     -19.567  22.095  11.696  1.00 65.61           C  
ATOM   1900  C   LEU A 140     -20.365  22.397  10.440  1.00 69.48           C  
ATOM   1901  O   LEU A 140     -21.147  23.344  10.448  1.00 66.61           O  
ATOM   1902  CB  LEU A 140     -20.443  22.320  12.931  1.00 61.79           C  
ATOM   1903  CG  LEU A 140     -19.779  22.103  14.284  1.00 55.41           C  
ATOM   1904  CD1 LEU A 140     -20.782  22.415  15.381  1.00 58.92           C  
ATOM   1905  CD2 LEU A 140     -19.297  20.666  14.415  1.00 60.78           C  
ATOM   1906  H   LEU A 140     -18.586  23.956  12.028  1.00 70.87           H  
ATOM   1907  HA  LEU A 140     -19.229  21.059  11.681  1.00 65.61           H  
ATOM   1908  HB2 LEU A 140     -20.802  23.349  12.899  1.00 61.79           H  
ATOM   1909  HB3 LEU A 140     -21.290  21.638  12.865  1.00 61.79           H  
ATOM   1910  HG  LEU A 140     -18.916  22.763  14.373  1.00 55.41           H  
ATOM   1911 HD11 LEU A 140     -21.110  23.450  15.290  1.00 58.92           H  
ATOM   1912 HD12 LEU A 140     -21.642  21.752  15.287  1.00 58.92           H  
ATOM   1913 HD13 LEU A 140     -20.314  22.267  16.354  1.00 58.92           H  
ATOM   1914 HD21 LEU A 140     -20.147  19.989  14.329  1.00 60.78           H  
ATOM   1915 HD22 LEU A 140     -18.579  20.450  13.624  1.00 60.78           H  
ATOM   1916 HD23 LEU A 140     -18.821  20.530  15.386  1.00 60.78           H  
ATOM   1917  N   PRO A 141     -20.182  21.618   9.339  1.00 74.29           N  
ATOM   1918  CA  PRO A 141     -20.898  21.863   8.085  1.00 65.74           C  
ATOM   1919  C   PRO A 141     -22.397  21.584   8.133  1.00 63.99           C  
ATOM   1920  O   PRO A 141     -23.145  22.264   7.442  1.00 67.02           O  
ATOM   1921  CB  PRO A 141     -20.176  20.963   7.077  1.00 69.61           C  
ATOM   1922  CG  PRO A 141     -18.849  20.679   7.746  1.00 75.55           C  
ATOM   1923  CD  PRO A 141     -19.211  20.523   9.206  1.00 66.42           C  
ATOM   1924  HA  PRO A 141     -20.873  22.921   7.826  1.00 65.74           H  
ATOM   1925  HB2 PRO A 141     -20.733  20.041   6.909  1.00 69.61           H  
ATOM   1926  HB3 PRO A 141     -20.031  21.479   6.128  1.00 69.61           H  
ATOM   1927  HG2 PRO A 141     -18.156  21.508   7.604  1.00 75.55           H  
ATOM   1928  HG3 PRO A 141     -18.405  19.763   7.356  1.00 75.55           H  
ATOM   1929  HD2 PRO A 141     -18.347  20.665   9.856  1.00 66.42           H  
ATOM   1930  HD3 PRO A 141     -19.663  19.553   9.410  1.00 66.42           H  
ATOM   1931  N   ASP A 142     -22.836  20.621   8.960  1.00 62.42           N  
ATOM   1932  CA  ASP A 142     -24.252  20.262   8.962  1.00 68.61           C  
ATOM   1933  C   ASP A 142     -24.749  19.950  10.369  1.00 57.13           C  
ATOM   1934  O   ASP A 142     -23.974  19.911  11.304  1.00 60.00           O  
ATOM   1935  CB  ASP A 142     -24.564  19.101   8.008  1.00 76.02           C  
ATOM   1936  CG  ASP A 142     -23.637  17.898   8.131  1.00 73.80           C  
ATOM   1937  OD1 ASP A 142     -23.460  17.392   9.250  1.00 78.98           O  
ATOM   1938  OD2 ASP A 142     -23.106  17.468   7.100  1.00 75.87           O1-
ATOM   1939  H   ASP A 142     -22.191  20.148   9.577  1.00 62.42           H  
ATOM   1940  HA  ASP A 142     -24.790  21.136   8.595  1.00 68.61           H  
ATOM   1941  HB2 ASP A 142     -24.498  19.476   6.987  1.00 76.02           H  
ATOM   1942  HB3 ASP A 142     -25.582  18.765   8.206  1.00 76.02           H  
ATOM   1943  N   GLY A 143     -26.044  19.660  10.472  1.00 54.45           N  
ATOM   1944  CA  GLY A 143     -26.708  19.367  11.728  1.00 61.73           C  
ATOM   1945  C   GLY A 143     -26.223  18.081  12.396  1.00 62.92           C  
ATOM   1946  O   GLY A 143     -26.302  17.956  13.610  1.00 68.87           O  
ATOM   1947  H   GLY A 143     -26.596  19.643   9.627  1.00 54.45           H  
ATOM   1948  HA2 GLY A 143     -26.532  20.197  12.412  1.00 61.73           H  
ATOM   1949  HA3 GLY A 143     -27.777  19.274  11.538  1.00 61.73           H  
ATOM   1950  N   ALA A 144     -25.750  17.117  11.605  1.00 69.76           N  
ATOM   1951  CA  ALA A 144     -25.269  15.845  12.132  1.00 65.40           C  
ATOM   1952  C   ALA A 144     -23.928  16.039  12.844  1.00 66.20           C  
ATOM   1953  O   ALA A 144     -23.704  15.414  13.879  1.00 67.42           O  
ATOM   1954  CB  ALA A 144     -25.165  14.818  11.027  1.00 71.94           C  
ATOM   1955  H   ALA A 144     -25.724  17.273  10.607  1.00 69.76           H  
ATOM   1956  HA  ALA A 144     -25.986  15.472  12.863  1.00 65.40           H  
ATOM   1957  HB1 ALA A 144     -26.143  14.682  10.564  1.00 71.94           H  
ATOM   1958  HB2 ALA A 144     -24.453  15.162  10.277  1.00 71.94           H  
ATOM   1959  HB3 ALA A 144     -24.825  13.870  11.443  1.00 71.94           H  
ATOM   1960  N   ALA A 145     -23.057  16.905  12.288  1.00 58.09           N  
ATOM   1961  CA  ALA A 145     -21.761  17.256  12.856  1.00 49.23           C  
ATOM   1962  C   ALA A 145     -21.930  18.000  14.179  1.00 53.15           C  
ATOM   1963  O   ALA A 145     -21.130  17.839  15.099  1.00 55.95           O  
ATOM   1964  CB  ALA A 145     -20.984  18.091  11.878  1.00 46.40           C  
ATOM   1965  H   ALA A 145     -23.321  17.341  11.416  1.00 58.09           H  
ATOM   1966  HA  ALA A 145     -21.209  16.338  13.055  1.00 49.23           H  
ATOM   1967  HB1 ALA A 145     -20.850  17.534  10.951  1.00 46.40           H  
ATOM   1968  HB2 ALA A 145     -21.530  19.012  11.673  1.00 46.40           H  
ATOM   1969  HB3 ALA A 145     -20.009  18.333  12.301  1.00 46.40           H  
ATOM   1970  N   ALA A 146     -22.970  18.842  14.239  1.00 57.80           N  
ATOM   1971  CA  ALA A 146     -23.348  19.564  15.439  1.00 53.06           C  
ATOM   1972  C   ALA A 146     -23.780  18.554  16.489  1.00 49.72           C  
ATOM   1973  O   ALA A 146     -23.209  18.544  17.563  1.00 59.83           O  
ATOM   1974  CB  ALA A 146     -24.428  20.586  15.152  1.00 52.24           C  
ATOM   1975  H   ALA A 146     -23.521  18.982  13.404  1.00 57.80           H  
ATOM   1976  HA  ALA A 146     -22.495  20.128  15.816  1.00 53.06           H  
ATOM   1977  HB1 ALA A 146     -24.067  21.298  14.410  1.00 52.24           H  
ATOM   1978  HB2 ALA A 146     -25.314  20.080  14.769  1.00 52.24           H  
ATOM   1979  HB3 ALA A 146     -24.680  21.116  16.071  1.00 52.24           H  
ATOM   1980  N   GLU A 147     -24.746  17.688  16.148  1.00 52.27           N  
ATOM   1981  CA  GLU A 147     -25.231  16.634  17.035  1.00 52.41           C  
ATOM   1982  C   GLU A 147     -24.090  15.799  17.628  1.00 48.58           C  
ATOM   1983  O   GLU A 147     -24.122  15.503  18.813  1.00 46.30           O  
ATOM   1984  CB  GLU A 147     -26.242  15.741  16.328  1.00 56.26           C  
ATOM   1985  CG  GLU A 147     -27.649  16.300  16.375  1.00 64.23           C  
ATOM   1986  CD  GLU A 147     -28.745  15.336  15.943  1.00 74.87           C  
ATOM   1987  OE1 GLU A 147     -29.915  15.667  16.159  1.00 82.16           O  
ATOM   1988  OE2 GLU A 147     -28.434  14.260  15.382  1.00 82.51           O1-
ATOM   1989  H   GLU A 147     -25.159  17.769  15.230  1.00 52.27           H  
ATOM   1990  HA  GLU A 147     -25.732  17.131  17.866  1.00 52.41           H  
ATOM   1991  HB2 GLU A 147     -25.944  15.634  15.285  1.00 56.26           H  
ATOM   1992  HB3 GLU A 147     -26.239  14.763  16.809  1.00 56.26           H  
ATOM   1993  HG2 GLU A 147     -27.688  17.170  15.720  1.00 64.23           H  
ATOM   1994  HG3 GLU A 147     -27.855  16.608  17.400  1.00 64.23           H  
ATOM   1995  N   SER A 148     -23.091  15.469  16.799  1.00 52.52           N  
ATOM   1996  CA  SER A 148     -21.918  14.687  17.160  1.00 57.97           C  
ATOM   1997  C   SER A 148     -21.150  15.372  18.272  1.00 57.47           C  
ATOM   1998  O   SER A 148     -20.868  14.743  19.283  1.00 66.49           O  
ATOM   1999  CB  SER A 148     -20.988  14.451  15.993  1.00 67.53           C  
ATOM   2000  OG  SER A 148     -21.257  13.214  15.366  1.00 93.08           O  
ATOM   2001  H   SER A 148     -23.157  15.790  15.844  1.00 52.52           H  
ATOM   2002  HA  SER A 148     -22.286  13.717  17.494  1.00 57.97           H  
ATOM   2003  HB2 SER A 148     -19.959  14.451  16.353  1.00 67.53           H  
ATOM   2004  HB3 SER A 148     -21.118  15.253  15.267  1.00 67.53           H  
ATOM   2005  HG  SER A 148     -22.163  13.240  15.050  1.00 93.08           H  
ATOM   2006  N   LEU A 149     -20.811  16.651  18.067  1.00 64.19           N  
ATOM   2007  CA  LEU A 149     -19.954  17.379  18.990  1.00 62.21           C  
ATOM   2008  C   LEU A 149     -20.652  17.568  20.329  1.00 56.00           C  
ATOM   2009  O   LEU A 149     -20.052  17.309  21.365  1.00 57.86           O  
ATOM   2010  CB  LEU A 149     -19.602  18.740  18.396  1.00 67.08           C  
ATOM   2011  CG  LEU A 149     -18.571  19.499  19.210  1.00 71.70           C  
ATOM   2012  CD1 LEU A 149     -17.147  19.116  18.791  1.00 80.68           C  
ATOM   2013  CD2 LEU A 149     -18.819  20.976  19.045  1.00 75.68           C  
ATOM   2014  H   LEU A 149     -21.161  17.125  17.247  1.00 64.19           H  
ATOM   2015  HA  LEU A 149     -19.042  16.804  19.150  1.00 62.21           H  
ATOM   2016  HB2 LEU A 149     -19.207  18.588  17.392  1.00 67.08           H  
ATOM   2017  HB3 LEU A 149     -20.511  19.340  18.342  1.00 67.08           H  
ATOM   2018  HG  LEU A 149     -18.668  19.235  20.263  1.00 71.70           H  
ATOM   2019 HD11 LEU A 149     -17.000  18.046  18.939  1.00 80.68           H  
ATOM   2020 HD12 LEU A 149     -16.999  19.361  17.739  1.00 80.68           H  
ATOM   2021 HD13 LEU A 149     -16.429  19.668  19.397  1.00 80.68           H  
ATOM   2022 HD21 LEU A 149     -18.723  21.245  17.993  1.00 75.68           H  
ATOM   2023 HD22 LEU A 149     -19.824  21.217  19.391  1.00 75.68           H  
ATOM   2024 HD23 LEU A 149     -18.089  21.535  19.631  1.00 75.68           H  
ATOM   2025  N   VAL A 150     -21.905  18.025  20.282  1.00 47.06           N  
ATOM   2026  CA  VAL A 150     -22.748  18.129  21.456  1.00 54.86           C  
ATOM   2027  C   VAL A 150     -22.716  16.809  22.226  1.00 59.40           C  
ATOM   2028  O   VAL A 150     -22.734  16.809  23.449  1.00 60.21           O  
ATOM   2029  CB  VAL A 150     -24.185  18.546  21.087  1.00 50.37           C  
ATOM   2030  CG1 VAL A 150     -25.134  18.478  22.268  1.00 43.06           C  
ATOM   2031  CG2 VAL A 150     -24.207  19.921  20.458  1.00 49.98           C  
ATOM   2032  H   VAL A 150     -22.282  18.311  19.390  1.00 47.06           H  
ATOM   2033  HA  VAL A 150     -22.358  18.916  22.102  1.00 54.86           H  
ATOM   2034  HB  VAL A 150     -24.541  17.823  20.353  1.00 50.37           H  
ATOM   2035 HG11 VAL A 150     -25.125  17.470  22.683  1.00 43.06           H  
ATOM   2036 HG12 VAL A 150     -24.816  19.188  23.031  1.00 43.06           H  
ATOM   2037 HG13 VAL A 150     -26.143  18.726  21.938  1.00 43.06           H  
ATOM   2038 HG21 VAL A 150     -23.853  20.657  21.180  1.00 49.98           H  
ATOM   2039 HG22 VAL A 150     -23.558  19.930  19.582  1.00 49.98           H  
ATOM   2040 HG23 VAL A 150     -25.226  20.167  20.158  1.00 49.98           H  
ATOM   2041  N   GLU A 151     -22.658  15.682  21.513  1.00 71.99           N  
ATOM   2042  CA  GLU A 151     -22.712  14.394  22.189  1.00 77.80           C  
ATOM   2043  C   GLU A 151     -21.322  13.951  22.642  1.00 66.63           C  
ATOM   2044  O   GLU A 151     -21.214  13.107  23.511  1.00 62.73           O  
ATOM   2045  CB  GLU A 151     -23.489  13.347  21.387  1.00 78.13           C  
ATOM   2046  CG  GLU A 151     -24.347  12.470  22.285  1.00 98.93           C  
ATOM   2047  CD  GLU A 151     -25.532  13.143  22.976  1.00107.22           C  
ATOM   2048  OE1 GLU A 151     -25.397  14.277  23.497  1.00111.52           O  
ATOM   2049  OE2 GLU A 151     -26.606  12.524  22.998  1.00115.50           O1-
ATOM   2050  H   GLU A 151     -22.577  15.723  20.507  1.00 71.99           H  
ATOM   2051  HA  GLU A 151     -23.293  14.512  23.104  1.00 77.80           H  
ATOM   2052  HB2 GLU A 151     -24.134  13.858  20.672  1.00 78.13           H  
ATOM   2053  HB3 GLU A 151     -22.780  12.716  20.851  1.00 78.13           H  
ATOM   2054  HG2 GLU A 151     -23.701  12.061  23.062  1.00 98.93           H  
ATOM   2055  HG3 GLU A 151     -24.740  11.657  21.674  1.00 98.93           H  
ATOM   2056  N   SER A 152     -20.266  14.551  22.091  1.00 71.44           N  
ATOM   2057  CA  SER A 152     -18.913  14.118  22.402  1.00 72.28           C  
ATOM   2058  C   SER A 152     -18.524  14.420  23.856  1.00 73.72           C  
ATOM   2059  O   SER A 152     -17.804  13.627  24.448  1.00 79.32           O  
ATOM   2060  CB  SER A 152     -17.899  14.634  21.401  1.00 74.23           C  
ATOM   2061  OG  SER A 152     -17.640  16.029  21.584  1.00 72.28           O  
ATOM   2062  H   SER A 152     -20.408  15.317  21.448  1.00 71.44           H  
ATOM   2063  HA  SER A 152     -18.903  13.032  22.307  1.00 72.28           H  
ATOM   2064  HB2 SER A 152     -18.284  14.475  20.394  1.00 74.23           H  
ATOM   2065  HB3 SER A 152     -16.967  14.082  21.525  1.00 74.23           H  
ATOM   2066  HG  SER A 152     -18.471  16.496  21.471  1.00 72.28           H  
ATOM   2067  N   SER A 153     -18.988  15.533  24.445  1.00 68.72           N  
ATOM   2068  CA  SER A 153     -18.563  15.903  25.793  1.00 63.05           C  
ATOM   2069  C   SER A 153     -19.737  16.237  26.710  1.00 63.20           C  
ATOM   2070  O   SER A 153     -20.881  16.360  26.272  1.00 62.19           O  
ATOM   2071  CB  SER A 153     -17.597  17.034  25.781  1.00 66.03           C  
ATOM   2072  OG  SER A 153     -16.392  16.626  25.174  1.00 82.16           O  
ATOM   2073  H   SER A 153     -19.640  16.123  23.949  1.00 68.72           H  
ATOM   2074  HA  SER A 153     -18.064  15.021  26.194  1.00 63.05           H  
ATOM   2075  HB2 SER A 153     -17.397  17.350  26.805  1.00 66.03           H  
ATOM   2076  HB3 SER A 153     -18.021  17.866  25.220  1.00 66.03           H  
ATOM   2077  HG  SER A 153     -16.597  16.355  24.276  1.00 82.16           H  
ATOM   2078  N   GLU A 154     -19.412  16.407  27.996  1.00 66.50           N  
ATOM   2079  CA  GLU A 154     -20.353  16.756  29.055  1.00 60.78           C  
ATOM   2080  C   GLU A 154     -20.800  18.211  28.881  1.00 54.33           C  
ATOM   2081  O   GLU A 154     -21.943  18.567  29.156  1.00 48.86           O  
ATOM   2082  CB  GLU A 154     -19.657  16.514  30.396  1.00 65.92           C  
ATOM   2083  CG  GLU A 154     -20.621  16.303  31.547  1.00 82.57           C  
ATOM   2084  CD  GLU A 154     -21.234  14.918  31.663  1.00 86.89           C  
ATOM   2085  OE1 GLU A 154     -20.740  13.998  30.983  1.00100.17           O  
ATOM   2086  OE2 GLU A 154     -22.204  14.756  32.440  1.00 89.10           O1-
ATOM   2087  H   GLU A 154     -18.443  16.285  28.253  1.00 66.50           H  
ATOM   2088  HA  GLU A 154     -21.252  16.141  29.014  1.00 60.78           H  
ATOM   2089  HB2 GLU A 154     -19.030  15.627  30.304  1.00 65.92           H  
ATOM   2090  HB3 GLU A 154     -19.033  17.379  30.622  1.00 65.92           H  
ATOM   2091  HG2 GLU A 154     -21.435  17.019  31.434  1.00 82.57           H  
ATOM   2092  HG3 GLU A 154     -20.083  16.507  32.473  1.00 82.57           H  
ATOM   2093  N   VAL A 155     -19.875  19.044  28.399  1.00 50.40           N  
ATOM   2094  CA  VAL A 155     -20.097  20.445  28.098  1.00 53.28           C  
ATOM   2095  C   VAL A 155     -19.454  20.693  26.735  1.00 52.85           C  
ATOM   2096  O   VAL A 155     -18.282  20.344  26.518  1.00 46.77           O  
ATOM   2097  CB  VAL A 155     -19.494  21.373  29.189  1.00 55.79           C  
ATOM   2098  CG1 VAL A 155     -19.631  22.842  28.842  1.00 50.00           C  
ATOM   2099  CG2 VAL A 155     -20.072  21.122  30.576  1.00 56.11           C  
ATOM   2100  H   VAL A 155     -18.952  18.671  28.231  1.00 50.40           H  
ATOM   2101  HA  VAL A 155     -21.163  20.674  28.079  1.00 53.28           H  
ATOM   2102  HB  VAL A 155     -18.435  21.117  29.214  1.00 55.79           H  
ATOM   2103 HG11 VAL A 155     -19.182  23.028  27.867  1.00 50.00           H  
ATOM   2104 HG12 VAL A 155     -20.687  23.112  28.813  1.00 50.00           H  
ATOM   2105 HG13 VAL A 155     -19.123  23.443  29.597  1.00 50.00           H  
ATOM   2106 HG21 VAL A 155     -21.133  21.371  30.578  1.00 56.11           H  
ATOM   2107 HG22 VAL A 155     -19.945  20.072  30.838  1.00 56.11           H  
ATOM   2108 HG23 VAL A 155     -19.552  21.744  31.304  1.00 56.11           H  
ATOM   2109  N   ALA A 156     -20.249  21.291  25.830  1.00 50.56           N  
ATOM   2110  CA  ALA A 156     -19.785  21.702  24.513  1.00 53.51           C  
ATOM   2111  C   ALA A 156     -20.349  23.082  24.200  1.00 57.02           C  
ATOM   2112  O   ALA A 156     -21.444  23.442  24.669  1.00 56.57           O  
ATOM   2113  CB  ALA A 156     -20.177  20.693  23.450  1.00 54.08           C  
ATOM   2114  H   ALA A 156     -21.213  21.463  26.076  1.00 50.56           H  
ATOM   2115  HA  ALA A 156     -18.696  21.750  24.515  1.00 53.51           H  
ATOM   2116  HB1 ALA A 156     -19.747  19.722  23.695  1.00 54.08           H  
ATOM   2117  HB2 ALA A 156     -21.263  20.610  23.411  1.00 54.08           H  
ATOM   2118  HB3 ALA A 156     -19.802  21.022  22.481  1.00 54.08           H  
ATOM   2119  N   VAL A 157     -19.578  23.825  23.388  1.00 51.41           N  
ATOM   2120  CA  VAL A 157     -19.968  25.175  22.997  1.00 62.18           C  
ATOM   2121  C   VAL A 157     -19.955  25.325  21.471  1.00 56.33           C  
ATOM   2122  O   VAL A 157     -18.962  25.012  20.813  1.00 58.14           O  
ATOM   2123  CB  VAL A 157     -19.074  26.230  23.692  1.00 62.61           C  
ATOM   2124  CG1 VAL A 157     -19.323  27.639  23.152  1.00 52.97           C  
ATOM   2125  CG2 VAL A 157     -19.209  26.177  25.215  1.00 54.58           C  
ATOM   2126  H   VAL A 157     -18.711  23.441  23.041  1.00 51.41           H  
ATOM   2127  HA  VAL A 157     -20.991  25.350  23.330  1.00 62.18           H  
ATOM   2128  HB  VAL A 157     -18.042  25.975  23.451  1.00 62.61           H  
ATOM   2129 HG11 VAL A 157     -19.165  27.648  22.073  1.00 52.97           H  
ATOM   2130 HG12 VAL A 157     -20.348  27.936  23.372  1.00 52.97           H  
ATOM   2131 HG13 VAL A 157     -18.633  28.337  23.626  1.00 52.97           H  
ATOM   2132 HG21 VAL A 157     -20.231  26.427  25.498  1.00 54.58           H  
ATOM   2133 HG22 VAL A 157     -18.970  25.173  25.566  1.00 54.58           H  
ATOM   2134 HG23 VAL A 157     -18.522  26.893  25.666  1.00 54.58           H  
ATOM   2135  N   ILE A 158     -21.057  25.837  20.913  1.00 53.50           N  
ATOM   2136  CA  ILE A 158     -21.084  26.135  19.485  1.00 67.44           C  
ATOM   2137  C   ILE A 158     -21.213  27.645  19.266  1.00 60.26           C  
ATOM   2138  O   ILE A 158     -22.098  28.289  19.836  1.00 56.86           O  
ATOM   2139  CB  ILE A 158     -22.191  25.355  18.731  1.00 66.75           C  
ATOM   2140  CG1 ILE A 158     -22.024  23.838  18.850  1.00 69.93           C  
ATOM   2141  CG2 ILE A 158     -22.240  25.792  17.274  1.00 61.06           C  
ATOM   2142  CD1 ILE A 158     -23.196  23.035  18.319  1.00 64.40           C  
ATOM   2143  H   ILE A 158     -21.872  26.018  21.481  1.00 53.50           H  
ATOM   2144  HA  ILE A 158     -20.138  25.797  19.061  1.00 67.44           H  
ATOM   2145  HB  ILE A 158     -23.143  25.596  19.204  1.00 66.75           H  
ATOM   2146 HG12 ILE A 158     -21.132  23.549  18.294  1.00 69.93           H  
ATOM   2147 HG13 ILE A 158     -21.891  23.591  19.903  1.00 69.93           H  
ATOM   2148 HG21 ILE A 158     -22.415  26.867  17.223  1.00 61.06           H  
ATOM   2149 HG22 ILE A 158     -21.292  25.555  16.791  1.00 61.06           H  
ATOM   2150 HG23 ILE A 158     -23.048  25.268  16.764  1.00 61.06           H  
ATOM   2151 HD11 ILE A 158     -24.095  23.290  18.880  1.00 64.40           H  
ATOM   2152 HD12 ILE A 158     -23.347  23.267  17.265  1.00 64.40           H  
ATOM   2153 HD13 ILE A 158     -22.988  21.971  18.431  1.00 64.40           H  
ATOM   2154  N   GLY A 159     -20.346  28.175  18.395  1.00 54.54           N  
ATOM   2155  CA  GLY A 159     -20.489  29.529  17.880  1.00 63.39           C  
ATOM   2156  C   GLY A 159     -21.112  29.581  16.481  1.00 66.17           C  
ATOM   2157  O   GLY A 159     -20.524  29.111  15.506  1.00 69.01           O  
ATOM   2158  H   GLY A 159     -19.565  27.616  18.084  1.00 54.54           H  
ATOM   2159  HA2 GLY A 159     -21.124  30.094  18.563  1.00 63.39           H  
ATOM   2160  HA3 GLY A 159     -19.502  29.989  17.837  1.00 63.39           H  
ATOM   2161  N   PHE A 160     -22.301  30.183  16.402  1.00 63.22           N  
ATOM   2162  CA  PHE A 160     -23.030  30.395  15.167  1.00 64.75           C  
ATOM   2163  C   PHE A 160     -22.698  31.785  14.616  1.00 66.05           C  
ATOM   2164  O   PHE A 160     -23.200  32.786  15.125  1.00 63.40           O  
ATOM   2165  CB  PHE A 160     -24.530  30.285  15.462  1.00 63.07           C  
ATOM   2166  CG  PHE A 160     -24.966  28.998  16.120  1.00 69.83           C  
ATOM   2167  CD1 PHE A 160     -24.804  28.801  17.480  1.00 73.66           C  
ATOM   2168  CD2 PHE A 160     -25.573  27.989  15.386  1.00 70.77           C  
ATOM   2169  CE1 PHE A 160     -25.231  27.630  18.088  1.00 70.80           C  
ATOM   2170  CE2 PHE A 160     -25.994  26.817  15.993  1.00 74.45           C  
ATOM   2171  CZ  PHE A 160     -25.823  26.639  17.344  1.00 73.42           C  
ATOM   2172  H   PHE A 160     -22.720  30.513  17.260  1.00 63.22           H  
ATOM   2173  HA  PHE A 160     -22.749  29.648  14.425  1.00 64.75           H  
ATOM   2174  HB2 PHE A 160     -24.805  31.109  16.120  1.00 63.07           H  
ATOM   2175  HB3 PHE A 160     -25.067  30.379  14.518  1.00 63.07           H  
ATOM   2176  HD1 PHE A 160     -24.338  29.571  18.077  1.00 73.66           H  
ATOM   2177  HD2 PHE A 160     -25.720  28.119  14.324  1.00 70.77           H  
ATOM   2178  HE1 PHE A 160     -25.097  27.497  19.151  1.00 70.80           H  
ATOM   2179  HE2 PHE A 160     -26.458  26.041  15.402  1.00 74.45           H  
ATOM   2180  HZ  PHE A 160     -26.152  25.726  17.818  1.00 73.42           H  
ATOM   2181  N   PHE A 161     -21.867  31.839  13.562  1.00 67.75           N  
ATOM   2182  CA  PHE A 161     -21.439  33.102  12.975  1.00 66.85           C  
ATOM   2183  C   PHE A 161     -21.472  33.054  11.453  1.00 76.07           C  
ATOM   2184  O   PHE A 161     -20.619  32.405  10.846  1.00 78.68           O  
ATOM   2185  CB  PHE A 161     -20.038  33.478  13.459  1.00 70.61           C  
ATOM   2186  CG  PHE A 161     -19.997  33.753  14.937  1.00 84.42           C  
ATOM   2187  CD1 PHE A 161     -20.719  34.810  15.477  1.00 83.78           C  
ATOM   2188  CD2 PHE A 161     -19.291  32.921  15.794  1.00 83.99           C  
ATOM   2189  CE1 PHE A 161     -20.718  35.038  16.843  1.00 83.47           C  
ATOM   2190  CE2 PHE A 161     -19.295  33.157  17.160  1.00 82.58           C  
ATOM   2191  CZ  PHE A 161     -20.005  34.213  17.680  1.00 84.12           C  
ATOM   2192  H   PHE A 161     -21.528  30.975  13.163  1.00 67.75           H  
ATOM   2193  HA  PHE A 161     -22.143  33.867  13.303  1.00 66.85           H  
ATOM   2194  HB2 PHE A 161     -19.358  32.655  13.237  1.00 70.61           H  
ATOM   2195  HB3 PHE A 161     -19.712  34.372  12.927  1.00 70.61           H  
ATOM   2196  HD1 PHE A 161     -21.286  35.459  14.826  1.00 83.78           H  
ATOM   2197  HD2 PHE A 161     -18.736  32.085  15.395  1.00 83.99           H  
ATOM   2198  HE1 PHE A 161     -21.279  35.866  17.252  1.00 83.47           H  
ATOM   2199  HE2 PHE A 161     -18.737  32.508  17.819  1.00 82.58           H  
ATOM   2200  HZ  PHE A 161     -20.003  34.394  18.745  1.00 84.12           H  
ATOM   2201  N   LYS A 162     -22.426  33.796  10.860  1.00 83.97           N  
ATOM   2202  CA  LYS A 162     -22.559  33.952   9.414  1.00 83.27           C  
ATOM   2203  C   LYS A 162     -21.182  34.160   8.797  1.00 79.63           C  
ATOM   2204  O   LYS A 162     -20.781  33.413   7.915  1.00 85.46           O  
ATOM   2205  CB  LYS A 162     -23.466  35.137   9.059  1.00 86.91           C  
ATOM   2206  CG  LYS A 162     -24.964  34.893   9.214  1.00 97.90           C  
ATOM   2207  CD  LYS A 162     -25.782  36.152   9.477  1.00107.45           C  
ATOM   2208  CE  LYS A 162     -27.144  35.857  10.079  1.00113.87           C  
ATOM   2209  NZ  LYS A 162     -27.659  36.989  10.888  1.00121.82           N1+
ATOM   2210  H   LYS A 162     -23.091  34.274  11.451  1.00 83.97           H  
ATOM   2211  HA  LYS A 162     -23.015  33.046   9.015  1.00 83.27           H  
ATOM   2212  HB2 LYS A 162     -23.194  35.972   9.705  1.00 86.91           H  
ATOM   2213  HB3 LYS A 162     -23.276  35.405   8.020  1.00 86.91           H  
ATOM   2214  HG2 LYS A 162     -25.331  34.433   8.297  1.00 97.90           H  
ATOM   2215  HG3 LYS A 162     -25.114  34.208  10.049  1.00 97.90           H  
ATOM   2216  HD2 LYS A 162     -25.926  36.677   8.533  1.00107.45           H  
ATOM   2217  HD3 LYS A 162     -25.228  36.789  10.166  1.00107.45           H  
ATOM   2218  HE2 LYS A 162     -27.062  34.978  10.718  1.00113.87           H  
ATOM   2219  HE3 LYS A 162     -27.848  35.654   9.272  1.00113.87           H  
ATOM   2220  HZ1 LYS A 162     -27.014  37.186  11.640  1.00121.82           H  
ATOM   2221  HZ2 LYS A 162     -27.753  37.806  10.302  1.00121.82           H  
ATOM   2222  HZ3 LYS A 162     -28.561  36.745  11.273  1.00121.82           H  
ATOM   2223  N   ASP A 163     -20.455  35.163   9.293  1.00 82.23           N  
ATOM   2224  CA  ASP A 163     -19.130  35.462   8.778  1.00 85.37           C  
ATOM   2225  C   ASP A 163     -18.094  34.809   9.688  1.00 84.55           C  
ATOM   2226  O   ASP A 163     -18.041  35.110  10.872  1.00 86.47           O  
ATOM   2227  CB  ASP A 163     -18.950  36.978   8.627  1.00 97.55           C  
ATOM   2228  CG  ASP A 163     -17.811  37.394   7.705  1.00103.58           C  
ATOM   2229  OD1 ASP A 163     -16.973  36.535   7.364  1.00104.56           O  
ATOM   2230  OD2 ASP A 163     -17.771  38.581   7.336  1.00114.83           O1-
ATOM   2231  H   ASP A 163     -20.834  35.726  10.042  1.00 82.23           H  
ATOM   2232  HA  ASP A 163     -18.994  35.047   7.779  1.00 85.37           H  
ATOM   2233  HB2 ASP A 163     -18.758  37.397   9.615  1.00 97.55           H  
ATOM   2234  HB3 ASP A 163     -19.877  37.392   8.230  1.00 97.55           H  
ATOM   2235  N   VAL A 164     -17.277  33.910   9.121  1.00 93.56           N  
ATOM   2236  CA  VAL A 164     -16.216  33.237   9.861  1.00 90.45           C  
ATOM   2237  C   VAL A 164     -15.061  34.212  10.095  1.00 88.51           C  
ATOM   2238  O   VAL A 164     -14.320  34.055  11.057  1.00 95.11           O  
ATOM   2239  CB  VAL A 164     -15.715  31.958   9.152  1.00 92.78           C  
ATOM   2240  CG1 VAL A 164     -14.984  31.016  10.110  1.00 91.40           C  
ATOM   2241  CG2 VAL A 164     -16.830  31.227   8.410  1.00 96.98           C  
ATOM   2242  H   VAL A 164     -17.401  33.690   8.143  1.00 93.56           H  
ATOM   2243  HA  VAL A 164     -16.630  32.918  10.818  1.00 90.45           H  
ATOM   2244  HB  VAL A 164     -14.995  32.292   8.405  1.00 92.78           H  
ATOM   2245 HG11 VAL A 164     -14.161  31.549  10.587  1.00 91.40           H  
ATOM   2246 HG12 VAL A 164     -15.678  30.663  10.872  1.00 91.40           H  
ATOM   2247 HG13 VAL A 164     -14.591  30.165   9.554  1.00 91.40           H  
ATOM   2248 HG21 VAL A 164     -17.573  30.876   9.126  1.00 96.98           H  
ATOM   2249 HG22 VAL A 164     -17.301  31.907   7.701  1.00 96.98           H  
ATOM   2250 HG23 VAL A 164     -16.412  30.375   7.873  1.00 96.98           H  
ATOM   2251  N   GLU A 165     -14.910  35.208   9.210  1.00 88.60           N  
ATOM   2252  CA  GLU A 165     -13.819  36.169   9.288  1.00 91.10           C  
ATOM   2253  C   GLU A 165     -14.199  37.350  10.180  1.00 85.32           C  
ATOM   2254  O   GLU A 165     -13.331  38.130  10.564  1.00 89.23           O  
ATOM   2255  CB  GLU A 165     -13.413  36.646   7.891  1.00104.93           C  
ATOM   2256  CG  GLU A 165     -12.614  35.618   7.106  1.00115.09           C  
ATOM   2257  CD  GLU A 165     -11.310  35.146   7.744  1.00119.47           C  
ATOM   2258  OE1 GLU A 165     -10.873  35.736   8.745  1.00114.12           O  
ATOM   2259  OE2 GLU A 165     -10.720  34.181   7.228  1.00123.65           O1-
ATOM   2260  H   GLU A 165     -15.580  35.295   8.459  1.00 88.60           H  
ATOM   2261  HA  GLU A 165     -12.959  35.671   9.736  1.00 91.10           H  
ATOM   2262  HB2 GLU A 165     -14.318  36.881   7.330  1.00104.93           H  
ATOM   2263  HB3 GLU A 165     -12.807  37.546   7.997  1.00104.93           H  
ATOM   2264  HG2 GLU A 165     -12.371  36.055   6.137  1.00115.09           H  
ATOM   2265  HG3 GLU A 165     -13.249  34.744   6.961  1.00115.09           H  
ATOM   2266  N   SER A 166     -15.493  37.439  10.506  1.00 82.34           N  
ATOM   2267  CA  SER A 166     -16.132  38.472  11.312  1.00 78.54           C  
ATOM   2268  C   SER A 166     -15.279  38.871  12.519  1.00 84.33           C  
ATOM   2269  O   SER A 166     -14.356  38.160  12.926  1.00 80.89           O  
ATOM   2270  CB  SER A 166     -17.495  37.981  11.751  1.00 72.38           C  
ATOM   2271  OG  SER A 166     -18.160  38.917  12.576  1.00 75.56           O  
ATOM   2272  H   SER A 166     -16.095  36.708  10.154  1.00 82.34           H  
ATOM   2273  HA  SER A 166     -16.242  39.369  10.702  1.00 78.54           H  
ATOM   2274  HB2 SER A 166     -17.371  37.051  12.305  1.00 72.38           H  
ATOM   2275  HB3 SER A 166     -18.104  37.798  10.866  1.00 72.38           H  
ATOM   2276  HG  SER A 166     -19.008  38.539  12.819  1.00 75.56           H  
ATOM   2277  N   ASP A 167     -15.611  40.029  13.099  1.00 90.50           N  
ATOM   2278  CA  ASP A 167     -14.950  40.466  14.315  1.00 98.48           C  
ATOM   2279  C   ASP A 167     -15.432  39.602  15.473  1.00 88.66           C  
ATOM   2280  O   ASP A 167     -14.621  39.029  16.196  1.00 86.31           O  
ATOM   2281  CB  ASP A 167     -15.139  41.966  14.549  1.00111.58           C  
ATOM   2282  CG  ASP A 167     -13.960  42.775  14.042  1.00117.56           C  
ATOM   2283  OD1 ASP A 167     -13.772  42.841  12.816  1.00124.37           O  
ATOM   2284  OD2 ASP A 167     -13.222  43.309  14.885  1.00134.03           O1-
ATOM   2285  H   ASP A 167     -16.330  40.606  12.686  1.00 90.50           H  
ATOM   2286  HA  ASP A 167     -13.872  40.331  14.224  1.00 98.48           H  
ATOM   2287  HB2 ASP A 167     -15.253  42.143  15.618  1.00111.58           H  
ATOM   2288  HB3 ASP A 167     -16.039  42.292  14.028  1.00111.58           H  
ATOM   2289  N   SER A 168     -16.758  39.512  15.611  1.00 84.79           N  
ATOM   2290  CA  SER A 168     -17.401  38.634  16.573  1.00 85.48           C  
ATOM   2291  C   SER A 168     -16.745  37.256  16.557  1.00 85.43           C  
ATOM   2292  O   SER A 168     -16.408  36.722  17.609  1.00 88.31           O  
ATOM   2293  CB  SER A 168     -18.875  38.514  16.281  1.00 88.37           C  
ATOM   2294  OG  SER A 168     -19.618  39.495  16.974  1.00 92.84           O  
ATOM   2295  H   SER A 168     -17.342  40.083  15.017  1.00 84.79           H  
ATOM   2296  HA  SER A 168     -17.280  39.067  17.566  1.00 85.48           H  
ATOM   2297  HB2 SER A 168     -19.218  37.526  16.588  1.00 88.37           H  
ATOM   2298  HB3 SER A 168     -19.036  38.638  15.210  1.00 88.37           H  
ATOM   2299  HG  SER A 168     -20.544  39.367  16.754  1.00 92.84           H  
ATOM   2300  N   ALA A 169     -16.584  36.688  15.356  1.00 79.21           N  
ATOM   2301  CA  ALA A 169     -16.180  35.302  15.197  1.00 80.06           C  
ATOM   2302  C   ALA A 169     -14.711  35.099  15.575  1.00 81.70           C  
ATOM   2303  O   ALA A 169     -14.330  34.023  16.041  1.00 83.58           O  
ATOM   2304  CB  ALA A 169     -16.472  34.858  13.791  1.00 77.79           C  
ATOM   2305  H   ALA A 169     -16.750  37.244  14.529  1.00 79.21           H  
ATOM   2306  HA  ALA A 169     -16.756  34.680  15.882  1.00 80.06           H  
ATOM   2307  HB1 ALA A 169     -17.537  34.969  13.589  1.00 77.79           H  
ATOM   2308  HB2 ALA A 169     -15.903  35.470  13.091  1.00 77.79           H  
ATOM   2309  HB3 ALA A 169     -16.187  33.812  13.674  1.00 77.79           H  
ATOM   2310  N   LYS A 170     -13.890  36.141  15.390  1.00 85.10           N  
ATOM   2311  CA  LYS A 170     -12.486  36.078  15.764  1.00 80.93           C  
ATOM   2312  C   LYS A 170     -12.339  36.164  17.280  1.00 76.14           C  
ATOM   2313  O   LYS A 170     -11.364  35.654  17.827  1.00 78.05           O  
ATOM   2314  CB  LYS A 170     -11.676  37.165  15.049  1.00 94.60           C  
ATOM   2315  CG  LYS A 170     -11.348  36.856  13.594  1.00111.61           C  
ATOM   2316  CD  LYS A 170      -9.903  37.116  13.215  1.00118.17           C  
ATOM   2317  CE  LYS A 170      -9.532  38.584  13.277  1.00126.23           C  
ATOM   2318  NZ  LYS A 170      -8.313  38.873  12.487  1.00126.93           N1+
ATOM   2319  H   LYS A 170     -14.254  36.990  14.981  1.00 85.10           H  
ATOM   2320  HA  LYS A 170     -12.082  35.118  15.443  1.00 80.93           H  
ATOM   2321  HB2 LYS A 170     -12.249  38.092  15.079  1.00 94.60           H  
ATOM   2322  HB3 LYS A 170     -10.738  37.300  15.588  1.00 94.60           H  
ATOM   2323  HG2 LYS A 170     -11.566  35.804  13.410  1.00111.61           H  
ATOM   2324  HG3 LYS A 170     -11.984  37.475  12.961  1.00111.61           H  
ATOM   2325  HD2 LYS A 170      -9.741  36.759  12.198  1.00118.17           H  
ATOM   2326  HD3 LYS A 170      -9.259  36.565  13.901  1.00118.17           H  
ATOM   2327  HE2 LYS A 170      -9.353  38.860  14.316  1.00126.23           H  
ATOM   2328  HE3 LYS A 170     -10.358  39.175  12.881  1.00126.23           H  
ATOM   2329  HZ1 LYS A 170      -7.542  38.330  12.847  1.00126.93           H  
ATOM   2330  HZ2 LYS A 170      -8.473  38.630  11.520  1.00126.93           H  
ATOM   2331  HZ3 LYS A 170      -8.093  39.856  12.555  1.00126.93           H  
ATOM   2332  N   GLN A 171     -13.308  36.817  17.940  1.00 83.38           N  
ATOM   2333  CA  GLN A 171     -13.395  36.902  19.396  1.00 88.25           C  
ATOM   2334  C   GLN A 171     -13.643  35.510  19.975  1.00 90.05           C  
ATOM   2335  O   GLN A 171     -12.996  35.104  20.946  1.00 87.98           O  
ATOM   2336  CB  GLN A 171     -14.510  37.865  19.838  1.00 83.47           C  
ATOM   2337  CG  GLN A 171     -14.096  39.335  19.835  1.00 78.54           C  
ATOM   2338  CD  GLN A 171     -12.982  39.596  20.823  1.00 88.13           C  
ATOM   2339  OE1 GLN A 171     -13.213  39.765  22.016  1.00102.09           O  
ATOM   2340  NE2 GLN A 171     -11.751  39.622  20.340  1.00 77.95           N  
ATOM   2341  H   GLN A 171     -14.022  37.279  17.396  1.00 83.38           H  
ATOM   2342  HA  GLN A 171     -12.450  37.294  19.773  1.00 88.25           H  
ATOM   2343  HB2 GLN A 171     -15.355  37.745  19.160  1.00 83.47           H  
ATOM   2344  HB3 GLN A 171     -14.814  37.596  20.850  1.00 83.47           H  
ATOM   2345  HG2 GLN A 171     -14.958  39.947  20.102  1.00 78.54           H  
ATOM   2346  HG3 GLN A 171     -13.754  39.605  18.836  1.00 78.54           H  
ATOM   2347 HE21 GLN A 171     -11.593  39.479  19.353  1.00 77.95           H  
ATOM   2348 HE22 GLN A 171     -10.969  39.784  20.958  1.00 77.95           H  
ATOM   2349  N   PHE A 172     -14.575  34.791  19.335  1.00 85.68           N  
ATOM   2350  CA  PHE A 172     -15.032  33.489  19.782  1.00 76.74           C  
ATOM   2351  C   PHE A 172     -13.938  32.445  19.580  1.00 75.39           C  
ATOM   2352  O   PHE A 172     -13.804  31.551  20.411  1.00 77.58           O  
ATOM   2353  CB  PHE A 172     -16.345  33.127  19.089  1.00 76.74           C  
ATOM   2354  CG  PHE A 172     -16.764  31.691  19.262  1.00 77.14           C  
ATOM   2355  CD1 PHE A 172     -16.291  30.711  18.396  1.00 73.98           C  
ATOM   2356  CD2 PHE A 172     -17.625  31.321  20.285  1.00 71.25           C  
ATOM   2357  CE1 PHE A 172     -16.656  29.385  18.559  1.00 69.99           C  
ATOM   2358  CE2 PHE A 172     -18.001  29.996  20.434  1.00 71.29           C  
ATOM   2359  CZ  PHE A 172     -17.513  29.032  19.575  1.00 73.45           C  
ATOM   2360  H   PHE A 172     -14.982  35.177  18.495  1.00 85.68           H  
ATOM   2361  HA  PHE A 172     -15.239  33.517  20.852  1.00 76.74           H  
ATOM   2362  HB2 PHE A 172     -17.132  33.763  19.495  1.00 76.74           H  
ATOM   2363  HB3 PHE A 172     -16.233  33.323  18.023  1.00 76.74           H  
ATOM   2364  HD1 PHE A 172     -15.631  30.987  17.587  1.00 73.98           H  
ATOM   2365  HD2 PHE A 172     -18.003  32.068  20.967  1.00 71.25           H  
ATOM   2366  HE1 PHE A 172     -16.269  28.630  17.890  1.00 69.99           H  
ATOM   2367  HE2 PHE A 172     -18.679  29.716  21.226  1.00 71.29           H  
ATOM   2368  HZ  PHE A 172     -17.804  28.000  19.701  1.00 73.45           H  
ATOM   2369  N   LEU A 173     -13.175  32.570  18.486  1.00 72.78           N  
ATOM   2370  CA  LEU A 173     -12.076  31.656  18.193  1.00 81.41           C  
ATOM   2371  C   LEU A 173     -10.904  31.855  19.164  1.00 83.73           C  
ATOM   2372  O   LEU A 173     -10.000  31.018  19.236  1.00 82.88           O  
ATOM   2373  CB  LEU A 173     -11.629  31.821  16.733  1.00 83.16           C  
ATOM   2374  CG  LEU A 173     -12.560  31.272  15.644  1.00 85.08           C  
ATOM   2375  CD1 LEU A 173     -11.860  31.244  14.291  1.00 84.81           C  
ATOM   2376  CD2 LEU A 173     -13.085  29.885  15.986  1.00 82.05           C  
ATOM   2377  H   LEU A 173     -13.367  33.323  17.841  1.00 72.78           H  
ATOM   2378  HA  LEU A 173     -12.432  30.635  18.332  1.00 81.41           H  
ATOM   2379  HB2 LEU A 173     -11.503  32.888  16.548  1.00 83.16           H  
ATOM   2380  HB3 LEU A 173     -10.668  31.318  16.626  1.00 83.16           H  
ATOM   2381  HG  LEU A 173     -13.413  31.948  15.589  1.00 85.08           H  
ATOM   2382 HD11 LEU A 173     -11.517  32.247  14.038  1.00 84.81           H  
ATOM   2383 HD12 LEU A 173     -11.005  30.569  14.338  1.00 84.81           H  
ATOM   2384 HD13 LEU A 173     -12.557  30.895  13.529  1.00 84.81           H  
ATOM   2385 HD21 LEU A 173     -12.251  29.186  16.048  1.00 82.05           H  
ATOM   2386 HD22 LEU A 173     -13.603  29.919  16.945  1.00 82.05           H  
ATOM   2387 HD23 LEU A 173     -13.777  29.557  15.211  1.00 82.05           H  
ATOM   2388  N   GLN A 174     -10.911  32.969  19.908  1.00 94.25           N  
ATOM   2389  CA  GLN A 174      -9.855  33.246  20.872  1.00 95.24           C  
ATOM   2390  C   GLN A 174     -10.218  32.614  22.207  1.00 91.04           C  
ATOM   2391  O   GLN A 174      -9.349  32.078  22.888  1.00 90.89           O  
ATOM   2392  CB  GLN A 174      -9.683  34.747  21.085  1.00 98.47           C  
ATOM   2393  CG  GLN A 174      -8.663  35.394  20.162  1.00112.35           C  
ATOM   2394  CD  GLN A 174      -9.014  36.845  19.921  1.00114.64           C  
ATOM   2395  OE1 GLN A 174      -9.584  37.518  20.777  1.00115.00           O  
ATOM   2396  NE2 GLN A 174      -8.726  37.329  18.725  1.00119.98           N  
ATOM   2397  H   GLN A 174     -11.665  33.632  19.798  1.00 94.25           H  
ATOM   2398  HA  GLN A 174      -8.924  32.833  20.483  1.00 95.24           H  
ATOM   2399  HB2 GLN A 174     -10.647  35.228  20.920  1.00 98.47           H  
ATOM   2400  HB3 GLN A 174      -9.366  34.912  22.115  1.00 98.47           H  
ATOM   2401  HG2 GLN A 174      -8.654  34.864  19.210  1.00112.35           H  
ATOM   2402  HG3 GLN A 174      -7.676  35.335  20.620  1.00112.35           H  
ATOM   2403 HE21 GLN A 174      -8.975  38.279  18.491  1.00119.98           H  
ATOM   2404 HE22 GLN A 174      -8.257  36.748  18.045  1.00119.98           H  
ATOM   2405  N   ALA A 175     -11.509  32.697  22.557  1.00 92.18           N  
ATOM   2406  CA  ALA A 175     -12.066  32.093  23.760  1.00 95.66           C  
ATOM   2407  C   ALA A 175     -12.023  30.563  23.683  1.00 98.16           C  
ATOM   2408  O   ALA A 175     -12.139  29.886  24.707  1.00109.86           O  
ATOM   2409  CB  ALA A 175     -13.474  32.600  23.982  1.00 88.50           C  
ATOM   2410  H   ALA A 175     -12.133  33.209  21.950  1.00 92.18           H  
ATOM   2411  HA  ALA A 175     -11.456  32.384  24.615  1.00 95.66           H  
ATOM   2412  HB1 ALA A 175     -13.459  33.686  24.076  1.00 88.50           H  
ATOM   2413  HB2 ALA A 175     -14.100  32.317  23.135  1.00 88.50           H  
ATOM   2414  HB3 ALA A 175     -13.878  32.162  24.895  1.00 88.50           H  
ATOM   2415  N   ALA A 176     -11.852  30.026  22.467  1.00 86.28           N  
ATOM   2416  CA  ALA A 176     -11.868  28.593  22.250  1.00 81.18           C  
ATOM   2417  C   ALA A 176     -10.445  28.045  22.248  1.00 90.73           C  
ATOM   2418  O   ALA A 176     -10.245  26.833  22.270  1.00105.63           O  
ATOM   2419  CB  ALA A 176     -12.594  28.277  20.968  1.00 91.56           C  
ATOM   2420  H   ALA A 176     -11.708  30.639  21.677  1.00 86.28           H  
ATOM   2421  HA  ALA A 176     -12.404  28.106  23.065  1.00 81.18           H  
ATOM   2422  HB1 ALA A 176     -13.615  28.653  21.027  1.00 91.56           H  
ATOM   2423  HB2 ALA A 176     -12.079  28.752  20.133  1.00 91.56           H  
ATOM   2424  HB3 ALA A 176     -12.612  27.198  20.817  1.00 91.56           H  
ATOM   2425  N   GLU A 177      -9.463  28.945  22.193  1.00 97.45           N  
ATOM   2426  CA  GLU A 177      -8.085  28.527  22.395  1.00109.65           C  
ATOM   2427  C   GLU A 177      -7.781  28.546  23.895  1.00101.69           C  
ATOM   2428  O   GLU A 177      -6.981  27.752  24.384  1.00102.37           O  
ATOM   2429  CB  GLU A 177      -7.136  29.335  21.495  1.00124.50           C  
ATOM   2430  CG  GLU A 177      -5.717  29.524  22.037  1.00138.51           C  
ATOM   2431  CD  GLU A 177      -4.829  28.303  22.268  1.00141.18           C  
ATOM   2432  OE1 GLU A 177      -5.298  27.154  22.084  1.00135.74           O  
ATOM   2433  OE2 GLU A 177      -3.651  28.508  22.632  1.00143.53           O1-
ATOM   2434  H   GLU A 177      -9.676  29.915  22.011  1.00 97.45           H  
ATOM   2435  HA  GLU A 177      -7.921  27.498  22.076  1.00109.65           H  
ATOM   2436  HB2 GLU A 177      -7.064  28.822  20.536  1.00124.50           H  
ATOM   2437  HB3 GLU A 177      -7.573  30.322  21.346  1.00124.50           H  
ATOM   2438  HG2 GLU A 177      -5.810  30.034  22.996  1.00138.51           H  
ATOM   2439  HG3 GLU A 177      -5.192  30.168  21.332  1.00138.51           H  
ATOM   2440  N   ALA A 178      -8.473  29.426  24.626  1.00 93.37           N  
ATOM   2441  CA  ALA A 178      -8.177  29.651  26.031  1.00 97.81           C  
ATOM   2442  C   ALA A 178      -8.697  28.489  26.874  1.00 96.93           C  
ATOM   2443  O   ALA A 178      -7.958  27.910  27.661  1.00102.40           O  
ATOM   2444  CB  ALA A 178      -8.763  30.967  26.480  1.00101.72           C  
ATOM   2445  H   ALA A 178      -9.220  29.948  24.191  1.00 93.37           H  
ATOM   2446  HA  ALA A 178      -7.097  29.702  26.167  1.00 97.81           H  
ATOM   2447  HB1 ALA A 178      -8.345  31.775  25.879  1.00101.72           H  
ATOM   2448  HB2 ALA A 178      -9.846  30.944  26.355  1.00101.72           H  
ATOM   2449  HB3 ALA A 178      -8.522  31.133  27.530  1.00101.72           H  
ATOM   2450  N   ILE A 179      -9.977  28.161  26.684  1.00 89.54           N  
ATOM   2451  CA  ILE A 179     -10.612  27.086  27.414  1.00 80.02           C  
ATOM   2452  C   ILE A 179     -10.341  25.787  26.664  1.00 80.99           C  
ATOM   2453  O   ILE A 179     -10.734  25.668  25.513  1.00 85.78           O  
ATOM   2454  CB  ILE A 179     -12.108  27.423  27.576  1.00 82.67           C  
ATOM   2455  CG1 ILE A 179     -12.269  28.694  28.420  1.00 81.82           C  
ATOM   2456  CG2 ILE A 179     -12.890  26.244  28.139  1.00 92.87           C  
ATOM   2457  CD1 ILE A 179     -13.637  28.924  29.000  1.00 88.73           C  
ATOM   2458  H   ILE A 179     -10.520  28.680  26.009  1.00 89.54           H  
ATOM   2459  HA  ILE A 179     -10.213  26.962  28.421  1.00 80.02           H  
ATOM   2460  HB  ILE A 179     -12.533  27.622  26.592  1.00 82.67           H  
ATOM   2461 HG12 ILE A 179     -11.560  28.639  29.246  1.00 81.82           H  
ATOM   2462 HG13 ILE A 179     -12.025  29.548  27.788  1.00 81.82           H  
ATOM   2463 HG21 ILE A 179     -12.776  25.384  27.479  1.00 92.87           H  
ATOM   2464 HG22 ILE A 179     -12.509  25.995  29.130  1.00 92.87           H  
ATOM   2465 HG23 ILE A 179     -13.945  26.509  28.211  1.00 92.87           H  
ATOM   2466 HD11 ILE A 179     -14.363  29.016  28.192  1.00 88.73           H  
ATOM   2467 HD12 ILE A 179     -13.907  28.083  29.638  1.00 88.73           H  
ATOM   2468 HD13 ILE A 179     -13.632  29.840  29.590  1.00 88.73           H  
ATOM   2469  N   ASP A 180      -9.660  24.839  27.329  1.00 93.11           N  
ATOM   2470  CA  ASP A 180      -9.117  23.633  26.717  1.00 84.72           C  
ATOM   2471  C   ASP A 180      -9.823  22.360  27.181  1.00 78.85           C  
ATOM   2472  O   ASP A 180      -9.576  21.289  26.639  1.00 75.59           O  
ATOM   2473  CB  ASP A 180      -7.641  23.476  27.070  1.00 92.83           C  
ATOM   2474  CG  ASP A 180      -6.779  24.388  26.233  1.00104.69           C  
ATOM   2475  OD1 ASP A 180      -6.529  24.030  25.068  1.00105.94           O  
ATOM   2476  OD2 ASP A 180      -6.400  25.457  26.747  1.00116.01           O1-
ATOM   2477  H   ASP A 180      -9.515  24.971  28.320  1.00 93.11           H  
ATOM   2478  HA  ASP A 180      -9.266  23.755  25.644  1.00 84.72           H  
ATOM   2479  HB2 ASP A 180      -7.341  22.443  26.893  1.00 92.83           H  
ATOM   2480  HB3 ASP A 180      -7.499  23.721  28.123  1.00 92.83           H  
ATOM   2481  N   ASP A 181     -10.685  22.486  28.190  1.00 87.95           N  
ATOM   2482  CA  ASP A 181     -11.344  21.346  28.811  1.00 93.27           C  
ATOM   2483  C   ASP A 181     -12.714  21.100  28.169  1.00 95.82           C  
ATOM   2484  O   ASP A 181     -13.382  20.126  28.523  1.00 83.93           O  
ATOM   2485  CB  ASP A 181     -11.446  21.521  30.331  1.00110.10           C  
ATOM   2486  CG  ASP A 181     -11.863  22.925  30.763  1.00117.83           C  
ATOM   2487  OD1 ASP A 181     -11.092  23.872  30.501  1.00122.13           O  
ATOM   2488  OD2 ASP A 181     -12.961  23.069  31.343  1.00119.78           O1-
ATOM   2489  H   ASP A 181     -10.890  23.412  28.538  1.00 87.95           H  
ATOM   2490  HA  ASP A 181     -10.734  20.460  28.636  1.00 93.27           H  
ATOM   2491  HB2 ASP A 181     -10.472  21.302  30.768  1.00110.10           H  
ATOM   2492  HB3 ASP A 181     -12.182  20.812  30.710  1.00110.10           H  
ATOM   2493  N   ILE A 182     -13.122  21.988  27.241  1.00 89.53           N  
ATOM   2494  CA  ILE A 182     -14.405  21.919  26.550  1.00 76.36           C  
ATOM   2495  C   ILE A 182     -14.151  21.972  25.049  1.00 67.78           C  
ATOM   2496  O   ILE A 182     -13.330  22.759  24.605  1.00 75.87           O  
ATOM   2497  CB  ILE A 182     -15.316  23.084  26.987  1.00 76.23           C  
ATOM   2498  CG1 ILE A 182     -15.814  22.891  28.418  1.00 78.76           C  
ATOM   2499  CG2 ILE A 182     -16.473  23.255  26.016  1.00 82.14           C  
ATOM   2500  CD1 ILE A 182     -16.278  24.155  29.070  1.00 86.34           C  
ATOM   2501  H   ILE A 182     -12.500  22.749  27.009  1.00 89.53           H  
ATOM   2502  HA  ILE A 182     -14.911  20.988  26.804  1.00 76.36           H  
ATOM   2503  HB  ILE A 182     -14.725  24.000  26.969  1.00 76.23           H  
ATOM   2504 HG12 ILE A 182     -16.646  22.187  28.401  1.00 78.76           H  
ATOM   2505 HG13 ILE A 182     -15.000  22.476  29.012  1.00 78.76           H  
ATOM   2506 HG21 ILE A 182     -16.083  23.433  25.014  1.00 82.14           H  
ATOM   2507 HG22 ILE A 182     -17.082  22.351  26.014  1.00 82.14           H  
ATOM   2508 HG23 ILE A 182     -17.084  24.104  26.324  1.00 82.14           H  
ATOM   2509 HD11 ILE A 182     -15.452  24.864  29.117  1.00 86.34           H  
ATOM   2510 HD12 ILE A 182     -17.093  24.585  28.489  1.00 86.34           H  
ATOM   2511 HD13 ILE A 182     -16.627  23.936  30.079  1.00 86.34           H  
ATOM   2512  N   PRO A 183     -14.827  21.148  24.221  1.00 70.37           N  
ATOM   2513  CA  PRO A 183     -14.733  21.290  22.765  1.00 73.82           C  
ATOM   2514  C   PRO A 183     -15.625  22.404  22.201  1.00 71.18           C  
ATOM   2515  O   PRO A 183     -16.772  22.583  22.627  1.00 71.59           O  
ATOM   2516  CB  PRO A 183     -15.156  19.905  22.264  1.00 68.71           C  
ATOM   2517  CG  PRO A 183     -16.125  19.405  23.321  1.00 72.50           C  
ATOM   2518  CD  PRO A 183     -15.690  20.029  24.634  1.00 68.40           C  
ATOM   2519  HA  PRO A 183     -13.735  21.587  22.442  1.00 73.82           H  
ATOM   2520  HB2 PRO A 183     -15.647  19.978  21.294  1.00 68.71           H  
ATOM   2521  HB3 PRO A 183     -14.294  19.243  22.186  1.00 68.71           H  
ATOM   2522  HG2 PRO A 183     -16.081  18.318  23.388  1.00 72.50           H  
ATOM   2523  HG3 PRO A 183     -17.141  19.713  23.076  1.00 72.50           H  
ATOM   2524  HD2 PRO A 183     -15.134  19.313  25.239  1.00 68.40           H  
ATOM   2525  HD3 PRO A 183     -16.551  20.390  25.197  1.00 68.40           H  
ATOM   2526  N   PHE A 184     -15.068  23.153  21.242  1.00 67.55           N  
ATOM   2527  CA  PHE A 184     -15.751  24.276  20.604  1.00 71.57           C  
ATOM   2528  C   PHE A 184     -16.015  23.977  19.130  1.00 67.79           C  
ATOM   2529  O   PHE A 184     -15.177  23.378  18.466  1.00 66.80           O  
ATOM   2530  CB  PHE A 184     -14.929  25.563  20.749  1.00 73.71           C  
ATOM   2531  CG  PHE A 184     -15.029  26.196  22.111  1.00 69.20           C  
ATOM   2532  CD1 PHE A 184     -14.260  25.740  23.170  1.00 64.71           C  
ATOM   2533  CD2 PHE A 184     -15.931  27.217  22.352  1.00 68.00           C  
ATOM   2534  CE1 PHE A 184     -14.381  26.303  24.431  1.00 66.04           C  
ATOM   2535  CE2 PHE A 184     -16.038  27.780  23.616  1.00 70.14           C  
ATOM   2536  CZ  PHE A 184     -15.267  27.328  24.655  1.00 61.12           C  
ATOM   2537  H   PHE A 184     -14.129  22.931  20.944  1.00 67.55           H  
ATOM   2538  HA  PHE A 184     -16.708  24.421  21.104  1.00 71.57           H  
ATOM   2539  HB2 PHE A 184     -13.883  25.326  20.556  1.00 73.71           H  
ATOM   2540  HB3 PHE A 184     -15.282  26.282  20.009  1.00 73.71           H  
ATOM   2541  HD1 PHE A 184     -13.557  24.936  23.011  1.00 64.71           H  
ATOM   2542  HD2 PHE A 184     -16.557  27.579  21.550  1.00 68.00           H  
ATOM   2543  HE1 PHE A 184     -13.774  25.933  25.244  1.00 66.04           H  
ATOM   2544  HE2 PHE A 184     -16.738  28.585  23.783  1.00 70.14           H  
ATOM   2545  HZ  PHE A 184     -15.355  27.772  25.636  1.00 61.12           H  
ATOM   2546  N   GLY A 185     -17.187  24.402  18.638  1.00 66.39           N  
ATOM   2547  CA  GLY A 185     -17.520  24.317  17.225  1.00 65.06           C  
ATOM   2548  C   GLY A 185     -17.978  25.660  16.659  1.00 65.29           C  
ATOM   2549  O   GLY A 185     -18.598  26.460  17.368  1.00 59.02           O  
ATOM   2550  H   GLY A 185     -17.866  24.797  19.274  1.00 66.39           H  
ATOM   2551  HA2 GLY A 185     -16.638  23.987  16.676  1.00 65.06           H  
ATOM   2552  HA3 GLY A 185     -18.322  23.590  17.096  1.00 65.06           H  
ATOM   2553  N   ILE A 186     -17.664  25.875  15.369  1.00 67.72           N  
ATOM   2554  CA  ILE A 186     -18.134  27.035  14.614  1.00 74.66           C  
ATOM   2555  C   ILE A 186     -18.894  26.591  13.360  1.00 71.93           C  
ATOM   2556  O   ILE A 186     -18.415  25.771  12.580  1.00 69.09           O  
ATOM   2557  CB  ILE A 186     -17.013  28.067  14.331  1.00 70.22           C  
ATOM   2558  CG1 ILE A 186     -17.577  29.465  14.073  1.00 68.12           C  
ATOM   2559  CG2 ILE A 186     -16.062  27.621  13.227  1.00 68.11           C  
ATOM   2560  CD1 ILE A 186     -16.576  30.580  14.313  1.00 87.00           C  
ATOM   2561  H   ILE A 186     -17.075  25.202  14.899  1.00 67.72           H  
ATOM   2562  HA  ILE A 186     -18.844  27.575  15.241  1.00 74.66           H  
ATOM   2563  HB  ILE A 186     -16.414  28.124  15.240  1.00 70.22           H  
ATOM   2564 HG12 ILE A 186     -17.908  29.517  13.036  1.00 68.12           H  
ATOM   2565 HG13 ILE A 186     -18.430  29.620  14.734  1.00 68.12           H  
ATOM   2566 HG21 ILE A 186     -15.640  26.649  13.482  1.00 68.11           H  
ATOM   2567 HG22 ILE A 186     -16.607  27.545  12.286  1.00 68.11           H  
ATOM   2568 HG23 ILE A 186     -15.258  28.350  13.123  1.00 68.11           H  
ATOM   2569 HD11 ILE A 186     -16.250  30.558  15.353  1.00 87.00           H  
ATOM   2570 HD12 ILE A 186     -15.715  30.442  13.659  1.00 87.00           H  
ATOM   2571 HD13 ILE A 186     -17.044  31.541  14.099  1.00 87.00           H  
ATOM   2572  N   THR A 187     -20.092  27.163  13.190  1.00 69.45           N  
ATOM   2573  CA  THR A 187     -20.970  26.905  12.064  1.00 63.09           C  
ATOM   2574  C   THR A 187     -21.435  28.236  11.470  1.00 67.69           C  
ATOM   2575  O   THR A 187     -21.856  29.149  12.186  1.00 67.15           O  
ATOM   2576  CB  THR A 187     -22.147  26.002  12.471  1.00 62.30           C  
ATOM   2577  OG1 THR A 187     -22.909  25.674  11.311  1.00 61.27           O  
ATOM   2578  CG2 THR A 187     -23.081  26.613  13.494  1.00 57.78           C  
ATOM   2579  H   THR A 187     -20.406  27.818  13.892  1.00 69.45           H  
ATOM   2580  HA  THR A 187     -20.422  26.361  11.294  1.00 63.09           H  
ATOM   2581  HB  THR A 187     -21.701  25.123  12.936  1.00 62.30           H  
ATOM   2582 HG21 THR A 187     -22.515  26.891  14.383  1.00 57.78           H  
ATOM   2583 HG22 THR A 187     -23.553  27.500  13.071  1.00 57.78           H  
ATOM   2584 HG23 THR A 187     -23.848  25.888  13.765  1.00 57.78           H  
ATOM   2585  HG1 THR A 187     -23.608  25.075  11.583  1.00 61.27           H  
ATOM   2586  N   SER A 188     -21.348  28.324  10.140  1.00 67.35           N  
ATOM   2587  CA  SER A 188     -21.877  29.443   9.384  1.00 67.91           C  
ATOM   2588  C   SER A 188     -22.992  28.961   8.461  1.00 68.81           C  
ATOM   2589  O   SER A 188     -23.416  29.678   7.569  1.00 70.06           O  
ATOM   2590  CB  SER A 188     -20.778  30.143   8.628  1.00 69.18           C  
ATOM   2591  OG  SER A 188     -19.964  29.221   7.930  1.00 75.26           O  
ATOM   2592  H   SER A 188     -20.892  27.576   9.637  1.00 67.35           H  
ATOM   2593  HA  SER A 188     -22.303  30.174  10.071  1.00 67.91           H  
ATOM   2594  HB2 SER A 188     -20.160  30.698   9.334  1.00 69.18           H  
ATOM   2595  HB3 SER A 188     -21.224  30.834   7.913  1.00 69.18           H  
ATOM   2596  HG  SER A 188     -19.582  28.623   8.577  1.00 75.26           H  
ATOM   2597  N   ASN A 189     -23.465  27.735   8.696  1.00 69.59           N  
ATOM   2598  CA  ASN A 189     -24.526  27.164   7.891  1.00 72.69           C  
ATOM   2599  C   ASN A 189     -25.878  27.481   8.533  1.00 70.71           C  
ATOM   2600  O   ASN A 189     -26.095  27.245   9.722  1.00 71.62           O  
ATOM   2601  CB  ASN A 189     -24.276  25.679   7.602  1.00 75.13           C  
ATOM   2602  CG  ASN A 189     -25.455  25.022   6.912  1.00 82.06           C  
ATOM   2603  OD1 ASN A 189     -26.472  24.721   7.540  1.00 83.12           O  
ATOM   2604  ND2 ASN A 189     -25.327  24.805   5.615  1.00 82.76           N  
ATOM   2605  H   ASN A 189     -23.074  27.192   9.453  1.00 69.59           H  
ATOM   2606  HA  ASN A 189     -24.540  27.625   6.903  1.00 72.69           H  
ATOM   2607  HB2 ASN A 189     -24.090  25.165   8.545  1.00 75.13           H  
ATOM   2608  HB3 ASN A 189     -23.399  25.589   6.960  1.00 75.13           H  
ATOM   2609 HD21 ASN A 189     -24.475  25.068   5.141  1.00 82.76           H  
ATOM   2610 HD22 ASN A 189     -26.081  24.376   5.098  1.00 82.76           H  
ATOM   2611  N   SER A 190     -26.801  27.989   7.711  1.00 70.50           N  
ATOM   2612  CA  SER A 190     -28.083  28.500   8.170  1.00 72.66           C  
ATOM   2613  C   SER A 190     -29.003  27.373   8.622  1.00 65.88           C  
ATOM   2614  O   SER A 190     -29.957  27.606   9.359  1.00 63.94           O  
ATOM   2615  CB  SER A 190     -28.747  29.341   7.114  1.00 77.30           C  
ATOM   2616  OG  SER A 190     -28.876  28.613   5.907  1.00 87.85           O  
ATOM   2617  H   SER A 190     -26.598  28.020   6.722  1.00 70.50           H  
ATOM   2618  HA  SER A 190     -27.887  29.137   9.033  1.00 72.66           H  
ATOM   2619  HB2 SER A 190     -28.144  30.231   6.933  1.00 77.30           H  
ATOM   2620  HB3 SER A 190     -29.737  29.637   7.462  1.00 77.30           H  
ATOM   2621  HG  SER A 190     -29.414  27.839   6.091  1.00 87.85           H  
ATOM   2622  N   ASP A 191     -28.730  26.156   8.150  1.00 71.11           N  
ATOM   2623  CA  ASP A 191     -29.604  25.040   8.484  1.00 79.27           C  
ATOM   2624  C   ASP A 191     -29.295  24.598   9.912  1.00 75.26           C  
ATOM   2625  O   ASP A 191     -30.189  24.173  10.640  1.00 67.84           O  
ATOM   2626  CB  ASP A 191     -29.527  23.921   7.440  1.00 83.87           C  
ATOM   2627  CG  ASP A 191     -29.821  24.422   6.037  1.00 92.14           C  
ATOM   2628  OD1 ASP A 191     -31.000  24.722   5.760  1.00 94.14           O  
ATOM   2629  OD2 ASP A 191     -28.865  24.537   5.244  1.00 99.50           O1-
ATOM   2630  H   ASP A 191     -27.921  26.009   7.564  1.00 71.11           H  
ATOM   2631  HA  ASP A 191     -30.648  25.350   8.454  1.00 79.27           H  
ATOM   2632  HB2 ASP A 191     -30.254  23.151   7.697  1.00 83.87           H  
ATOM   2633  HB3 ASP A 191     -28.524  23.494   7.457  1.00 83.87           H  
ATOM   2634  N   VAL A 192     -28.020  24.746  10.293  1.00 66.70           N  
ATOM   2635  CA  VAL A 192     -27.575  24.492  11.649  1.00 71.20           C  
ATOM   2636  C   VAL A 192     -28.154  25.541  12.598  1.00 69.86           C  
ATOM   2637  O   VAL A 192     -28.643  25.188  13.671  1.00 64.82           O  
ATOM   2638  CB  VAL A 192     -26.039  24.446  11.746  1.00 70.64           C  
ATOM   2639  CG1 VAL A 192     -25.602  24.053  13.152  1.00 68.56           C  
ATOM   2640  CG2 VAL A 192     -25.420  23.523  10.696  1.00 69.82           C  
ATOM   2641  H   VAL A 192     -27.341  25.047   9.608  1.00 66.70           H  
ATOM   2642  HA  VAL A 192     -27.943  23.510  11.946  1.00 71.20           H  
ATOM   2643  HB  VAL A 192     -25.670  25.450  11.537  1.00 70.64           H  
ATOM   2644 HG11 VAL A 192     -26.016  24.759  13.872  1.00 68.56           H  
ATOM   2645 HG12 VAL A 192     -25.963  23.050  13.378  1.00 68.56           H  
ATOM   2646 HG13 VAL A 192     -24.514  24.069  13.212  1.00 68.56           H  
ATOM   2647 HG21 VAL A 192     -25.761  22.501  10.864  1.00 69.82           H  
ATOM   2648 HG22 VAL A 192     -25.724  23.849   9.701  1.00 69.82           H  
ATOM   2649 HG23 VAL A 192     -24.333  23.561  10.774  1.00 69.82           H  
ATOM   2650  N   PHE A 193     -28.069  26.823  12.204  1.00 66.65           N  
ATOM   2651  CA  PHE A 193     -28.582  27.917  13.013  1.00 64.48           C  
ATOM   2652  C   PHE A 193     -30.038  27.640  13.394  1.00 69.06           C  
ATOM   2653  O   PHE A 193     -30.438  27.743  14.566  1.00 56.85           O  
ATOM   2654  CB  PHE A 193     -28.594  29.211  12.201  1.00 61.26           C  
ATOM   2655  CG  PHE A 193     -27.349  30.059  12.204  1.00 61.83           C  
ATOM   2656  CD1 PHE A 193     -26.163  29.602  11.646  1.00 61.64           C  
ATOM   2657  CD2 PHE A 193     -27.383  31.352  12.711  1.00 62.48           C  
ATOM   2658  CE1 PHE A 193     -25.027  30.404  11.613  1.00 57.55           C  
ATOM   2659  CE2 PHE A 193     -26.254  32.158  12.660  1.00 62.07           C  
ATOM   2660  CZ  PHE A 193     -25.080  31.685  12.107  1.00 58.60           C  
ATOM   2661  H   PHE A 193     -27.635  27.034  11.317  1.00 66.65           H  
ATOM   2662  HA  PHE A 193     -27.946  28.008  13.893  1.00 64.48           H  
ATOM   2663  HB2 PHE A 193     -28.800  28.942  11.165  1.00 61.26           H  
ATOM   2664  HB3 PHE A 193     -29.407  29.827  12.585  1.00 61.26           H  
ATOM   2665  HD1 PHE A 193     -26.122  28.606  11.230  1.00 61.64           H  
ATOM   2666  HD2 PHE A 193     -28.294  31.733  13.148  1.00 62.48           H  
ATOM   2667  HE1 PHE A 193     -24.106  30.021  11.200  1.00 57.55           H  
ATOM   2668  HE2 PHE A 193     -26.294  33.162  13.056  1.00 62.07           H  
ATOM   2669  HZ  PHE A 193     -24.207  32.320  12.063  1.00 58.60           H  
ATOM   2670  N   SER A 194     -30.826  27.314  12.362  1.00 62.10           N  
ATOM   2671  CA  SER A 194     -32.262  27.161  12.489  1.00 66.22           C  
ATOM   2672  C   SER A 194     -32.562  25.877  13.264  1.00 65.75           C  
ATOM   2673  O   SER A 194     -33.607  25.756  13.899  1.00 62.89           O  
ATOM   2674  CB  SER A 194     -32.885  27.194  11.106  1.00 61.16           C  
ATOM   2675  OG  SER A 194     -34.274  26.928  11.138  1.00 68.09           O  
ATOM   2676  H   SER A 194     -30.402  27.169  11.457  1.00 62.10           H  
ATOM   2677  HA  SER A 194     -32.704  27.981  13.056  1.00 66.22           H  
ATOM   2678  HB2 SER A 194     -32.398  26.443  10.484  1.00 61.16           H  
ATOM   2679  HB3 SER A 194     -32.727  28.182  10.673  1.00 61.16           H  
ATOM   2680  HG  SER A 194     -34.596  26.959  10.234  1.00 68.09           H  
ATOM   2681  N   LYS A 195     -31.602  24.941  13.228  1.00 69.29           N  
ATOM   2682  CA  LYS A 195     -31.698  23.672  13.930  1.00 66.90           C  
ATOM   2683  C   LYS A 195     -31.660  23.910  15.432  1.00 64.40           C  
ATOM   2684  O   LYS A 195     -32.328  23.197  16.169  1.00 67.63           O  
ATOM   2685  CB  LYS A 195     -30.552  22.729  13.550  1.00 66.98           C  
ATOM   2686  CG  LYS A 195     -30.700  21.300  14.066  1.00 67.70           C  
ATOM   2687  CD  LYS A 195     -29.377  20.558  14.046  1.00 69.52           C  
ATOM   2688  CE  LYS A 195     -29.502  19.054  13.941  1.00 72.05           C  
ATOM   2689  NZ  LYS A 195     -30.425  18.484  14.952  1.00 83.06           N1+
ATOM   2690  H   LYS A 195     -30.771  25.127  12.686  1.00 69.29           H  
ATOM   2691  HA  LYS A 195     -32.641  23.207  13.642  1.00 66.90           H  
ATOM   2692  HB2 LYS A 195     -30.490  22.692  12.462  1.00 66.98           H  
ATOM   2693  HB3 LYS A 195     -29.627  23.141  13.953  1.00 66.98           H  
ATOM   2694  HG2 LYS A 195     -31.073  21.331  15.090  1.00 67.70           H  
ATOM   2695  HG3 LYS A 195     -31.413  20.769  13.436  1.00 67.70           H  
ATOM   2696  HD2 LYS A 195     -28.842  20.792  14.966  1.00 69.52           H  
ATOM   2697  HD3 LYS A 195     -28.801  20.912  13.191  1.00 69.52           H  
ATOM   2698  HE2 LYS A 195     -28.516  18.612  14.081  1.00 72.05           H  
ATOM   2699  HE3 LYS A 195     -29.875  18.804  12.948  1.00 72.05           H  
ATOM   2700  HZ1 LYS A 195     -30.090  18.709  15.878  1.00 83.06           H  
ATOM   2701  HZ2 LYS A 195     -31.348  18.874  14.823  1.00 83.06           H  
ATOM   2702  HZ3 LYS A 195     -30.466  17.481  14.843  1.00 83.06           H  
ATOM   2703  N   TYR A 196     -30.880  24.908  15.869  1.00 63.52           N  
ATOM   2704  CA  TYR A 196     -30.806  25.249  17.279  1.00 68.12           C  
ATOM   2705  C   TYR A 196     -31.566  26.539  17.597  1.00 75.92           C  
ATOM   2706  O   TYR A 196     -31.411  27.074  18.695  1.00 78.58           O  
ATOM   2707  CB  TYR A 196     -29.352  25.261  17.757  1.00 68.20           C  
ATOM   2708  CG  TYR A 196     -28.679  23.923  17.654  1.00 67.97           C  
ATOM   2709  CD1 TYR A 196     -28.903  22.920  18.597  1.00 68.45           C  
ATOM   2710  CD2 TYR A 196     -27.835  23.652  16.588  1.00 68.26           C  
ATOM   2711  CE1 TYR A 196     -28.305  21.671  18.481  1.00 64.47           C  
ATOM   2712  CE2 TYR A 196     -27.217  22.418  16.467  1.00 71.11           C  
ATOM   2713  CZ  TYR A 196     -27.448  21.427  17.415  1.00 72.17           C  
ATOM   2714  OH  TYR A 196     -26.825  20.220  17.258  1.00 68.47           O  
ATOM   2715  H   TYR A 196     -30.332  25.434  15.204  1.00 63.52           H  
ATOM   2716  HA  TYR A 196     -31.314  24.471  17.848  1.00 68.12           H  
ATOM   2717  HB2 TYR A 196     -28.795  25.975  17.151  1.00 68.20           H  
ATOM   2718  HB3 TYR A 196     -29.334  25.577  18.800  1.00 68.20           H  
ATOM   2719  HD1 TYR A 196     -29.555  23.118  19.435  1.00 68.45           H  
ATOM   2720  HD2 TYR A 196     -27.657  24.413  15.842  1.00 68.26           H  
ATOM   2721  HE1 TYR A 196     -28.504  20.900  19.210  1.00 64.47           H  
ATOM   2722  HE2 TYR A 196     -26.555  22.225  15.636  1.00 71.11           H  
ATOM   2723  HH  TYR A 196     -26.262  20.152  16.483  1.00 68.47           H  
ATOM   2724  N   GLN A 197     -32.387  27.013  16.642  1.00 75.56           N  
ATOM   2725  CA  GLN A 197     -33.338  28.106  16.820  1.00 74.17           C  
ATOM   2726  C   GLN A 197     -32.641  29.458  16.970  1.00 67.01           C  
ATOM   2727  O   GLN A 197     -33.065  30.270  17.771  1.00 61.09           O  
ATOM   2728  CB  GLN A 197     -34.262  27.897  18.025  1.00 79.27           C  
ATOM   2729  CG  GLN A 197     -35.499  27.059  17.737  1.00112.15           C  
ATOM   2730  CD  GLN A 197     -35.203  25.578  17.721  1.00130.84           C  
ATOM   2731  OE1 GLN A 197     -34.265  25.104  18.367  1.00132.69           O  
ATOM   2732  NE2 GLN A 197     -35.994  24.841  16.957  1.00138.69           N  
ATOM   2733  H   GLN A 197     -32.342  26.579  15.731  1.00 75.56           H  
ATOM   2734  HA  GLN A 197     -33.940  28.107  15.911  1.00 74.17           H  
ATOM   2735  HB2 GLN A 197     -33.691  27.401  18.810  1.00 79.27           H  
ATOM   2736  HB3 GLN A 197     -34.589  28.876  18.377  1.00 79.27           H  
ATOM   2737  HG2 GLN A 197     -35.897  27.346  16.764  1.00112.15           H  
ATOM   2738  HG3 GLN A 197     -36.244  27.258  18.508  1.00112.15           H  
ATOM   2739 HE21 GLN A 197     -35.842  23.845  16.885  1.00138.69           H  
ATOM   2740 HE22 GLN A 197     -36.750  25.275  16.446  1.00138.69           H  
ATOM   2741  N   LEU A 198     -31.603  29.723  16.181  1.00 70.64           N  
ATOM   2742  CA  LEU A 198     -30.973  31.025  16.251  1.00 74.51           C  
ATOM   2743  C   LEU A 198     -31.229  31.771  14.947  1.00 83.42           C  
ATOM   2744  O   LEU A 198     -30.840  31.286  13.889  1.00 82.89           O  
ATOM   2745  CB  LEU A 198     -29.475  30.838  16.494  1.00 73.15           C  
ATOM   2746  CG  LEU A 198     -29.111  30.238  17.847  1.00 77.76           C  
ATOM   2747  CD1 LEU A 198     -27.663  29.815  17.845  1.00 83.16           C  
ATOM   2748  CD2 LEU A 198     -29.371  31.211  18.996  1.00 88.18           C  
ATOM   2749  H   LEU A 198     -31.258  29.023  15.540  1.00 70.64           H  
ATOM   2750  HA  LEU A 198     -31.388  31.611  17.071  1.00 74.51           H  
ATOM   2751  HB2 LEU A 198     -29.086  30.180  15.717  1.00 73.15           H  
ATOM   2752  HB3 LEU A 198     -28.996  31.814  16.417  1.00 73.15           H  
ATOM   2753  HG  LEU A 198     -29.749  29.369  18.006  1.00 77.76           H  
ATOM   2754 HD11 LEU A 198     -27.496  29.094  17.045  1.00 83.16           H  
ATOM   2755 HD12 LEU A 198     -27.030  30.688  17.686  1.00 83.16           H  
ATOM   2756 HD13 LEU A 198     -27.417  29.357  18.803  1.00 83.16           H  
ATOM   2757 HD21 LEU A 198     -28.747  32.096  18.871  1.00 88.18           H  
ATOM   2758 HD22 LEU A 198     -30.421  31.503  18.994  1.00 88.18           H  
ATOM   2759 HD23 LEU A 198     -29.130  30.728  19.943  1.00 88.18           H  
ATOM   2760  N   ASP A 199     -31.879  32.946  15.050  1.00 95.17           N  
ATOM   2761  CA  ASP A 199     -32.063  33.874  13.941  1.00 94.91           C  
ATOM   2762  C   ASP A 199     -30.753  34.585  13.636  1.00 85.97           C  
ATOM   2763  O   ASP A 199     -30.181  34.396  12.566  1.00 84.32           O  
ATOM   2764  CB  ASP A 199     -33.152  34.904  14.249  1.00110.18           C  
ATOM   2765  CG  ASP A 199     -34.495  34.269  14.578  1.00125.92           C  
ATOM   2766  OD1 ASP A 199     -34.556  33.023  14.713  1.00132.11           O  
ATOM   2767  OD2 ASP A 199     -35.477  35.025  14.698  1.00141.77           O1-
ATOM   2768  H   ASP A 199     -32.262  33.199  15.950  1.00 95.17           H  
ATOM   2769  HA  ASP A 199     -32.378  33.298  13.071  1.00 94.91           H  
ATOM   2770  HB2 ASP A 199     -33.276  35.549  13.379  1.00110.18           H  
ATOM   2771  HB3 ASP A 199     -32.833  35.503  15.102  1.00110.18           H  
ATOM   2772  N   LYS A 200     -30.295  35.392  14.599  1.00 84.46           N  
ATOM   2773  CA  LYS A 200     -29.074  36.177  14.484  1.00 88.44           C  
ATOM   2774  C   LYS A 200     -27.873  35.285  14.809  1.00 79.49           C  
ATOM   2775  O   LYS A 200     -28.052  34.114  15.139  1.00 76.99           O  
ATOM   2776  CB  LYS A 200     -29.147  37.369  15.450  1.00107.41           C  
ATOM   2777  CG  LYS A 200     -30.538  37.756  15.955  1.00116.42           C  
ATOM   2778  CD  LYS A 200     -30.523  38.336  17.364  1.00123.81           C  
ATOM   2779  CE  LYS A 200     -31.757  38.000  18.180  1.00124.59           C  
ATOM   2780  NZ  LYS A 200     -31.493  38.122  19.636  1.00117.32           N1+
ATOM   2781  H   LYS A 200     -30.826  35.461  15.455  1.00 84.46           H  
ATOM   2782  HA  LYS A 200     -28.962  36.558  13.469  1.00 88.44           H  
ATOM   2783  HB2 LYS A 200     -28.535  37.129  16.319  1.00107.41           H  
ATOM   2784  HB3 LYS A 200     -28.728  38.235  14.939  1.00107.41           H  
ATOM   2785  HG2 LYS A 200     -30.958  38.500  15.278  1.00116.42           H  
ATOM   2786  HG3 LYS A 200     -31.168  36.866  15.953  1.00116.42           H  
ATOM   2787  HD2 LYS A 200     -30.447  39.421  17.288  1.00123.81           H  
ATOM   2788  HD3 LYS A 200     -29.649  37.946  17.886  1.00123.81           H  
ATOM   2789  HE2 LYS A 200     -32.061  36.977  17.959  1.00124.59           H  
ATOM   2790  HE3 LYS A 200     -32.560  38.684  17.907  1.00124.59           H  
ATOM   2791  HZ1 LYS A 200     -30.749  37.491  19.897  1.00117.32           H  
ATOM   2792  HZ2 LYS A 200     -31.220  39.071  19.850  1.00117.32           H  
ATOM   2793  HZ3 LYS A 200     -32.330  37.888  20.151  1.00117.32           H  
ATOM   2794  N   ASP A 201     -26.657  35.848  14.717  1.00 77.63           N  
ATOM   2795  CA  ASP A 201     -25.461  35.223  15.262  1.00 71.56           C  
ATOM   2796  C   ASP A 201     -25.566  35.100  16.780  1.00 79.67           C  
ATOM   2797  O   ASP A 201     -26.455  35.687  17.405  1.00 81.61           O  
ATOM   2798  CB  ASP A 201     -24.202  36.000  14.891  1.00 80.20           C  
ATOM   2799  CG  ASP A 201     -23.783  35.729  13.465  1.00 96.23           C  
ATOM   2800  OD1 ASP A 201     -24.451  34.899  12.819  1.00101.16           O  
ATOM   2801  OD2 ASP A 201     -22.794  36.341  13.016  1.00103.89           O1-
ATOM   2802  H   ASP A 201     -26.569  36.740  14.251  1.00 77.63           H  
ATOM   2803  HA  ASP A 201     -25.385  34.227  14.825  1.00 71.56           H  
ATOM   2804  HB2 ASP A 201     -23.394  35.704  15.560  1.00 80.20           H  
ATOM   2805  HB3 ASP A 201     -24.397  37.066  15.006  1.00 80.20           H  
ATOM   2806  N   GLY A 202     -24.645  34.320  17.363  1.00 76.68           N  
ATOM   2807  CA  GLY A 202     -24.768  33.903  18.754  1.00 76.21           C  
ATOM   2808  C   GLY A 202     -23.785  32.797  19.145  1.00 70.03           C  
ATOM   2809  O   GLY A 202     -22.969  32.347  18.337  1.00 66.90           O  
ATOM   2810  H   GLY A 202     -23.847  34.014  16.825  1.00 76.68           H  
ATOM   2811  HA2 GLY A 202     -24.586  34.768  19.392  1.00 76.21           H  
ATOM   2812  HA3 GLY A 202     -25.782  33.538  18.917  1.00 76.21           H  
ATOM   2813  N   VAL A 203     -23.858  32.402  20.420  1.00 66.78           N  
ATOM   2814  CA  VAL A 203     -23.016  31.365  20.999  1.00 61.48           C  
ATOM   2815  C   VAL A 203     -23.856  30.580  21.999  1.00 60.01           C  
ATOM   2816  O   VAL A 203     -24.504  31.175  22.863  1.00 58.89           O  
ATOM   2817  CB  VAL A 203     -21.765  31.948  21.672  1.00 57.08           C  
ATOM   2818  CG1 VAL A 203     -21.000  30.868  22.396  1.00 65.13           C  
ATOM   2819  CG2 VAL A 203     -20.849  32.623  20.670  1.00 64.86           C  
ATOM   2820  H   VAL A 203     -24.538  32.850  21.018  1.00 66.78           H  
ATOM   2821  HA  VAL A 203     -22.658  30.709  20.206  1.00 61.48           H  
ATOM   2822  HB  VAL A 203     -22.107  32.698  22.386  1.00 57.08           H  
ATOM   2823 HG11 VAL A 203     -21.649  30.395  23.133  1.00 65.13           H  
ATOM   2824 HG12 VAL A 203     -20.660  30.121  21.679  1.00 65.13           H  
ATOM   2825 HG13 VAL A 203     -20.138  31.308  22.899  1.00 65.13           H  
ATOM   2826 HG21 VAL A 203     -20.497  31.887  19.947  1.00 64.86           H  
ATOM   2827 HG22 VAL A 203     -21.396  33.410  20.151  1.00 64.86           H  
ATOM   2828 HG23 VAL A 203     -19.996  33.057  21.192  1.00 64.86           H  
ATOM   2829  N   VAL A 204     -23.866  29.245  21.846  1.00 58.83           N  
ATOM   2830  CA  VAL A 204     -24.656  28.393  22.731  1.00 57.13           C  
ATOM   2831  C   VAL A 204     -23.752  27.383  23.430  1.00 53.14           C  
ATOM   2832  O   VAL A 204     -22.862  26.792  22.817  1.00 53.63           O  
ATOM   2833  CB  VAL A 204     -25.853  27.738  22.017  1.00 53.07           C  
ATOM   2834  CG1 VAL A 204     -26.697  26.902  22.966  1.00 51.15           C  
ATOM   2835  CG2 VAL A 204     -26.714  28.786  21.331  1.00 48.91           C  
ATOM   2836  H   VAL A 204     -23.319  28.825  21.108  1.00 58.83           H  
ATOM   2837  HA  VAL A 204     -25.103  29.026  23.498  1.00 57.13           H  
ATOM   2838  HB  VAL A 204     -25.444  27.067  21.261  1.00 53.07           H  
ATOM   2839 HG11 VAL A 204     -26.072  26.140  23.432  1.00 51.15           H  
ATOM   2840 HG12 VAL A 204     -27.122  27.545  23.737  1.00 51.15           H  
ATOM   2841 HG13 VAL A 204     -27.502  26.422  22.409  1.00 51.15           H  
ATOM   2842 HG21 VAL A 204     -27.128  29.462  22.079  1.00 48.91           H  
ATOM   2843 HG22 VAL A 204     -26.105  29.352  20.626  1.00 48.91           H  
ATOM   2844 HG23 VAL A 204     -27.527  28.295  20.796  1.00 48.91           H  
ATOM   2845  N   LEU A 205     -23.969  27.248  24.742  1.00 56.31           N  
ATOM   2846  CA  LEU A 205     -23.304  26.230  25.545  1.00 56.80           C  
ATOM   2847  C   LEU A 205     -24.301  25.104  25.820  1.00 54.34           C  
ATOM   2848  O   LEU A 205     -25.427  25.340  26.296  1.00 49.60           O  
ATOM   2849  CB  LEU A 205     -22.767  26.855  26.840  1.00 56.05           C  
ATOM   2850  CG  LEU A 205     -22.231  25.893  27.908  1.00 57.67           C  
ATOM   2851  CD1 LEU A 205     -20.954  26.422  28.553  1.00 51.84           C  
ATOM   2852  CD2 LEU A 205     -23.282  25.592  28.984  1.00 54.11           C  
ATOM   2853  H   LEU A 205     -24.619  27.875  25.194  1.00 56.31           H  
ATOM   2854  HA  LEU A 205     -22.449  25.814  25.012  1.00 56.80           H  
ATOM   2855  HB2 LEU A 205     -21.955  27.529  26.568  1.00 56.05           H  
ATOM   2856  HB3 LEU A 205     -23.578  27.427  27.290  1.00 56.05           H  
ATOM   2857  HG  LEU A 205     -21.994  24.961  27.395  1.00 57.67           H  
ATOM   2858 HD11 LEU A 205     -20.204  26.600  27.782  1.00 51.84           H  
ATOM   2859 HD12 LEU A 205     -21.169  27.356  29.073  1.00 51.84           H  
ATOM   2860 HD13 LEU A 205     -20.576  25.689  29.265  1.00 51.84           H  
ATOM   2861 HD21 LEU A 205     -23.535  26.511  29.512  1.00 54.11           H  
ATOM   2862 HD22 LEU A 205     -24.177  25.185  28.514  1.00 54.11           H  
ATOM   2863 HD23 LEU A 205     -22.881  24.866  29.691  1.00 54.11           H  
ATOM   2864  N   PHE A 206     -23.849  23.880  25.510  1.00 49.79           N  
ATOM   2865  CA  PHE A 206     -24.638  22.687  25.769  1.00 50.01           C  
ATOM   2866  C   PHE A 206     -23.957  21.861  26.847  1.00 48.73           C  
ATOM   2867  O   PHE A 206     -22.725  21.765  26.857  1.00 49.02           O  
ATOM   2868  CB  PHE A 206     -24.732  21.839  24.498  1.00 51.54           C  
ATOM   2869  CG  PHE A 206     -25.237  22.569  23.280  1.00 51.68           C  
ATOM   2870  CD1 PHE A 206     -26.602  22.735  23.070  1.00 50.02           C  
ATOM   2871  CD2 PHE A 206     -24.345  23.093  22.351  1.00 50.69           C  
ATOM   2872  CE1 PHE A 206     -27.058  23.421  21.953  1.00 55.50           C  
ATOM   2873  CE2 PHE A 206     -24.803  23.770  21.230  1.00 48.41           C  
ATOM   2874  CZ  PHE A 206     -26.157  23.924  21.033  1.00 52.80           C  
ATOM   2875  H   PHE A 206     -22.937  23.785  25.086  1.00 49.79           H  
ATOM   2876  HA  PHE A 206     -25.636  22.984  26.090  1.00 50.01           H  
ATOM   2877  HB2 PHE A 206     -23.737  21.455  24.273  1.00 51.54           H  
ATOM   2878  HB3 PHE A 206     -25.406  21.006  24.697  1.00 51.54           H  
ATOM   2879  HD1 PHE A 206     -27.309  22.329  23.778  1.00 50.02           H  
ATOM   2880  HD2 PHE A 206     -23.283  22.972  22.504  1.00 50.69           H  
ATOM   2881  HE1 PHE A 206     -28.118  23.562  21.802  1.00 55.50           H  
ATOM   2882  HE2 PHE A 206     -24.101  24.174  20.516  1.00 48.41           H  
ATOM   2883  HZ  PHE A 206     -26.517  24.440  20.155  1.00 52.80           H  
ATOM   2884  N   LYS A 207     -24.774  21.240  27.708  1.00 47.58           N  
ATOM   2885  CA  LYS A 207     -24.263  20.415  28.797  1.00 53.57           C  
ATOM   2886  C   LYS A 207     -25.233  19.276  29.111  1.00 50.01           C  
ATOM   2887  O   LYS A 207     -26.440  19.399  28.897  1.00 51.69           O  
ATOM   2888  CB  LYS A 207     -24.032  21.289  30.043  1.00 59.62           C  
ATOM   2889  CG  LYS A 207     -25.300  21.811  30.699  1.00 54.53           C  
ATOM   2890  CD  LYS A 207     -25.025  23.008  31.541  1.00 63.52           C  
ATOM   2891  CE  LYS A 207     -26.284  23.664  32.062  1.00 61.09           C  
ATOM   2892  NZ  LYS A 207     -25.956  24.909  32.795  1.00 59.24           N1+
ATOM   2893  H   LYS A 207     -25.773  21.346  27.600  1.00 47.58           H  
ATOM   2894  HA  LYS A 207     -23.314  19.974  28.492  1.00 53.57           H  
ATOM   2895  HB2 LYS A 207     -23.490  20.695  30.778  1.00 59.62           H  
ATOM   2896  HB3 LYS A 207     -23.425  22.145  29.749  1.00 59.62           H  
ATOM   2897  HG2 LYS A 207     -26.015  22.081  29.922  1.00 54.53           H  
ATOM   2898  HG3 LYS A 207     -25.723  21.026  31.326  1.00 54.53           H  
ATOM   2899  HD2 LYS A 207     -24.476  23.735  30.943  1.00 63.52           H  
ATOM   2900  HD3 LYS A 207     -24.415  22.702  32.391  1.00 63.52           H  
ATOM   2901  HE2 LYS A 207     -26.795  22.976  32.735  1.00 61.09           H  
ATOM   2902  HE3 LYS A 207     -26.937  23.903  31.223  1.00 61.09           H  
ATOM   2903  HZ1 LYS A 207     -25.351  24.692  33.574  1.00 59.24           H  
ATOM   2904  HZ2 LYS A 207     -25.487  25.552  32.173  1.00 59.24           H  
ATOM   2905  HZ3 LYS A 207     -26.807  25.332  33.138  1.00 59.24           H  
ATOM   2906  N   LYS A 208     -24.712  18.194  29.703  1.00 56.61           N  
ATOM   2907  CA  LYS A 208     -25.524  16.999  29.906  1.00 58.96           C  
ATOM   2908  C   LYS A 208     -26.116  16.940  31.305  1.00 55.02           C  
ATOM   2909  O   LYS A 208     -26.429  15.851  31.764  1.00 71.91           O  
ATOM   2910  CB  LYS A 208     -24.740  15.712  29.646  1.00 54.65           C  
ATOM   2911  CG  LYS A 208     -23.958  15.710  28.348  1.00 57.08           C  
ATOM   2912  CD  LYS A 208     -23.711  14.330  27.844  1.00 60.38           C  
ATOM   2913  CE  LYS A 208     -23.343  14.335  26.382  1.00 57.16           C  
ATOM   2914  NZ  LYS A 208     -22.659  13.076  26.020  1.00 64.72           N1+
ATOM   2915  H   LYS A 208     -23.750  18.205  30.011  1.00 56.61           H  
ATOM   2916  HA  LYS A 208     -26.333  17.072  29.179  1.00 58.96           H  
ATOM   2917  HB2 LYS A 208     -24.038  15.568  30.468  1.00 54.65           H  
ATOM   2918  HB3 LYS A 208     -25.446  14.882  29.621  1.00 54.65           H  
ATOM   2919  HG2 LYS A 208     -24.522  16.263  27.597  1.00 57.08           H  
ATOM   2920  HG3 LYS A 208     -22.999  16.200  28.515  1.00 57.08           H  
ATOM   2921  HD2 LYS A 208     -24.615  13.736  27.980  1.00 60.38           H  
ATOM   2922  HD3 LYS A 208     -22.895  13.885  28.413  1.00 60.38           H  
ATOM   2923  HE2 LYS A 208     -22.679  15.175  26.182  1.00 57.16           H  
ATOM   2924  HE3 LYS A 208     -24.248  14.437  25.784  1.00 57.16           H  
ATOM   2925  HZ1 LYS A 208     -21.819  12.978  26.573  1.00 64.72           H  
ATOM   2926  HZ2 LYS A 208     -23.274  12.295  26.200  1.00 64.72           H  
ATOM   2927  HZ3 LYS A 208     -22.417  13.094  25.040  1.00 64.72           H  
ATOM   2928  N   PHE A 209     -26.315  18.100  31.943  1.00 56.52           N  
ATOM   2929  CA  PHE A 209     -26.906  18.193  33.271  1.00 54.36           C  
ATOM   2930  C   PHE A 209     -27.722  19.477  33.338  1.00 56.11           C  
ATOM   2931  O   PHE A 209     -27.542  20.352  32.495  1.00 59.36           O  
ATOM   2932  CB  PHE A 209     -25.802  18.196  34.340  1.00 53.12           C  
ATOM   2933  CG  PHE A 209     -24.544  18.963  33.991  1.00 48.55           C  
ATOM   2934  CD1 PHE A 209     -23.534  18.386  33.221  1.00 46.59           C  
ATOM   2935  CD2 PHE A 209     -24.364  20.273  34.433  1.00 50.07           C  
ATOM   2936  CE1 PHE A 209     -22.382  19.101  32.906  1.00 45.62           C  
ATOM   2937  CE2 PHE A 209     -23.211  20.990  34.131  1.00 44.08           C  
ATOM   2938  CZ  PHE A 209     -22.219  20.398  33.370  1.00 45.31           C  
ATOM   2939  H   PHE A 209     -26.041  18.955  31.480  1.00 56.52           H  
ATOM   2940  HA  PHE A 209     -27.552  17.335  33.460  1.00 54.36           H  
ATOM   2941  HB2 PHE A 209     -26.218  18.632  35.248  1.00 53.12           H  
ATOM   2942  HB3 PHE A 209     -25.520  17.161  34.531  1.00 53.12           H  
ATOM   2943  HD1 PHE A 209     -23.647  17.373  32.865  1.00 46.59           H  
ATOM   2944  HD2 PHE A 209     -25.137  20.742  35.023  1.00 50.07           H  
ATOM   2945  HE1 PHE A 209     -21.614  18.645  32.299  1.00 45.62           H  
ATOM   2946  HE2 PHE A 209     -23.091  22.002  34.488  1.00 44.08           H  
ATOM   2947  HZ  PHE A 209     -21.318  20.946  33.137  1.00 45.31           H  
ATOM   2948  N   ASP A 210     -28.601  19.572  34.343  1.00 59.56           N  
ATOM   2949  CA  ASP A 210     -29.300  20.801  34.722  1.00 64.03           C  
ATOM   2950  C   ASP A 210     -30.222  21.278  33.603  1.00 61.23           C  
ATOM   2951  O   ASP A 210     -31.117  20.548  33.214  1.00 65.59           O  
ATOM   2952  CB  ASP A 210     -28.359  21.873  35.285  1.00 73.10           C  
ATOM   2953  CG  ASP A 210     -27.408  21.385  36.375  1.00 82.35           C  
ATOM   2954  OD1 ASP A 210     -27.816  20.540  37.217  1.00 82.01           O  
ATOM   2955  OD2 ASP A 210     -26.257  21.862  36.383  1.00 82.24           O1-
ATOM   2956  H   ASP A 210     -28.796  18.737  34.877  1.00 59.56           H  
ATOM   2957  HA  ASP A 210     -29.955  20.570  35.562  1.00 64.03           H  
ATOM   2958  HB2 ASP A 210     -28.969  22.674  35.702  1.00 73.10           H  
ATOM   2959  HB3 ASP A 210     -27.760  22.263  34.462  1.00 73.10           H  
ATOM   2960  N   GLU A 211     -30.010  22.499  33.091  1.00 71.50           N  
ATOM   2961  CA  GLU A 211     -30.877  23.046  32.050  1.00 66.63           C  
ATOM   2962  C   GLU A 211     -30.491  22.517  30.667  1.00 59.75           C  
ATOM   2963  O   GLU A 211     -31.310  22.521  29.762  1.00 63.47           O  
ATOM   2964  CB  GLU A 211     -30.888  24.576  32.010  1.00 67.89           C  
ATOM   2965  CG  GLU A 211     -30.673  25.253  33.342  1.00 80.14           C  
ATOM   2966  CD  GLU A 211     -29.223  25.630  33.591  1.00 84.23           C  
ATOM   2967  OE1 GLU A 211     -28.666  26.440  32.810  1.00 79.88           O  
ATOM   2968  OE2 GLU A 211     -28.650  25.102  34.551  1.00 90.26           O1-
ATOM   2969  H   GLU A 211     -29.236  23.051  33.432  1.00 71.50           H  
ATOM   2970  HA  GLU A 211     -31.881  22.711  32.310  1.00 66.63           H  
ATOM   2971  HB2 GLU A 211     -30.097  24.902  31.334  1.00 67.89           H  
ATOM   2972  HB3 GLU A 211     -31.854  24.897  31.620  1.00 67.89           H  
ATOM   2973  HG2 GLU A 211     -30.996  24.575  34.132  1.00 80.14           H  
ATOM   2974  HG3 GLU A 211     -31.277  26.160  33.372  1.00 80.14           H  
ATOM   2975  N   GLY A 212     -29.248  22.067  30.485  1.00 65.22           N  
ATOM   2976  CA  GLY A 212     -28.876  21.397  29.244  1.00 64.46           C  
ATOM   2977  C   GLY A 212     -28.345  22.372  28.198  1.00 59.27           C  
ATOM   2978  O   GLY A 212     -27.456  22.027  27.419  1.00 57.94           O  
ATOM   2979  H   GLY A 212     -28.559  22.191  31.213  1.00 65.22           H  
ATOM   2980  HA2 GLY A 212     -28.103  20.660  29.461  1.00 64.46           H  
ATOM   2981  HA3 GLY A 212     -29.754  20.893  28.840  1.00 64.46           H  
ATOM   2982  N   ARG A 213     -28.860  23.609  28.248  1.00 60.39           N  
ATOM   2983  CA  ARG A 213     -28.586  24.621  27.239  1.00 63.54           C  
ATOM   2984  C   ARG A 213     -28.493  26.009  27.886  1.00 60.79           C  
ATOM   2985  O   ARG A 213     -29.339  26.372  28.701  1.00 55.13           O  
ATOM   2986  CB  ARG A 213     -29.747  24.568  26.238  1.00 73.02           C  
ATOM   2987  CG  ARG A 213     -29.521  25.340  24.947  1.00 76.71           C  
ATOM   2988  CD  ARG A 213     -30.825  25.904  24.426  1.00 85.19           C  
ATOM   2989  NE  ARG A 213     -30.460  26.791  23.334  1.00 89.14           N  
ATOM   2990  CZ  ARG A 213     -30.478  26.461  22.049  1.00 76.49           C  
ATOM   2991  NH1 ARG A 213     -30.883  25.260  21.685  1.00 74.62           N  
ATOM   2992  NH2 ARG A 213     -30.102  27.341  21.137  1.00 70.35           N1+
ATOM   2993  H   ARG A 213     -29.465  23.849  29.020  1.00 60.39           H  
ATOM   2994  HA  ARG A 213     -27.635  24.433  26.741  1.00 63.54           H  
ATOM   2995  HB2 ARG A 213     -29.924  23.524  25.981  1.00 73.02           H  
ATOM   2996  HB3 ARG A 213     -30.632  24.977  26.725  1.00 73.02           H  
ATOM   2997  HG2 ARG A 213     -29.097  24.670  24.199  1.00 76.71           H  
ATOM   2998  HG3 ARG A 213     -28.827  26.159  25.137  1.00 76.71           H  
ATOM   2999  HD2 ARG A 213     -31.340  26.459  25.211  1.00 85.19           H  
ATOM   3000  HD3 ARG A 213     -31.469  25.102  24.065  1.00 85.19           H  
ATOM   3001  HE  ARG A 213     -30.171  27.729  23.571  1.00 89.14           H  
ATOM   3002 HH11 ARG A 213     -31.170  24.590  22.384  1.00 74.62           H  
ATOM   3003 HH12 ARG A 213     -30.907  25.010  20.707  1.00 74.62           H  
ATOM   3004 HH21 ARG A 213     -29.802  28.263  21.419  1.00 70.35           H  
ATOM   3005 HH22 ARG A 213     -30.115  27.091  20.158  1.00 70.35           H  
ATOM   3006  N   ASN A 214     -27.474  26.793  27.507  1.00 58.51           N  
ATOM   3007  CA  ASN A 214     -27.383  28.184  27.928  1.00 59.56           C  
ATOM   3008  C   ASN A 214     -27.013  29.043  26.726  1.00 65.30           C  
ATOM   3009  O   ASN A 214     -26.010  28.777  26.060  1.00 63.45           O  
ATOM   3010  CB  ASN A 214     -26.313  28.424  29.003  1.00 67.72           C  
ATOM   3011  CG  ASN A 214     -26.681  27.924  30.389  1.00 69.09           C  
ATOM   3012  OD1 ASN A 214     -25.945  27.134  30.991  1.00 71.21           O  
ATOM   3013  ND2 ASN A 214     -27.816  28.369  30.905  1.00 60.10           N  
ATOM   3014  H   ASN A 214     -26.751  26.409  26.915  1.00 58.51           H  
ATOM   3015  HA  ASN A 214     -28.355  28.444  28.347  1.00 59.56           H  
ATOM   3016  HB2 ASN A 214     -26.131  29.497  29.067  1.00 67.72           H  
ATOM   3017  HB3 ASN A 214     -25.399  27.918  28.691  1.00 67.72           H  
ATOM   3018 HD21 ASN A 214     -28.108  28.063  31.822  1.00 60.10           H  
ATOM   3019 HD22 ASN A 214     -28.390  29.014  30.381  1.00 60.10           H  
ATOM   3020  N   ASN A 215     -27.811  30.096  26.503  1.00 70.84           N  
ATOM   3021  CA  ASN A 215     -27.641  31.018  25.390  1.00 70.89           C  
ATOM   3022  C   ASN A 215     -26.924  32.273  25.874  1.00 72.74           C  
ATOM   3023  O   ASN A 215     -27.368  32.900  26.831  1.00 85.16           O  
ATOM   3024  CB  ASN A 215     -28.987  31.362  24.749  1.00 66.35           C  
ATOM   3025  CG  ASN A 215     -29.670  30.146  24.149  1.00 70.83           C  
ATOM   3026  OD1 ASN A 215     -29.138  29.516  23.241  1.00 76.41           O  
ATOM   3027  ND2 ASN A 215     -30.846  29.802  24.645  1.00 74.01           N  
ATOM   3028  H   ASN A 215     -28.574  30.259  27.144  1.00 70.84           H  
ATOM   3029  HA  ASN A 215     -27.033  30.539  24.623  1.00 70.89           H  
ATOM   3030  HB2 ASN A 215     -28.822  32.096  23.960  1.00 66.35           H  
ATOM   3031  HB3 ASN A 215     -29.639  31.789  25.511  1.00 66.35           H  
ATOM   3032 HD21 ASN A 215     -31.256  30.343  25.393  1.00 74.01           H  
ATOM   3033 HD22 ASN A 215     -31.334  28.999  24.276  1.00 74.01           H  
ATOM   3034  N   PHE A 216     -25.824  32.627  25.196  1.00 74.53           N  
ATOM   3035  CA  PHE A 216     -25.037  33.816  25.496  1.00 72.43           C  
ATOM   3036  C   PHE A 216     -25.820  35.096  25.203  1.00 80.47           C  
ATOM   3037  O   PHE A 216     -26.592  35.153  24.251  1.00 85.24           O  
ATOM   3038  CB  PHE A 216     -23.772  33.835  24.647  1.00 72.53           C  
ATOM   3039  CG  PHE A 216     -22.911  35.048  24.873  1.00 78.43           C  
ATOM   3040  CD1 PHE A 216     -21.947  35.060  25.868  1.00 82.08           C  
ATOM   3041  CD2 PHE A 216     -23.059  36.175  24.087  1.00 76.44           C  
ATOM   3042  CE1 PHE A 216     -21.140  36.170  26.071  1.00 83.36           C  
ATOM   3043  CE2 PHE A 216     -22.257  37.285  24.294  1.00 85.32           C  
ATOM   3044  CZ  PHE A 216     -21.309  37.286  25.289  1.00 87.14           C  
ATOM   3045  H   PHE A 216     -25.523  32.036  24.434  1.00 74.53           H  
ATOM   3046  HA  PHE A 216     -24.790  33.779  26.557  1.00 72.43           H  
ATOM   3047  HB2 PHE A 216     -23.185  32.947  24.884  1.00 72.53           H  
ATOM   3048  HB3 PHE A 216     -24.062  33.809  23.597  1.00 72.53           H  
ATOM   3049  HD1 PHE A 216     -21.822  34.191  26.496  1.00 82.08           H  
ATOM   3050  HD2 PHE A 216     -23.805  36.190  23.306  1.00 76.44           H  
ATOM   3051  HE1 PHE A 216     -20.382  36.156  26.841  1.00 83.36           H  
ATOM   3052  HE2 PHE A 216     -22.378  38.157  23.668  1.00 85.32           H  
ATOM   3053  HZ  PHE A 216     -20.699  38.162  25.455  1.00 87.14           H  
ATOM   3054  N   GLU A 217     -25.584  36.132  26.020  1.00 90.98           N  
ATOM   3055  CA  GLU A 217     -26.260  37.417  25.899  1.00 97.00           C  
ATOM   3056  C   GLU A 217     -25.251  38.556  26.007  1.00105.48           C  
ATOM   3057  O   GLU A 217     -24.305  38.484  26.791  1.00103.13           O  
ATOM   3058  CB  GLU A 217     -27.313  37.590  26.990  1.00 99.49           C  
ATOM   3059  CG  GLU A 217     -28.573  36.798  26.706  1.00119.14           C  
ATOM   3060  CD  GLU A 217     -29.834  37.317  27.361  1.00134.36           C  
ATOM   3061  OE1 GLU A 217     -30.905  36.713  27.117  1.00128.36           O  
ATOM   3062  OE2 GLU A 217     -29.742  38.321  28.103  1.00142.77           O1-
ATOM   3063  H   GLU A 217     -24.903  36.016  26.757  1.00 90.98           H  
ATOM   3064  HA  GLU A 217     -26.748  37.442  24.925  1.00 97.00           H  
ATOM   3065  HB2 GLU A 217     -26.894  37.253  27.938  1.00 99.49           H  
ATOM   3066  HB3 GLU A 217     -27.572  38.646  27.062  1.00 99.49           H  
ATOM   3067  HG2 GLU A 217     -28.412  35.777  27.051  1.00119.14           H  
ATOM   3068  HG3 GLU A 217     -28.732  36.796  25.628  1.00119.14           H  
ATOM   3069  N   GLY A 218     -25.483  39.613  25.215  1.00102.26           N  
ATOM   3070  CA  GLY A 218     -24.625  40.788  25.230  1.00 97.74           C  
ATOM   3071  C   GLY A 218     -23.513  40.711  24.184  1.00 92.38           C  
ATOM   3072  O   GLY A 218     -23.593  39.941  23.230  1.00 85.29           O  
ATOM   3073  H   GLY A 218     -26.276  39.593  24.590  1.00102.26           H  
ATOM   3074  HA2 GLY A 218     -25.234  41.669  25.029  1.00 97.74           H  
ATOM   3075  HA3 GLY A 218     -24.171  40.878  26.217  1.00 97.74           H  
ATOM   3076  N   GLU A 219     -22.477  41.532  24.380  1.00 88.36           N  
ATOM   3077  CA  GLU A 219     -21.470  41.772  23.359  1.00 87.67           C  
ATOM   3078  C   GLU A 219     -20.521  40.581  23.298  1.00 77.43           C  
ATOM   3079  O   GLU A 219     -20.133  40.040  24.326  1.00 81.28           O  
ATOM   3080  CB  GLU A 219     -20.715  43.081  23.609  1.00102.20           C  
ATOM   3081  CG  GLU A 219     -21.364  44.291  22.949  1.00114.46           C  
ATOM   3082  CD  GLU A 219     -20.630  45.603  23.165  1.00123.22           C  
ATOM   3083  OE1 GLU A 219     -21.188  46.654  22.790  1.00139.15           O  
ATOM   3084  OE2 GLU A 219     -19.502  45.571  23.705  1.00119.87           O1-
ATOM   3085  H   GLU A 219     -22.390  42.003  25.269  1.00 88.36           H  
ATOM   3086  HA  GLU A 219     -21.965  41.879  22.394  1.00 87.67           H  
ATOM   3087  HB2 GLU A 219     -20.673  43.255  24.684  1.00102.20           H  
ATOM   3088  HB3 GLU A 219     -19.703  42.976  23.218  1.00102.20           H  
ATOM   3089  HG2 GLU A 219     -22.372  44.396  23.350  1.00114.46           H  
ATOM   3090  HG3 GLU A 219     -21.417  44.105  21.876  1.00114.46           H  
ATOM   3091  N   VAL A 220     -20.145  40.211  22.073  1.00 68.87           N  
ATOM   3092  CA  VAL A 220     -19.336  39.035  21.822  1.00 71.37           C  
ATOM   3093  C   VAL A 220     -17.856  39.418  21.922  1.00 74.51           C  
ATOM   3094  O   VAL A 220     -17.166  39.587  20.921  1.00 80.61           O  
ATOM   3095  CB  VAL A 220     -19.720  38.369  20.481  1.00 73.66           C  
ATOM   3096  CG1 VAL A 220     -18.850  37.159  20.164  1.00 76.90           C  
ATOM   3097  CG2 VAL A 220     -21.199  37.988  20.428  1.00 66.75           C  
ATOM   3098  H   VAL A 220     -20.436  40.774  21.287  1.00 68.87           H  
ATOM   3099  HA  VAL A 220     -19.528  38.275  22.580  1.00 71.37           H  
ATOM   3100  HB  VAL A 220     -19.538  39.121  19.714  1.00 73.66           H  
ATOM   3101 HG11 VAL A 220     -17.801  37.455  20.167  1.00 76.90           H  
ATOM   3102 HG12 VAL A 220     -19.012  36.388  20.917  1.00 76.90           H  
ATOM   3103 HG13 VAL A 220     -19.115  36.768  19.181  1.00 76.90           H  
ATOM   3104 HG21 VAL A 220     -21.408  37.235  21.188  1.00 66.75           H  
ATOM   3105 HG22 VAL A 220     -21.809  38.872  20.615  1.00 66.75           H  
ATOM   3106 HG23 VAL A 220     -21.435  37.586  19.443  1.00 66.75           H  
ATOM   3107  N   THR A 221     -17.380  39.538  23.164  1.00 82.52           N  
ATOM   3108  CA  THR A 221     -15.973  39.740  23.468  1.00 84.22           C  
ATOM   3109  C   THR A 221     -15.404  38.451  24.056  1.00 75.35           C  
ATOM   3110  O   THR A 221     -16.124  37.708  24.717  1.00 76.28           O  
ATOM   3111  CB  THR A 221     -15.803  40.855  24.510  1.00 97.09           C  
ATOM   3112  OG1 THR A 221     -16.932  41.719  24.364  1.00 96.42           O  
ATOM   3113  CG2 THR A 221     -14.488  41.606  24.405  1.00101.53           C  
ATOM   3114  H   THR A 221     -18.033  39.486  23.933  1.00 82.52           H  
ATOM   3115  HA  THR A 221     -15.453  40.016  22.551  1.00 84.22           H  
ATOM   3116  HB  THR A 221     -15.763  40.417  25.507  1.00 97.09           H  
ATOM   3117 HG21 THR A 221     -13.660  40.907  24.520  1.00101.53           H  
ATOM   3118 HG22 THR A 221     -14.423  42.090  23.430  1.00101.53           H  
ATOM   3119 HG23 THR A 221     -14.437  42.361  25.190  1.00101.53           H  
ATOM   3120  HG1 THR A 221     -17.474  41.371  23.652  1.00 96.42           H  
ATOM   3121  N   LYS A 222     -14.102  38.218  23.838  1.00 68.16           N  
ATOM   3122  CA  LYS A 222     -13.408  37.083  24.425  1.00 72.43           C  
ATOM   3123  C   LYS A 222     -13.695  37.047  25.921  1.00 79.19           C  
ATOM   3124  O   LYS A 222     -13.989  35.999  26.488  1.00 76.28           O  
ATOM   3125  CB  LYS A 222     -11.905  37.173  24.151  1.00 68.28           C  
ATOM   3126  CG  LYS A 222     -11.041  36.237  24.987  1.00 74.99           C  
ATOM   3127  CD  LYS A 222      -9.674  35.981  24.378  1.00 86.27           C  
ATOM   3128  CE  LYS A 222      -8.500  36.604  25.110  1.00 94.50           C  
ATOM   3129  NZ  LYS A 222      -7.731  35.593  25.878  1.00 98.42           N1+
ATOM   3130  H   LYS A 222     -13.585  38.852  23.246  1.00 68.16           H  
ATOM   3131  HA  LYS A 222     -13.767  36.158  23.973  1.00 72.43           H  
ATOM   3132  HB2 LYS A 222     -11.738  36.938  23.100  1.00 68.28           H  
ATOM   3133  HB3 LYS A 222     -11.586  38.196  24.350  1.00 68.28           H  
ATOM   3134  HG2 LYS A 222     -10.903  36.681  25.973  1.00 74.99           H  
ATOM   3135  HG3 LYS A 222     -11.560  35.284  25.087  1.00 74.99           H  
ATOM   3136  HD2 LYS A 222      -9.681  36.374  23.361  1.00 86.27           H  
ATOM   3137  HD3 LYS A 222      -9.517  34.903  24.349  1.00 86.27           H  
ATOM   3138  HE2 LYS A 222      -8.875  37.361  25.799  1.00 94.50           H  
ATOM   3139  HE3 LYS A 222      -7.838  37.072  24.382  1.00 94.50           H  
ATOM   3140  HZ1 LYS A 222      -8.337  35.153  26.556  1.00 98.42           H  
ATOM   3141  HZ2 LYS A 222      -7.370  34.893  25.246  1.00 98.42           H  
ATOM   3142  HZ3 LYS A 222      -6.964  36.045  26.355  1.00 98.42           H  
ATOM   3143  N   GLU A 223     -13.623  38.231  26.534  1.00 94.54           N  
ATOM   3144  CA  GLU A 223     -13.790  38.379  27.963  1.00 93.55           C  
ATOM   3145  C   GLU A 223     -15.199  37.959  28.363  1.00 83.10           C  
ATOM   3146  O   GLU A 223     -15.361  37.165  29.279  1.00 75.40           O  
ATOM   3147  CB  GLU A 223     -13.486  39.821  28.363  1.00108.36           C  
ATOM   3148  CG  GLU A 223     -12.003  40.081  28.526  1.00126.54           C  
ATOM   3149  CD  GLU A 223     -11.710  41.113  29.604  1.00137.53           C  
ATOM   3150  OE1 GLU A 223     -12.459  42.106  29.683  1.00146.62           O  
ATOM   3151  OE2 GLU A 223     -10.748  40.914  30.375  1.00148.30           O1-
ATOM   3152  H   GLU A 223     -13.445  39.055  25.978  1.00 94.54           H  
ATOM   3153  HA  GLU A 223     -13.092  37.731  28.493  1.00 93.55           H  
ATOM   3154  HB2 GLU A 223     -13.874  40.486  27.592  1.00108.36           H  
ATOM   3155  HB3 GLU A 223     -13.983  40.033  29.309  1.00108.36           H  
ATOM   3156  HG2 GLU A 223     -11.605  40.443  27.578  1.00126.54           H  
ATOM   3157  HG3 GLU A 223     -11.511  39.146  28.794  1.00126.54           H  
ATOM   3158  N   ASN A 224     -16.210  38.495  27.675  1.00 81.79           N  
ATOM   3159  CA  ASN A 224     -17.595  38.211  28.028  1.00 87.93           C  
ATOM   3160  C   ASN A 224     -17.933  36.738  27.790  1.00 88.58           C  
ATOM   3161  O   ASN A 224     -18.869  36.214  28.394  1.00 88.52           O  
ATOM   3162  CB  ASN A 224     -18.573  39.131  27.299  1.00 83.98           C  
ATOM   3163  CG  ASN A 224     -18.428  40.570  27.740  1.00 89.73           C  
ATOM   3164  ND2 ASN A 224     -19.320  41.123  28.380  1.00 97.83           N  
ATOM   3165  OD1 ASN A 224     -17.290  41.168  27.438  1.00 94.96           O  
ATOM   3166  H   ASN A 224     -16.011  39.108  26.897  1.00 81.79           H  
ATOM   3167  HA  ASN A 224     -17.704  38.413  29.094  1.00 87.93           H  
ATOM   3168  HB2 ASN A 224     -19.590  38.799  27.507  1.00 83.98           H  
ATOM   3169  HB3 ASN A 224     -18.383  39.070  26.228  1.00 83.98           H  
ATOM   3170 HD21 ASN A 224     -19.198  42.074  28.698  1.00 97.83           H  
ATOM   3171 HD22 ASN A 224     -20.175  40.626  28.588  1.00 97.83           H  
ATOM   3172  N   LEU A 225     -17.161  36.083  26.910  1.00 80.85           N  
ATOM   3173  CA  LEU A 225     -17.370  34.678  26.606  1.00 76.49           C  
ATOM   3174  C   LEU A 225     -16.911  33.815  27.780  1.00 74.81           C  
ATOM   3175  O   LEU A 225     -17.719  33.053  28.315  1.00 79.63           O  
ATOM   3176  CB  LEU A 225     -16.673  34.303  25.291  1.00 75.90           C  
ATOM   3177  CG  LEU A 225     -17.369  34.801  24.019  1.00 80.27           C  
ATOM   3178  CD1 LEU A 225     -16.543  34.478  22.780  1.00 69.19           C  
ATOM   3179  CD2 LEU A 225     -18.824  34.310  23.900  1.00 66.82           C  
ATOM   3180  H   LEU A 225     -16.414  36.580  26.446  1.00 80.85           H  
ATOM   3181  HA  LEU A 225     -18.434  34.491  26.463  1.00 76.49           H  
ATOM   3182  HB2 LEU A 225     -15.667  34.722  25.311  1.00 75.90           H  
ATOM   3183  HB3 LEU A 225     -16.613  33.216  25.239  1.00 75.90           H  
ATOM   3184  HG  LEU A 225     -17.434  35.886  24.096  1.00 80.27           H  
ATOM   3185 HD11 LEU A 225     -15.549  34.913  22.883  1.00 69.19           H  
ATOM   3186 HD12 LEU A 225     -16.457  33.397  22.672  1.00 69.19           H  
ATOM   3187 HD13 LEU A 225     -17.032  34.893  21.899  1.00 69.19           H  
ATOM   3188 HD21 LEU A 225     -18.835  33.223  23.819  1.00 66.82           H  
ATOM   3189 HD22 LEU A 225     -19.384  34.614  24.785  1.00 66.82           H  
ATOM   3190 HD23 LEU A 225     -19.283  34.746  23.013  1.00 66.82           H  
ATOM   3191  N   LEU A 226     -15.636  33.967  28.180  1.00 67.80           N  
ATOM   3192  CA  LEU A 226     -15.060  33.256  29.317  1.00 71.42           C  
ATOM   3193  C   LEU A 226     -15.936  33.388  30.575  1.00 76.82           C  
ATOM   3194  O   LEU A 226     -16.110  32.419  31.310  1.00 75.55           O  
ATOM   3195  CB  LEU A 226     -13.640  33.778  29.559  1.00 70.97           C  
ATOM   3196  CG  LEU A 226     -12.505  33.050  28.837  1.00 77.95           C  
ATOM   3197  CD1 LEU A 226     -12.302  33.611  27.437  1.00 75.78           C  
ATOM   3198  CD2 LEU A 226     -11.207  33.119  29.646  1.00 74.53           C  
ATOM   3199  H   LEU A 226     -15.046  34.607  27.667  1.00 67.80           H  
ATOM   3200  HA  LEU A 226     -15.017  32.191  29.088  1.00 71.42           H  
ATOM   3201  HB2 LEU A 226     -13.614  34.822  29.245  1.00 70.97           H  
ATOM   3202  HB3 LEU A 226     -13.444  33.715  30.629  1.00 70.97           H  
ATOM   3203  HG  LEU A 226     -12.787  32.001  28.742  1.00 77.95           H  
ATOM   3204 HD11 LEU A 226     -13.229  33.520  26.871  1.00 75.78           H  
ATOM   3205 HD12 LEU A 226     -12.019  34.661  27.504  1.00 75.78           H  
ATOM   3206 HD13 LEU A 226     -11.513  33.053  26.933  1.00 75.78           H  
ATOM   3207 HD21 LEU A 226     -10.902  34.160  29.756  1.00 74.53           H  
ATOM   3208 HD22 LEU A 226     -11.369  32.682  30.631  1.00 74.53           H  
ATOM   3209 HD23 LEU A 226     -10.425  32.564  29.127  1.00 74.53           H  
ATOM   3210  N   ASP A 227     -16.502  34.584  30.811  1.00 80.93           N  
ATOM   3211  CA  ASP A 227     -17.378  34.856  31.942  1.00 85.01           C  
ATOM   3212  C   ASP A 227     -18.646  34.012  31.862  1.00 85.41           C  
ATOM   3213  O   ASP A 227     -19.220  33.644  32.886  1.00 85.31           O  
ATOM   3214  CB  ASP A 227     -17.787  36.333  31.995  1.00 92.96           C  
ATOM   3215  CG  ASP A 227     -17.048  37.135  33.048  1.00104.38           C  
ATOM   3216  OD1 ASP A 227     -16.000  36.656  33.535  1.00104.47           O  
ATOM   3217  OD2 ASP A 227     -17.535  38.232  33.372  1.00118.68           O1-
ATOM   3218  H   ASP A 227     -16.309  35.337  30.167  1.00 80.93           H  
ATOM   3219  HA  ASP A 227     -16.816  34.604  32.841  1.00 85.01           H  
ATOM   3220  HB2 ASP A 227     -18.855  36.387  32.209  1.00 92.96           H  
ATOM   3221  HB3 ASP A 227     -17.589  36.780  31.021  1.00 92.96           H  
ATOM   3222  N   PHE A 228     -19.088  33.752  30.629  1.00 82.97           N  
ATOM   3223  CA  PHE A 228     -20.317  33.021  30.371  1.00 69.68           C  
ATOM   3224  C   PHE A 228     -20.069  31.515  30.476  1.00 62.86           C  
ATOM   3225  O   PHE A 228     -20.825  30.792  31.132  1.00 51.46           O  
ATOM   3226  CB  PHE A 228     -20.852  33.427  29.004  1.00 63.94           C  
ATOM   3227  CG  PHE A 228     -21.882  32.485  28.445  1.00 64.91           C  
ATOM   3228  CD1 PHE A 228     -23.183  32.484  28.945  1.00 60.20           C  
ATOM   3229  CD2 PHE A 228     -21.542  31.598  27.429  1.00 63.34           C  
ATOM   3230  CE1 PHE A 228     -24.143  31.627  28.416  1.00 63.74           C  
ATOM   3231  CE2 PHE A 228     -22.502  30.731  26.918  1.00 72.84           C  
ATOM   3232  CZ  PHE A 228     -23.797  30.744  27.410  1.00 66.07           C  
ATOM   3233  H   PHE A 228     -18.545  34.077  29.842  1.00 82.97           H  
ATOM   3234  HA  PHE A 228     -21.071  33.268  31.119  1.00 69.68           H  
ATOM   3235  HB2 PHE A 228     -21.304  34.415  29.093  1.00 63.94           H  
ATOM   3236  HB3 PHE A 228     -20.015  33.471  28.308  1.00 63.94           H  
ATOM   3237  HD1 PHE A 228     -23.448  33.154  29.750  1.00 60.20           H  
ATOM   3238  HD2 PHE A 228     -20.535  31.583  27.038  1.00 63.34           H  
ATOM   3239  HE1 PHE A 228     -25.156  31.651  28.790  1.00 63.74           H  
ATOM   3240  HE2 PHE A 228     -22.236  30.041  26.131  1.00 72.84           H  
ATOM   3241  HZ  PHE A 228     -24.535  30.065  27.008  1.00 66.07           H  
ATOM   3242  N   ILE A 229     -18.994  31.059  29.823  1.00 64.91           N  
ATOM   3243  CA  ILE A 229     -18.631  29.652  29.815  1.00 63.72           C  
ATOM   3244  C   ILE A 229     -18.333  29.195  31.239  1.00 63.26           C  
ATOM   3245  O   ILE A 229     -19.024  28.311  31.746  1.00 60.19           O  
ATOM   3246  CB  ILE A 229     -17.463  29.376  28.848  1.00 65.97           C  
ATOM   3247  CG1 ILE A 229     -17.815  29.753  27.407  1.00 62.01           C  
ATOM   3248  CG2 ILE A 229     -17.018  27.926  28.946  1.00 66.90           C  
ATOM   3249  CD1 ILE A 229     -16.627  29.699  26.483  1.00 61.89           C  
ATOM   3250  H   ILE A 229     -18.415  31.715  29.318  1.00 64.91           H  
ATOM   3251  HA  ILE A 229     -19.472  29.067  29.442  1.00 63.72           H  
ATOM   3252  HB  ILE A 229     -16.629  30.010  29.148  1.00 65.97           H  
ATOM   3253 HG12 ILE A 229     -18.573  29.060  27.041  1.00 62.01           H  
ATOM   3254 HG13 ILE A 229     -18.216  30.767  27.400  1.00 62.01           H  
ATOM   3255 HG21 ILE A 229     -16.729  27.703  29.973  1.00 66.90           H  
ATOM   3256 HG22 ILE A 229     -17.839  27.273  28.650  1.00 66.90           H  
ATOM   3257 HG23 ILE A 229     -16.167  27.762  28.285  1.00 66.90           H  
ATOM   3258 HD11 ILE A 229     -15.867  30.401  26.827  1.00 61.89           H  
ATOM   3259 HD12 ILE A 229     -16.215  28.690  26.480  1.00 61.89           H  
ATOM   3260 HD13 ILE A 229     -16.939  29.967  25.474  1.00 61.89           H  
ATOM   3261  N   LYS A 230     -17.341  29.841  31.878  1.00 70.64           N  
ATOM   3262  CA  LYS A 230     -16.910  29.469  33.218  1.00 68.33           C  
ATOM   3263  C   LYS A 230     -18.104  29.457  34.178  1.00 66.95           C  
ATOM   3264  O   LYS A 230     -18.217  28.586  35.037  1.00 78.11           O  
ATOM   3265  CB  LYS A 230     -15.717  30.306  33.698  1.00 66.17           C  
ATOM   3266  CG  LYS A 230     -14.391  29.989  33.008  1.00 83.49           C  
ATOM   3267  CD  LYS A 230     -13.153  30.405  33.797  1.00 92.56           C  
ATOM   3268  CE  LYS A 230     -12.800  29.445  34.922  1.00 91.36           C  
ATOM   3269  NZ  LYS A 230     -12.070  30.102  36.036  1.00 73.31           N1+
ATOM   3270  H   LYS A 230     -16.880  30.610  31.413  1.00 70.64           H  
ATOM   3271  HA  LYS A 230     -16.527  28.449  33.193  1.00 68.33           H  
ATOM   3272  HB2 LYS A 230     -15.948  31.357  33.522  1.00 66.17           H  
ATOM   3273  HB3 LYS A 230     -15.592  30.135  34.767  1.00 66.17           H  
ATOM   3274  HG2 LYS A 230     -14.343  28.913  32.841  1.00 83.49           H  
ATOM   3275  HG3 LYS A 230     -14.374  30.507  32.049  1.00 83.49           H  
ATOM   3276  HD2 LYS A 230     -13.333  31.390  34.228  1.00 92.56           H  
ATOM   3277  HD3 LYS A 230     -12.308  30.458  33.111  1.00 92.56           H  
ATOM   3278  HE2 LYS A 230     -12.174  28.650  34.517  1.00 91.36           H  
ATOM   3279  HE3 LYS A 230     -13.722  29.016  35.315  1.00 91.36           H  
ATOM   3280  HZ1 LYS A 230     -11.212  30.504  35.686  1.00 73.31           H  
ATOM   3281  HZ2 LYS A 230     -12.646  30.831  36.433  1.00 73.31           H  
ATOM   3282  HZ3 LYS A 230     -11.855  29.418  36.747  1.00 73.31           H  
ATOM   3283  N   HIS A 231     -19.027  30.397  34.011  1.00 61.48           N  
ATOM   3284  CA  HIS A 231     -20.175  30.441  34.895  1.00 69.07           C  
ATOM   3285  C   HIS A 231     -21.135  29.272  34.638  1.00 74.40           C  
ATOM   3286  O   HIS A 231     -21.769  28.770  35.566  1.00 80.25           O  
ATOM   3287  CB  HIS A 231     -20.861  31.812  34.804  1.00 71.21           C  
ATOM   3288  CG  HIS A 231     -21.934  31.998  35.820  1.00 82.23           C  
ATOM   3289  CD2 HIS A 231     -23.218  31.532  35.616  1.00 85.31           C  
ATOM   3290  ND1 HIS A 231     -21.925  32.560  37.049  1.00 90.91           N  
ATOM   3291  NE2 HIS A 231     -23.972  31.827  36.653  1.00 92.38           N  
ATOM   3292  CE1 HIS A 231     -23.196  32.436  37.560  1.00 95.55           C  
ATOM   3293  H   HIS A 231     -18.930  31.078  33.272  1.00 61.48           H  
ATOM   3294  HA  HIS A 231     -19.831  30.318  35.922  1.00 69.07           H  
ATOM   3295  HB2 HIS A 231     -21.301  31.914  33.812  1.00 71.21           H  
ATOM   3296  HB3 HIS A 231     -20.108  32.587  34.949  1.00 71.21           H  
ATOM   3297  HD2 HIS A 231     -23.553  31.004  34.736  1.00 85.31           H  
ATOM   3298  HE2 HIS A 231     -25.026  31.616  36.755  1.00 92.38           H  
ATOM   3299  HE1 HIS A 231     -23.496  32.753  38.471  1.00 95.55           H  
ATOM   3300  N   ASN A 232     -21.267  28.843  33.379  1.00 75.59           N  
ATOM   3301  CA  ASN A 232     -22.363  27.940  33.045  1.00 81.30           C  
ATOM   3302  C   ASN A 232     -21.890  26.493  32.905  1.00 75.18           C  
ATOM   3303  O   ASN A 232     -22.715  25.599  32.773  1.00 66.87           O  
ATOM   3304  CB  ASN A 232     -23.139  28.420  31.819  1.00 71.74           C  
ATOM   3305  CG  ASN A 232     -23.900  29.685  32.128  1.00 67.10           C  
ATOM   3306  OD1 ASN A 232     -24.916  29.634  32.814  1.00 69.99           O  
ATOM   3307  ND2 ASN A 232     -23.399  30.816  31.658  1.00 66.34           N  
ATOM   3308  H   ASN A 232     -20.615  29.141  32.667  1.00 75.59           H  
ATOM   3309  HA  ASN A 232     -23.060  27.957  33.883  1.00 81.30           H  
ATOM   3310  HB2 ASN A 232     -23.843  27.645  31.515  1.00 71.74           H  
ATOM   3311  HB3 ASN A 232     -22.439  28.614  31.006  1.00 71.74           H  
ATOM   3312 HD21 ASN A 232     -22.559  30.802  31.097  1.00 66.34           H  
ATOM   3313 HD22 ASN A 232     -23.857  31.693  31.860  1.00 66.34           H  
ATOM   3314  N   GLN A 233     -20.566  26.290  32.936  1.00 75.85           N  
ATOM   3315  CA  GLN A 233     -19.924  24.995  32.791  1.00 71.59           C  
ATOM   3316  C   GLN A 233     -20.065  24.142  34.052  1.00 72.18           C  
ATOM   3317  O   GLN A 233     -20.068  22.923  33.950  1.00 77.78           O  
ATOM   3318  CB  GLN A 233     -18.490  25.209  32.306  1.00 73.00           C  
ATOM   3319  CG  GLN A 233     -17.397  24.560  33.139  1.00 81.10           C  
ATOM   3320  CD  GLN A 233     -16.060  25.067  32.648  1.00 86.56           C  
ATOM   3321  OE1 GLN A 233     -15.849  26.269  32.507  1.00 97.81           O  
ATOM   3322  NE2 GLN A 233     -15.148  24.155  32.355  1.00 85.90           N  
ATOM   3323  H   GLN A 233     -19.971  27.095  33.070  1.00 75.85           H  
ATOM   3324  HA  GLN A 233     -20.430  24.401  32.030  1.00 71.59           H  
ATOM   3325  HB2 GLN A 233     -18.418  24.810  31.294  1.00 73.00           H  
ATOM   3326  HB3 GLN A 233     -18.302  26.282  32.288  1.00 73.00           H  
ATOM   3327  HG2 GLN A 233     -17.443  23.477  33.028  1.00 81.10           H  
ATOM   3328  HG3 GLN A 233     -17.528  24.824  34.188  1.00 81.10           H  
ATOM   3329 HE21 GLN A 233     -14.245  24.439  32.003  1.00 85.90           H  
ATOM   3330 HE22 GLN A 233     -15.355  23.175  32.483  1.00 85.90           H  
ATOM   3331  N   LEU A 234     -20.199  24.771  35.227  1.00 82.81           N  
ATOM   3332  CA  LEU A 234     -20.216  24.067  36.505  1.00 80.17           C  
ATOM   3333  C   LEU A 234     -21.607  23.492  36.753  1.00 68.08           C  
ATOM   3334  O   LEU A 234     -22.592  24.184  36.519  1.00 68.03           O  
ATOM   3335  CB  LEU A 234     -19.855  25.056  37.624  1.00 92.52           C  
ATOM   3336  CG  LEU A 234     -18.390  25.500  37.685  1.00 98.93           C  
ATOM   3337  CD1 LEU A 234     -18.274  26.952  38.155  1.00 94.78           C  
ATOM   3338  CD2 LEU A 234     -17.560  24.559  38.561  1.00101.79           C  
ATOM   3339  H   LEU A 234     -20.292  25.777  35.228  1.00 82.81           H  
ATOM   3340  HA  LEU A 234     -19.492  23.252  36.489  1.00 80.17           H  
ATOM   3341  HB2 LEU A 234     -20.468  25.948  37.491  1.00 92.52           H  
ATOM   3342  HB3 LEU A 234     -20.100  24.585  38.576  1.00 92.52           H  
ATOM   3343  HG  LEU A 234     -17.983  25.447  36.675  1.00 98.93           H  
ATOM   3344 HD11 LEU A 234     -18.840  27.598  37.483  1.00 94.78           H  
ATOM   3345 HD12 LEU A 234     -18.673  27.040  39.165  1.00 94.78           H  
ATOM   3346 HD13 LEU A 234     -17.226  27.253  38.151  1.00 94.78           H  
ATOM   3347 HD21 LEU A 234     -17.939  24.585  39.583  1.00101.79           H  
ATOM   3348 HD22 LEU A 234     -17.632  23.543  38.173  1.00101.79           H  
ATOM   3349 HD23 LEU A 234     -16.518  24.878  38.551  1.00101.79           H  
ATOM   3350  N   PRO A 235     -21.738  22.241  37.265  1.00 64.00           N  
ATOM   3351  CA  PRO A 235     -23.048  21.689  37.634  1.00 62.90           C  
ATOM   3352  C   PRO A 235     -23.585  22.377  38.887  1.00 57.44           C  
ATOM   3353  O   PRO A 235     -22.846  23.030  39.597  1.00 59.85           O  
ATOM   3354  CB  PRO A 235     -22.792  20.203  37.936  1.00 63.40           C  
ATOM   3355  CG  PRO A 235     -21.358  19.948  37.489  1.00 66.86           C  
ATOM   3356  CD  PRO A 235     -20.643  21.288  37.514  1.00 66.36           C  
ATOM   3357  HA  PRO A 235     -23.781  21.834  36.840  1.00 62.90           H  
ATOM   3358  HB2 PRO A 235     -22.901  20.005  39.002  1.00 63.40           H  
ATOM   3359  HB3 PRO A 235     -23.485  19.574  37.377  1.00 63.40           H  
ATOM   3360  HG2 PRO A 235     -21.348  19.536  36.480  1.00 66.86           H  
ATOM   3361  HG3 PRO A 235     -20.871  19.251  38.171  1.00 66.86           H  
ATOM   3362  HD2 PRO A 235     -19.886  21.345  36.732  1.00 66.36           H  
ATOM   3363  HD3 PRO A 235     -20.178  21.468  38.483  1.00 66.36           H  
ATOM   3364  N   LEU A 236     -24.883  22.250  39.140  1.00 56.46           N  
ATOM   3365  CA  LEU A 236     -25.497  22.876  40.297  1.00 58.31           C  
ATOM   3366  C   LEU A 236     -24.930  22.262  41.573  1.00 64.61           C  
ATOM   3367  O   LEU A 236     -24.593  22.994  42.496  1.00 64.14           O  
ATOM   3368  CB  LEU A 236     -27.012  22.650  40.253  1.00 62.45           C  
ATOM   3369  CG  LEU A 236     -27.822  23.659  39.448  1.00 69.61           C  
ATOM   3370  CD1 LEU A 236     -29.305  23.416  39.671  1.00 74.89           C  
ATOM   3371  CD2 LEU A 236     -27.432  25.092  39.786  1.00 67.08           C  
ATOM   3372  H   LEU A 236     -25.456  21.705  38.512  1.00 56.46           H  
ATOM   3373  HA  LEU A 236     -25.286  23.945  40.285  1.00 58.31           H  
ATOM   3374  HB2 LEU A 236     -27.188  21.664  39.823  1.00 62.45           H  
ATOM   3375  HB3 LEU A 236     -27.381  22.671  41.279  1.00 62.45           H  
ATOM   3376  HG  LEU A 236     -27.600  23.519  38.390  1.00 69.61           H  
ATOM   3377 HD11 LEU A 236     -29.555  22.398  39.372  1.00 74.89           H  
ATOM   3378 HD12 LEU A 236     -29.541  23.553  40.726  1.00 74.89           H  
ATOM   3379 HD13 LEU A 236     -29.883  24.122  39.075  1.00 74.89           H  
ATOM   3380 HD21 LEU A 236     -27.636  25.285  40.839  1.00 67.08           H  
ATOM   3381 HD22 LEU A 236     -26.370  25.236  39.589  1.00 67.08           H  
ATOM   3382 HD23 LEU A 236     -28.012  25.781  39.172  1.00 67.08           H  
ATOM   3383  N   VAL A 237     -24.844  20.919  41.608  1.00 67.10           N  
ATOM   3384  CA  VAL A 237     -24.419  20.181  42.786  1.00 65.61           C  
ATOM   3385  C   VAL A 237     -23.339  19.171  42.390  1.00 63.39           C  
ATOM   3386  O   VAL A 237     -23.373  18.641  41.293  1.00 60.88           O  
ATOM   3387  CB  VAL A 237     -25.607  19.529  43.524  1.00 65.19           C  
ATOM   3388  CG1 VAL A 237     -26.586  20.551  44.104  1.00 61.52           C  
ATOM   3389  CG2 VAL A 237     -26.335  18.525  42.656  1.00 68.15           C  
ATOM   3390  H   VAL A 237     -25.086  20.400  40.776  1.00 67.10           H  
ATOM   3391  HA  VAL A 237     -23.986  20.878  43.503  1.00 65.61           H  
ATOM   3392  HB  VAL A 237     -25.167  18.994  44.366  1.00 65.19           H  
ATOM   3393 HG11 VAL A 237     -26.049  21.238  44.758  1.00 61.52           H  
ATOM   3394 HG12 VAL A 237     -27.050  21.111  43.292  1.00 61.52           H  
ATOM   3395 HG13 VAL A 237     -27.356  20.033  44.675  1.00 61.52           H  
ATOM   3396 HG21 VAL A 237     -26.784  19.038  41.806  1.00 68.15           H  
ATOM   3397 HG22 VAL A 237     -25.629  17.776  42.297  1.00 68.15           H  
ATOM   3398 HG23 VAL A 237     -27.116  18.038  43.240  1.00 68.15           H  
ATOM   3399  N   ILE A 238     -22.355  18.965  43.276  1.00 60.97           N  
ATOM   3400  CA  ILE A 238     -21.240  18.062  43.040  1.00 64.54           C  
ATOM   3401  C   ILE A 238     -21.169  17.066  44.194  1.00 67.58           C  
ATOM   3402  O   ILE A 238     -21.242  17.447  45.359  1.00 74.47           O  
ATOM   3403  CB  ILE A 238     -19.903  18.811  42.880  1.00 62.76           C  
ATOM   3404  CG1 ILE A 238     -20.033  20.016  41.947  1.00 75.15           C  
ATOM   3405  CG2 ILE A 238     -18.838  17.851  42.391  1.00 60.43           C  
ATOM   3406  CD1 ILE A 238     -18.724  20.507  41.335  1.00 78.99           C  
ATOM   3407  H   ILE A 238     -22.390  19.463  44.154  1.00 60.97           H  
ATOM   3408  HA  ILE A 238     -21.410  17.538  42.100  1.00 64.54           H  
ATOM   3409  HB  ILE A 238     -19.609  19.201  43.854  1.00 62.76           H  
ATOM   3410 HG12 ILE A 238     -20.704  19.742  41.133  1.00 75.15           H  
ATOM   3411 HG13 ILE A 238     -20.469  20.838  42.516  1.00 75.15           H  
ATOM   3412 HG21 ILE A 238     -18.736  17.029  43.100  1.00 60.43           H  
ATOM   3413 HG22 ILE A 238     -19.125  17.456  41.416  1.00 60.43           H  
ATOM   3414 HG23 ILE A 238     -17.887  18.377  42.305  1.00 60.43           H  
ATOM   3415 HD11 ILE A 238     -18.045  20.816  42.130  1.00 78.99           H  
ATOM   3416 HD12 ILE A 238     -18.267  19.702  40.760  1.00 78.99           H  
ATOM   3417 HD13 ILE A 238     -18.925  21.354  40.679  1.00 78.99           H  
ATOM   3418  N   GLU A 239     -21.019  15.784  43.858  1.00 62.25           N  
ATOM   3419  CA  GLU A 239     -20.882  14.748  44.861  1.00 65.08           C  
ATOM   3420  C   GLU A 239     -19.413  14.663  45.273  1.00 61.90           C  
ATOM   3421  O   GLU A 239     -18.526  14.644  44.424  1.00 58.63           O  
ATOM   3422  CB  GLU A 239     -21.404  13.426  44.296  1.00 68.31           C  
ATOM   3423  CG  GLU A 239     -21.385  12.289  45.297  1.00 72.21           C  
ATOM   3424  CD  GLU A 239     -21.923  10.980  44.763  1.00 79.74           C  
ATOM   3425  OE1 GLU A 239     -21.767  10.734  43.553  1.00 88.28           O  
ATOM   3426  OE2 GLU A 239     -22.476  10.201  45.563  1.00 88.86           O1-
ATOM   3427  H   GLU A 239     -21.000  15.529  42.881  1.00 62.25           H  
ATOM   3428  HA  GLU A 239     -21.471  14.977  45.749  1.00 65.08           H  
ATOM   3429  HB2 GLU A 239     -22.431  13.575  43.963  1.00 68.31           H  
ATOM   3430  HB3 GLU A 239     -20.783  13.146  43.445  1.00 68.31           H  
ATOM   3431  HG2 GLU A 239     -21.989  12.581  46.156  1.00 72.21           H  
ATOM   3432  HG3 GLU A 239     -20.354  12.130  45.614  1.00 72.21           H  
ATOM   3433  N   PHE A 240     -19.162  14.591  46.582  1.00 59.16           N  
ATOM   3434  CA  PHE A 240     -17.797  14.552  47.077  1.00 66.23           C  
ATOM   3435  C   PHE A 240     -17.229  13.137  46.977  1.00 66.74           C  
ATOM   3436  O   PHE A 240     -17.762  12.207  47.586  1.00 69.02           O  
ATOM   3437  CB  PHE A 240     -17.747  15.082  48.510  1.00 64.03           C  
ATOM   3438  CG  PHE A 240     -16.353  15.139  49.069  1.00 66.30           C  
ATOM   3439  CD1 PHE A 240     -15.549  16.246  48.840  1.00 71.25           C  
ATOM   3440  CD2 PHE A 240     -15.837  14.080  49.797  1.00 64.44           C  
ATOM   3441  CE1 PHE A 240     -14.263  16.308  49.361  1.00 74.64           C  
ATOM   3442  CE2 PHE A 240     -14.548  14.142  50.304  1.00 72.47           C  
ATOM   3443  CZ  PHE A 240     -13.765  15.257  50.091  1.00 73.11           C  
ATOM   3444  H   PHE A 240     -19.931  14.563  47.236  1.00 59.16           H  
ATOM   3445  HA  PHE A 240     -17.173  15.196  46.458  1.00 66.23           H  
ATOM   3446  HB2 PHE A 240     -18.167  16.088  48.523  1.00 64.03           H  
ATOM   3447  HB3 PHE A 240     -18.348  14.429  49.143  1.00 64.03           H  
ATOM   3448  HD1 PHE A 240     -15.927  17.068  48.250  1.00 71.25           H  
ATOM   3449  HD2 PHE A 240     -16.441  13.202  49.971  1.00 64.44           H  
ATOM   3450  HE1 PHE A 240     -13.654  17.184  49.192  1.00 74.64           H  
ATOM   3451  HE2 PHE A 240     -14.154  13.311  50.870  1.00 72.47           H  
ATOM   3452  HZ  PHE A 240     -12.765  15.303  50.496  1.00 73.11           H  
ATOM   3453  N   THR A 241     -16.159  12.989  46.188  1.00 62.51           N  
ATOM   3454  CA  THR A 241     -15.535  11.696  45.943  1.00 71.29           C  
ATOM   3455  C   THR A 241     -14.048  11.936  45.726  1.00 73.27           C  
ATOM   3456  O   THR A 241     -13.640  13.079  45.561  1.00 69.07           O  
ATOM   3457  CB  THR A 241     -16.106  10.992  44.700  1.00 76.95           C  
ATOM   3458  OG1 THR A 241     -15.891  11.822  43.559  1.00 80.12           O  
ATOM   3459  CG2 THR A 241     -17.575  10.625  44.799  1.00 70.67           C  
ATOM   3460  H   THR A 241     -15.768  13.807  45.744  1.00 62.51           H  
ATOM   3461  HA  THR A 241     -15.730  11.052  46.800  1.00 71.29           H  
ATOM   3462  HB  THR A 241     -15.575  10.044  44.612  1.00 76.95           H  
ATOM   3463 HG21 THR A 241     -17.734   9.997  45.675  1.00 70.67           H  
ATOM   3464 HG22 THR A 241     -18.171  11.533  44.890  1.00 70.67           H  
ATOM   3465 HG23 THR A 241     -17.875  10.082  43.903  1.00 70.67           H  
ATOM   3466  HG1 THR A 241     -16.381  12.636  43.696  1.00 80.12           H  
ATOM   3467  N   GLU A 242     -13.253  10.860  45.709  1.00 82.02           N  
ATOM   3468  CA  GLU A 242     -11.820  11.011  45.505  1.00 89.35           C  
ATOM   3469  C   GLU A 242     -11.538  11.554  44.102  1.00 90.18           C  
ATOM   3470  O   GLU A 242     -10.428  12.002  43.827  1.00 85.84           O  
ATOM   3471  CB  GLU A 242     -11.060   9.714  45.794  1.00 96.50           C  
ATOM   3472  CG  GLU A 242      -9.557   9.946  45.850  1.00119.23           C  
ATOM   3473  CD  GLU A 242      -8.677   8.793  46.306  1.00130.86           C  
ATOM   3474  OE1 GLU A 242      -9.223   7.719  46.640  1.00135.13           O  
ATOM   3475  OE2 GLU A 242      -7.441   8.980  46.332  1.00141.58           O1-
ATOM   3476  H   GLU A 242     -13.649   9.940  45.838  1.00 82.02           H  
ATOM   3477  HA  GLU A 242     -11.448  11.741  46.224  1.00 89.35           H  
ATOM   3478  HB2 GLU A 242     -11.392   9.315  46.752  1.00 96.50           H  
ATOM   3479  HB3 GLU A 242     -11.278   8.993  45.006  1.00 96.50           H  
ATOM   3480  HG2 GLU A 242      -9.382  10.778  46.532  1.00119.23           H  
ATOM   3481  HG3 GLU A 242      -9.234  10.224  44.847  1.00119.23           H  
ATOM   3482  N   GLN A 243     -12.561  11.538  43.233  1.00 87.41           N  
ATOM   3483  CA  GLN A 243     -12.434  11.972  41.850  1.00 79.09           C  
ATOM   3484  C   GLN A 243     -12.749  13.463  41.758  1.00 80.76           C  
ATOM   3485  O   GLN A 243     -12.094  14.205  41.027  1.00 92.40           O  
ATOM   3486  CB  GLN A 243     -13.390  11.217  40.912  1.00 93.06           C  
ATOM   3487  CG  GLN A 243     -13.977   9.897  41.431  1.00109.14           C  
ATOM   3488  CD  GLN A 243     -12.986   8.780  41.696  1.00112.97           C  
ATOM   3489  NE2 GLN A 243     -13.281   7.826  42.413  1.00112.59           N  
ATOM   3490  OE1 GLN A 243     -11.793   8.881  41.129  1.00119.41           O  
ATOM   3491  H   GLN A 243     -13.461  11.209  43.554  1.00 87.41           H  
ATOM   3492  HA  GLN A 243     -11.411  11.763  41.537  1.00 79.09           H  
ATOM   3493  HB2 GLN A 243     -14.224  11.882  40.688  1.00 93.06           H  
ATOM   3494  HB3 GLN A 243     -12.844  10.996  39.995  1.00 93.06           H  
ATOM   3495  HG2 GLN A 243     -14.692   9.538  40.691  1.00109.14           H  
ATOM   3496  HG3 GLN A 243     -14.496  10.109  42.366  1.00109.14           H  
ATOM   3497 HE21 GLN A 243     -12.606   7.094  42.582  1.00112.59           H  
ATOM   3498 HE22 GLN A 243     -14.198   7.774  42.833  1.00112.59           H  
ATOM   3499  N   THR A 244     -13.781  13.885  42.497  1.00 72.59           N  
ATOM   3500  CA  THR A 244     -14.260  15.256  42.435  1.00 66.01           C  
ATOM   3501  C   THR A 244     -13.477  16.163  43.387  1.00 62.80           C  
ATOM   3502  O   THR A 244     -13.439  17.371  43.194  1.00 64.18           O  
ATOM   3503  CB  THR A 244     -15.763  15.294  42.721  1.00 67.59           C  
ATOM   3504  OG1 THR A 244     -15.994  14.691  43.995  1.00 65.62           O  
ATOM   3505  CG2 THR A 244     -16.583  14.616  41.641  1.00 66.29           C  
ATOM   3506  H   THR A 244     -14.241  13.232  43.116  1.00 72.59           H  
ATOM   3507  HA  THR A 244     -14.094  15.641  41.429  1.00 66.01           H  
ATOM   3508  HB  THR A 244     -16.088  16.334  42.729  1.00 67.59           H  
ATOM   3509 HG21 THR A 244     -16.392  15.099  40.683  1.00 66.29           H  
ATOM   3510 HG22 THR A 244     -16.305  13.564  41.580  1.00 66.29           H  
ATOM   3511 HG23 THR A 244     -17.642  14.698  41.884  1.00 66.29           H  
ATOM   3512  HG1 THR A 244     -16.936  14.739  44.172  1.00 65.62           H  
ATOM   3513  N   ALA A 245     -12.852  15.575  44.410  1.00 63.22           N  
ATOM   3514  CA  ALA A 245     -12.141  16.319  45.434  1.00 59.98           C  
ATOM   3515  C   ALA A 245     -11.105  17.265  44.823  1.00 62.36           C  
ATOM   3516  O   ALA A 245     -11.156  18.458  45.091  1.00 58.99           O  
ATOM   3517  CB  ALA A 245     -11.539  15.387  46.452  1.00 64.23           C  
ATOM   3518  H   ALA A 245     -12.875  14.567  44.474  1.00 63.22           H  
ATOM   3519  HA  ALA A 245     -12.860  16.948  45.959  1.00 59.98           H  
ATOM   3520  HB1 ALA A 245     -12.326  14.779  46.898  1.00 64.23           H  
ATOM   3521  HB2 ALA A 245     -10.811  14.738  45.965  1.00 64.23           H  
ATOM   3522  HB3 ALA A 245     -11.044  15.969  47.230  1.00 64.23           H  
ATOM   3523  N   PRO A 246     -10.129  16.817  43.994  1.00 70.36           N  
ATOM   3524  CA  PRO A 246      -9.161  17.756  43.412  1.00 74.28           C  
ATOM   3525  C   PRO A 246      -9.777  18.793  42.469  1.00 76.63           C  
ATOM   3526  O   PRO A 246      -9.210  19.869  42.296  1.00 74.66           O  
ATOM   3527  CB  PRO A 246      -8.109  16.869  42.731  1.00 68.55           C  
ATOM   3528  CG  PRO A 246      -8.326  15.509  43.376  1.00 71.35           C  
ATOM   3529  CD  PRO A 246      -9.827  15.421  43.628  1.00 72.91           C  
ATOM   3530  HA  PRO A 246      -8.722  18.386  44.186  1.00 74.28           H  
ATOM   3531  HB2 PRO A 246      -8.276  16.822  41.655  1.00 68.55           H  
ATOM   3532  HB3 PRO A 246      -7.102  17.238  42.927  1.00 68.55           H  
ATOM   3533  HG2 PRO A 246      -7.776  15.439  44.315  1.00 71.35           H  
ATOM   3534  HG3 PRO A 246      -8.004  14.712  42.706  1.00 71.35           H  
ATOM   3535  HD2 PRO A 246     -10.057  14.734  44.442  1.00 72.91           H  
ATOM   3536  HD3 PRO A 246     -10.367  15.116  42.732  1.00 72.91           H  
ATOM   3537  N   LYS A 247     -10.943  18.489  41.884  1.00 74.07           N  
ATOM   3538  CA  LYS A 247     -11.635  19.465  41.054  1.00 75.79           C  
ATOM   3539  C   LYS A 247     -12.199  20.574  41.947  1.00 74.63           C  
ATOM   3540  O   LYS A 247     -12.083  21.753  41.617  1.00 75.27           O  
ATOM   3541  CB  LYS A 247     -12.735  18.828  40.187  1.00 90.67           C  
ATOM   3542  CG  LYS A 247     -12.329  17.666  39.280  1.00102.31           C  
ATOM   3543  CD  LYS A 247     -12.829  17.778  37.839  1.00109.70           C  
ATOM   3544  CE  LYS A 247     -12.278  18.988  37.102  1.00117.62           C  
ATOM   3545  NZ  LYS A 247     -10.812  19.156  37.289  1.00108.70           N1+
ATOM   3546  H   LYS A 247     -11.346  17.573  42.020  1.00 74.07           H  
ATOM   3547  HA  LYS A 247     -10.915  19.892  40.356  1.00 75.79           H  
ATOM   3548  HB2 LYS A 247     -13.511  18.463  40.859  1.00 90.67           H  
ATOM   3549  HB3 LYS A 247     -13.145  19.612  39.551  1.00 90.67           H  
ATOM   3550  HG2 LYS A 247     -11.240  17.615  39.259  1.00102.31           H  
ATOM   3551  HG3 LYS A 247     -12.727  16.746  39.707  1.00102.31           H  
ATOM   3552  HD2 LYS A 247     -13.917  17.849  37.855  1.00109.70           H  
ATOM   3553  HD3 LYS A 247     -12.531  16.879  37.299  1.00109.70           H  
ATOM   3554  HE2 LYS A 247     -12.781  19.881  37.473  1.00117.62           H  
ATOM   3555  HE3 LYS A 247     -12.483  18.871  36.038  1.00117.62           H  
ATOM   3556  HZ1 LYS A 247     -10.608  19.266  38.272  1.00108.70           H  
ATOM   3557  HZ2 LYS A 247     -10.332  18.341  36.935  1.00108.70           H  
ATOM   3558  HZ3 LYS A 247     -10.500  19.975  36.787  1.00108.70           H  
ATOM   3559  N   ILE A 248     -12.794  20.180  43.083  1.00 60.54           N  
ATOM   3560  CA  ILE A 248     -13.357  21.107  44.052  1.00 59.47           C  
ATOM   3561  C   ILE A 248     -12.282  22.061  44.580  1.00 55.64           C  
ATOM   3562  O   ILE A 248     -12.461  23.266  44.539  1.00 55.03           O  
ATOM   3563  CB  ILE A 248     -14.044  20.334  45.186  1.00 57.47           C  
ATOM   3564  CG1 ILE A 248     -15.355  19.704  44.717  1.00 56.67           C  
ATOM   3565  CG2 ILE A 248     -14.265  21.249  46.371  1.00 59.26           C  
ATOM   3566  CD1 ILE A 248     -15.794  18.529  45.549  1.00 59.95           C  
ATOM   3567  H   ILE A 248     -12.854  19.190  43.275  1.00 60.54           H  
ATOM   3568  HA  ILE A 248     -14.114  21.718  43.560  1.00 59.47           H  
ATOM   3569  HB  ILE A 248     -13.391  19.517  45.494  1.00 57.47           H  
ATOM   3570 HG12 ILE A 248     -16.135  20.464  44.756  1.00 56.67           H  
ATOM   3571 HG13 ILE A 248     -15.226  19.368  43.688  1.00 56.67           H  
ATOM   3572 HG21 ILE A 248     -13.307  21.646  46.707  1.00 59.26           H  
ATOM   3573 HG22 ILE A 248     -14.917  22.072  46.078  1.00 59.26           H  
ATOM   3574 HG23 ILE A 248     -14.730  20.688  47.181  1.00 59.26           H  
ATOM   3575 HD11 ILE A 248     -15.035  17.748  45.504  1.00 59.95           H  
ATOM   3576 HD12 ILE A 248     -15.928  18.846  46.583  1.00 59.95           H  
ATOM   3577 HD13 ILE A 248     -16.737  18.142  45.163  1.00 59.95           H  
ATOM   3578  N   PHE A 249     -11.157  21.514  45.052  1.00 55.08           N  
ATOM   3579  CA  PHE A 249     -10.104  22.290  45.683  1.00 53.70           C  
ATOM   3580  C   PHE A 249      -9.176  22.917  44.644  1.00 56.94           C  
ATOM   3581  O   PHE A 249      -8.243  23.626  44.999  1.00 66.93           O  
ATOM   3582  CB  PHE A 249      -9.414  21.470  46.780  1.00 51.41           C  
ATOM   3583  CG  PHE A 249     -10.381  20.949  47.814  1.00 57.63           C  
ATOM   3584  CD1 PHE A 249     -11.133  21.829  48.596  1.00 59.53           C  
ATOM   3585  CD2 PHE A 249     -10.596  19.584  47.967  1.00 55.64           C  
ATOM   3586  CE1 PHE A 249     -12.079  21.358  49.499  1.00 54.16           C  
ATOM   3587  CE2 PHE A 249     -11.543  19.116  48.871  1.00 55.13           C  
ATOM   3588  CZ  PHE A 249     -12.280  20.000  49.635  1.00 56.34           C  
ATOM   3589  H   PHE A 249     -11.034  20.515  44.966  1.00 55.08           H  
ATOM   3590  HA  PHE A 249     -10.536  23.146  46.202  1.00 53.70           H  
ATOM   3591  HB2 PHE A 249      -8.909  20.622  46.316  1.00 51.41           H  
ATOM   3592  HB3 PHE A 249      -8.679  22.103  47.278  1.00 51.41           H  
ATOM   3593  HD1 PHE A 249     -10.977  22.893  48.497  1.00 59.53           H  
ATOM   3594  HD2 PHE A 249     -10.023  18.882  47.379  1.00 55.64           H  
ATOM   3595  HE1 PHE A 249     -12.655  22.053  50.092  1.00 54.16           H  
ATOM   3596  HE2 PHE A 249     -11.704  18.053  48.977  1.00 55.13           H  
ATOM   3597  HZ  PHE A 249     -13.012  19.629  50.337  1.00 56.34           H  
ATOM   3598  N   GLY A 250      -9.431  22.647  43.364  1.00 59.50           N  
ATOM   3599  CA  GLY A 250      -8.693  23.261  42.273  1.00 62.89           C  
ATOM   3600  C   GLY A 250      -9.411  24.502  41.740  1.00 66.57           C  
ATOM   3601  O   GLY A 250      -8.789  25.370  41.136  1.00 71.90           O  
ATOM   3602  H   GLY A 250     -10.166  21.990  43.144  1.00 59.50           H  
ATOM   3603  HA2 GLY A 250      -7.705  23.550  42.632  1.00 62.89           H  
ATOM   3604  HA3 GLY A 250      -8.589  22.537  41.464  1.00 62.89           H  
ATOM   3605  N   GLY A 251     -10.718  24.591  42.017  1.00 68.90           N  
ATOM   3606  CA  GLY A 251     -11.577  25.664  41.530  1.00 67.80           C  
ATOM   3607  C   GLY A 251     -11.323  26.995  42.232  1.00 69.61           C  
ATOM   3608  O   GLY A 251     -10.323  27.158  42.919  1.00 81.78           O  
ATOM   3609  H   GLY A 251     -11.132  23.875  42.596  1.00 68.90           H  
ATOM   3610  HA2 GLY A 251     -11.399  25.794  40.463  1.00 67.80           H  
ATOM   3611  HA3 GLY A 251     -12.616  25.378  41.693  1.00 67.80           H  
ATOM   3612  N   GLU A 252     -12.222  27.961  42.037  1.00 70.76           N  
ATOM   3613  CA  GLU A 252     -11.961  29.310  42.506  1.00 74.69           C  
ATOM   3614  C   GLU A 252     -12.990  29.683  43.565  1.00 76.87           C  
ATOM   3615  O   GLU A 252     -12.834  30.699  44.239  1.00 91.12           O  
ATOM   3616  CB  GLU A 252     -11.953  30.348  41.374  1.00 88.61           C  
ATOM   3617  CG  GLU A 252     -11.198  29.949  40.117  1.00107.83           C  
ATOM   3618  CD  GLU A 252      -9.810  29.340  40.284  1.00125.77           C  
ATOM   3619  OE1 GLU A 252      -9.542  28.320  39.617  1.00141.57           O  
ATOM   3620  OE2 GLU A 252      -9.006  29.868  41.083  1.00125.49           O1-
ATOM   3621  H   GLU A 252     -13.088  27.753  41.561  1.00 70.76           H  
ATOM   3622  HA  GLU A 252     -10.959  29.320  42.936  1.00 74.69           H  
ATOM   3623  HB2 GLU A 252     -12.988  30.546  41.094  1.00 88.61           H  
ATOM   3624  HB3 GLU A 252     -11.500  31.261  41.761  1.00 88.61           H  
ATOM   3625  HG2 GLU A 252     -11.089  30.845  39.506  1.00107.83           H  
ATOM   3626  HG3 GLU A 252     -11.811  29.220  39.587  1.00107.83           H  
ATOM   3627  N   ILE A 253     -14.030  28.859  43.724  1.00 66.08           N  
ATOM   3628  CA  ILE A 253     -15.049  29.165  44.714  1.00 67.86           C  
ATOM   3629  C   ILE A 253     -14.566  28.699  46.089  1.00 70.07           C  
ATOM   3630  O   ILE A 253     -14.282  27.517  46.297  1.00 67.13           O  
ATOM   3631  CB  ILE A 253     -16.418  28.582  44.297  1.00 78.12           C  
ATOM   3632  CG1 ILE A 253     -16.832  29.132  42.924  1.00 77.06           C  
ATOM   3633  CG2 ILE A 253     -17.482  28.816  45.374  1.00 72.46           C  
ATOM   3634  CD1 ILE A 253     -17.965  28.392  42.233  1.00 81.42           C  
ATOM   3635  H   ILE A 253     -14.108  28.026  43.158  1.00 66.08           H  
ATOM   3636  HA  ILE A 253     -15.207  30.242  44.777  1.00 67.86           H  
ATOM   3637  HB  ILE A 253     -16.323  27.500  44.201  1.00 78.12           H  
ATOM   3638 HG12 ILE A 253     -17.141  30.169  43.058  1.00 77.06           H  
ATOM   3639 HG13 ILE A 253     -15.960  29.094  42.271  1.00 77.06           H  
ATOM   3640 HG21 ILE A 253     -17.156  28.364  46.311  1.00 72.46           H  
ATOM   3641 HG22 ILE A 253     -17.624  29.887  45.518  1.00 72.46           H  
ATOM   3642 HG23 ILE A 253     -18.423  28.364  45.060  1.00 72.46           H  
ATOM   3643 HD11 ILE A 253     -17.670  27.358  42.057  1.00 81.42           H  
ATOM   3644 HD12 ILE A 253     -18.852  28.414  42.866  1.00 81.42           H  
ATOM   3645 HD13 ILE A 253     -18.186  28.874  41.280  1.00 81.42           H  
ATOM   3646  N   LYS A 254     -14.459  29.651  47.024  1.00 71.32           N  
ATOM   3647  CA  LYS A 254     -13.837  29.372  48.308  1.00 60.92           C  
ATOM   3648  C   LYS A 254     -14.882  29.314  49.417  1.00 57.22           C  
ATOM   3649  O   LYS A 254     -14.525  29.245  50.586  1.00 60.25           O  
ATOM   3650  CB  LYS A 254     -12.704  30.355  48.592  1.00 61.54           C  
ATOM   3651  CG  LYS A 254     -11.683  30.460  47.477  1.00 66.05           C  
ATOM   3652  CD  LYS A 254     -10.316  30.820  47.976  1.00 78.84           C  
ATOM   3653  CE  LYS A 254      -9.349  31.124  46.849  1.00 92.42           C  
ATOM   3654  NZ  LYS A 254      -7.970  30.659  47.152  1.00 93.74           N1+
ATOM   3655  H   LYS A 254     -14.816  30.577  46.835  1.00 71.32           H  
ATOM   3656  HA  LYS A 254     -13.378  28.384  48.271  1.00 60.92           H  
ATOM   3657  HB2 LYS A 254     -13.139  31.342  48.752  1.00 61.54           H  
ATOM   3658  HB3 LYS A 254     -12.190  30.033  49.498  1.00 61.54           H  
ATOM   3659  HG2 LYS A 254     -11.626  29.499  46.965  1.00 66.05           H  
ATOM   3660  HG3 LYS A 254     -12.011  31.227  46.775  1.00 66.05           H  
ATOM   3661  HD2 LYS A 254      -9.925  29.985  48.557  1.00 78.84           H  
ATOM   3662  HD3 LYS A 254     -10.397  31.700  48.614  1.00 78.84           H  
ATOM   3663  HE2 LYS A 254      -9.328  32.201  46.685  1.00 92.42           H  
ATOM   3664  HE3 LYS A 254      -9.697  30.626  45.944  1.00 92.42           H  
ATOM   3665  HZ1 LYS A 254      -7.637  31.115  47.990  1.00 93.74           H  
ATOM   3666  HZ2 LYS A 254      -7.975  29.659  47.292  1.00 93.74           H  
ATOM   3667  HZ3 LYS A 254      -7.360  30.887  46.380  1.00 93.74           H  
ATOM   3668  N   THR A 255     -16.164  29.299  49.039  1.00 54.14           N  
ATOM   3669  CA  THR A 255     -17.243  29.090  49.993  1.00 54.22           C  
ATOM   3670  C   THR A 255     -18.000  27.827  49.596  1.00 50.72           C  
ATOM   3671  O   THR A 255     -18.507  27.759  48.485  1.00 58.90           O  
ATOM   3672  CB  THR A 255     -18.141  30.332  50.085  1.00 50.86           C  
ATOM   3673  OG1 THR A 255     -17.277  31.397  50.461  1.00 57.04           O  
ATOM   3674  CG2 THR A 255     -19.267  30.228  51.090  1.00 48.61           C  
ATOM   3675  H   THR A 255     -16.390  29.437  48.064  1.00 54.14           H  
ATOM   3676  HA  THR A 255     -16.844  28.944  50.997  1.00 54.22           H  
ATOM   3677  HB  THR A 255     -18.636  30.474  49.125  1.00 50.86           H  
ATOM   3678 HG21 THR A 255     -19.904  29.381  50.835  1.00 48.61           H  
ATOM   3679 HG22 THR A 255     -18.852  30.083  52.087  1.00 48.61           H  
ATOM   3680 HG23 THR A 255     -19.856  31.145  51.072  1.00 48.61           H  
ATOM   3681  HG1 THR A 255     -16.600  31.474  49.785  1.00 57.04           H  
ATOM   3682  N   HIS A 256     -18.042  26.831  50.488  1.00 45.64           N  
ATOM   3683  CA  HIS A 256     -18.741  25.591  50.190  1.00 45.41           C  
ATOM   3684  C   HIS A 256     -19.856  25.367  51.192  1.00 45.11           C  
ATOM   3685  O   HIS A 256     -19.689  25.680  52.366  1.00 53.75           O  
ATOM   3686  CB  HIS A 256     -17.792  24.393  50.183  1.00 43.10           C  
ATOM   3687  CG  HIS A 256     -16.606  24.553  49.296  1.00 48.04           C  
ATOM   3688  CD2 HIS A 256     -15.599  23.616  49.245  1.00 48.78           C  
ATOM   3689  ND1 HIS A 256     -16.249  25.536  48.441  1.00 50.12           N1+
ATOM   3690  NE2 HIS A 256     -14.682  24.009  48.390  1.00 49.10           N  
ATOM   3691  CE1 HIS A 256     -15.049  25.191  47.895  1.00 51.59           C  
ATOM   3692  H   HIS A 256     -17.582  26.942  51.380  1.00 45.64           H  
ATOM   3693  HA  HIS A 256     -19.166  25.683  49.190  1.00 45.41           H  
ATOM   3694  HB2 HIS A 256     -18.350  23.518  49.851  1.00 43.10           H  
ATOM   3695  HB3 HIS A 256     -17.437  24.233  51.201  1.00 43.10           H  
ATOM   3696  HD1 HIS A 256     -16.812  26.433  48.229  1.00 50.12           H  
ATOM   3697  HD2 HIS A 256     -15.568  22.701  49.818  1.00 48.78           H  
ATOM   3698  HE2 HIS A 256     -13.784  23.467  48.132  1.00 49.10           H  
ATOM   3699  HE1 HIS A 256     -14.526  25.739  47.227  1.00 51.59           H  
ATOM   3700  N   ILE A 257     -20.996  24.860  50.712  1.00 42.44           N  
ATOM   3701  CA  ILE A 257     -22.003  24.307  51.610  1.00 46.53           C  
ATOM   3702  C   ILE A 257     -22.065  22.795  51.366  1.00 49.22           C  
ATOM   3703  O   ILE A 257     -22.098  22.353  50.221  1.00 46.83           O  
ATOM   3704  CB  ILE A 257     -23.382  24.984  51.467  1.00 47.92           C  
ATOM   3705  CG1 ILE A 257     -24.441  24.237  52.287  1.00 57.17           C  
ATOM   3706  CG2 ILE A 257     -23.788  25.085  50.002  1.00 44.46           C  
ATOM   3707  CD1 ILE A 257     -25.717  25.019  52.565  1.00 56.40           C  
ATOM   3708  H   ILE A 257     -21.162  24.860  49.716  1.00 42.44           H  
ATOM   3709  HA  ILE A 257     -21.713  24.507  52.642  1.00 46.53           H  
ATOM   3710  HB  ILE A 257     -23.307  25.998  51.861  1.00 47.92           H  
ATOM   3711 HG12 ILE A 257     -24.712  23.332  51.743  1.00 57.17           H  
ATOM   3712 HG13 ILE A 257     -23.996  23.966  53.245  1.00 57.17           H  
ATOM   3713 HG21 ILE A 257     -23.034  25.650  49.454  1.00 44.46           H  
ATOM   3714 HG22 ILE A 257     -23.871  24.084  49.578  1.00 44.46           H  
ATOM   3715 HG23 ILE A 257     -24.749  25.593  49.926  1.00 44.46           H  
ATOM   3716 HD11 ILE A 257     -25.476  25.916  53.136  1.00 56.40           H  
ATOM   3717 HD12 ILE A 257     -26.182  25.303  51.621  1.00 56.40           H  
ATOM   3718 HD13 ILE A 257     -26.406  24.398  53.138  1.00 56.40           H  
ATOM   3719  N   LEU A 258     -22.015  22.018  52.456  1.00 48.89           N  
ATOM   3720  CA  LEU A 258     -21.986  20.569  52.374  1.00 52.35           C  
ATOM   3721  C   LEU A 258     -23.317  20.021  52.874  1.00 53.87           C  
ATOM   3722  O   LEU A 258     -23.794  20.397  53.947  1.00 54.80           O  
ATOM   3723  CB  LEU A 258     -20.808  20.024  53.196  1.00 55.20           C  
ATOM   3724  CG  LEU A 258     -19.465  19.927  52.468  1.00 53.63           C  
ATOM   3725  CD1 LEU A 258     -18.768  21.285  52.416  1.00 51.89           C  
ATOM   3726  CD2 LEU A 258     -18.564  18.885  53.126  1.00 53.18           C  
ATOM   3727  H   LEU A 258     -21.997  22.455  53.366  1.00 48.89           H  
ATOM   3728  HA  LEU A 258     -21.844  20.250  51.341  1.00 52.35           H  
ATOM   3729  HB2 LEU A 258     -20.673  20.678  54.058  1.00 55.20           H  
ATOM   3730  HB3 LEU A 258     -21.075  19.024  53.537  1.00 55.20           H  
ATOM   3731  HG  LEU A 258     -19.664  19.610  51.444  1.00 53.63           H  
ATOM   3732 HD11 LEU A 258     -19.415  22.007  51.918  1.00 51.89           H  
ATOM   3733 HD12 LEU A 258     -18.558  21.625  53.430  1.00 51.89           H  
ATOM   3734 HD13 LEU A 258     -17.833  21.193  51.863  1.00 51.89           H  
ATOM   3735 HD21 LEU A 258     -18.353  19.184  54.153  1.00 53.18           H  
ATOM   3736 HD22 LEU A 258     -19.066  17.918  53.125  1.00 53.18           H  
ATOM   3737 HD23 LEU A 258     -17.629  18.810  52.570  1.00 53.18           H  
ATOM   3738  N   LEU A 259     -23.934  19.175  52.049  1.00 53.27           N  
ATOM   3739  CA  LEU A 259     -25.106  18.443  52.490  1.00 57.29           C  
ATOM   3740  C   LEU A 259     -24.642  17.036  52.830  1.00 56.28           C  
ATOM   3741  O   LEU A 259     -24.170  16.312  51.964  1.00 57.60           O  
ATOM   3742  CB  LEU A 259     -26.178  18.427  51.395  1.00 56.32           C  
ATOM   3743  CG  LEU A 259     -27.360  17.486  51.637  1.00 57.76           C  
ATOM   3744  CD1 LEU A 259     -28.291  18.040  52.702  1.00 56.92           C  
ATOM   3745  CD2 LEU A 259     -28.124  17.228  50.351  1.00 56.57           C  
ATOM   3746  H   LEU A 259     -23.583  19.043  51.111  1.00 53.27           H  
ATOM   3747  HA  LEU A 259     -25.559  18.916  53.361  1.00 57.29           H  
ATOM   3748  HB2 LEU A 259     -26.571  19.439  51.296  1.00 56.32           H  
ATOM   3749  HB3 LEU A 259     -25.699  18.130  50.462  1.00 56.32           H  
ATOM   3750  HG  LEU A 259     -26.958  16.538  51.993  1.00 57.76           H  
ATOM   3751 HD11 LEU A 259     -27.735  18.194  53.627  1.00 56.92           H  
ATOM   3752 HD12 LEU A 259     -28.705  18.990  52.364  1.00 56.92           H  
ATOM   3753 HD13 LEU A 259     -29.102  17.333  52.879  1.00 56.92           H  
ATOM   3754 HD21 LEU A 259     -28.535  18.166  49.978  1.00 56.57           H  
ATOM   3755 HD22 LEU A 259     -27.450  16.805  49.606  1.00 56.57           H  
ATOM   3756 HD23 LEU A 259     -28.936  16.527  50.545  1.00 56.57           H  
ATOM   3757  N   PHE A 260     -24.710  16.702  54.115  1.00 62.58           N  
ATOM   3758  CA  PHE A 260     -24.347  15.374  54.563  1.00 60.04           C  
ATOM   3759  C   PHE A 260     -25.590  14.521  54.386  1.00 65.94           C  
ATOM   3760  O   PHE A 260     -26.545  14.629  55.159  1.00 67.84           O  
ATOM   3761  CB  PHE A 260     -23.849  15.421  56.007  1.00 61.98           C  
ATOM   3762  CG  PHE A 260     -22.616  16.266  56.207  1.00 64.73           C  
ATOM   3763  CD1 PHE A 260     -22.716  17.637  56.393  1.00 64.15           C  
ATOM   3764  CD2 PHE A 260     -21.352  15.696  56.203  1.00 66.42           C  
ATOM   3765  CE1 PHE A 260     -21.579  18.414  56.559  1.00 64.17           C  
ATOM   3766  CE2 PHE A 260     -20.218  16.477  56.386  1.00 68.73           C  
ATOM   3767  CZ  PHE A 260     -20.331  17.836  56.562  1.00 62.78           C  
ATOM   3768  H   PHE A 260     -25.020  17.386  54.790  1.00 62.58           H  
ATOM   3769  HA  PHE A 260     -23.524  14.947  53.989  1.00 60.04           H  
ATOM   3770  HB2 PHE A 260     -24.646  15.826  56.631  1.00 61.98           H  
ATOM   3771  HB3 PHE A 260     -23.621  14.403  56.324  1.00 61.98           H  
ATOM   3772  HD1 PHE A 260     -23.689  18.104  56.409  1.00 64.15           H  
ATOM   3773  HD2 PHE A 260     -21.248  14.631  56.056  1.00 66.42           H  
ATOM   3774  HE1 PHE A 260     -21.675  19.482  56.687  1.00 64.17           H  
ATOM   3775  HE2 PHE A 260     -19.242  16.014  56.390  1.00 68.73           H  
ATOM   3776  HZ  PHE A 260     -19.449  18.443  56.701  1.00 62.78           H  
ATOM   3777  N   LEU A 261     -25.576  13.739  53.307  1.00 65.00           N  
ATOM   3778  CA  LEU A 261     -26.754  12.995  52.912  1.00 65.58           C  
ATOM   3779  C   LEU A 261     -26.384  11.513  52.846  1.00 70.57           C  
ATOM   3780  O   LEU A 261     -25.674  11.047  51.948  1.00 66.69           O  
ATOM   3781  CB  LEU A 261     -27.262  13.537  51.571  1.00 66.25           C  
ATOM   3782  CG  LEU A 261     -28.567  12.921  51.058  1.00 65.16           C  
ATOM   3783  CD1 LEU A 261     -29.714  13.206  52.009  1.00 70.01           C  
ATOM   3784  CD2 LEU A 261     -28.904  13.421  49.666  1.00 64.48           C  
ATOM   3785  H   LEU A 261     -24.732  13.664  52.757  1.00 65.00           H  
ATOM   3786  HA  LEU A 261     -27.563  13.109  53.633  1.00 65.58           H  
ATOM   3787  HB2 LEU A 261     -27.419  14.610  51.681  1.00 66.25           H  
ATOM   3788  HB3 LEU A 261     -26.490  13.357  50.823  1.00 66.25           H  
ATOM   3789  HG  LEU A 261     -28.419  11.842  51.006  1.00 65.16           H  
ATOM   3790 HD11 LEU A 261     -29.472  12.816  52.998  1.00 70.01           H  
ATOM   3791 HD12 LEU A 261     -29.875  14.282  52.072  1.00 70.01           H  
ATOM   3792 HD13 LEU A 261     -30.620  12.724  51.641  1.00 70.01           H  
ATOM   3793 HD21 LEU A 261     -29.056  14.500  49.695  1.00 64.48           H  
ATOM   3794 HD22 LEU A 261     -28.083  13.188  48.988  1.00 64.48           H  
ATOM   3795 HD23 LEU A 261     -29.814  12.935  49.316  1.00 64.48           H  
ATOM   3796  N   PRO A 262     -26.857  10.721  53.827  1.00 71.50           N  
ATOM   3797  CA  PRO A 262     -26.650   9.274  53.798  1.00 73.32           C  
ATOM   3798  C   PRO A 262     -27.459   8.619  52.677  1.00 72.24           C  
ATOM   3799  O   PRO A 262     -28.640   8.929  52.514  1.00 69.76           O  
ATOM   3800  CB  PRO A 262     -27.142   8.814  55.183  1.00 69.56           C  
ATOM   3801  CG  PRO A 262     -28.049   9.917  55.696  1.00 71.09           C  
ATOM   3802  CD  PRO A 262     -27.612  11.190  55.003  1.00 69.42           C  
ATOM   3803  HA  PRO A 262     -25.614   8.999  53.603  1.00 73.32           H  
ATOM   3804  HB2 PRO A 262     -27.695   7.879  55.096  1.00 69.56           H  
ATOM   3805  HB3 PRO A 262     -26.297   8.675  55.857  1.00 69.56           H  
ATOM   3806  HG2 PRO A 262     -27.942  10.020  56.776  1.00 71.09           H  
ATOM   3807  HG3 PRO A 262     -29.088   9.694  55.453  1.00 71.09           H  
ATOM   3808  HD2 PRO A 262     -26.977  11.788  55.657  1.00 69.42           H  
ATOM   3809  HD3 PRO A 262     -28.476  11.780  54.697  1.00 69.42           H  
ATOM   3810  N   LYS A 263     -26.812   7.716  51.920  1.00 69.41           N  
ATOM   3811  CA  LYS A 263     -27.433   7.034  50.789  1.00 72.94           C  
ATOM   3812  C   LYS A 263     -28.606   6.158  51.233  1.00 81.12           C  
ATOM   3813  O   LYS A 263     -29.495   5.853  50.444  1.00 86.41           O  
ATOM   3814  CB  LYS A 263     -26.401   6.264  49.963  1.00 70.57           C  
ATOM   3815  CG  LYS A 263     -25.574   7.157  49.049  1.00 78.01           C  
ATOM   3816  CD  LYS A 263     -24.896   6.426  47.929  1.00 88.02           C  
ATOM   3817  CE  LYS A 263     -23.901   7.304  47.201  1.00 89.65           C  
ATOM   3818  NZ  LYS A 263     -23.253   6.580  46.081  1.00102.45           N1+
ATOM   3819  H   LYS A 263     -25.851   7.499  52.144  1.00 69.41           H  
ATOM   3820  HA  LYS A 263     -27.851   7.796  50.131  1.00 72.94           H  
ATOM   3821  HB2 LYS A 263     -25.726   5.748  50.646  1.00 70.57           H  
ATOM   3822  HB3 LYS A 263     -26.926   5.532  49.349  1.00 70.57           H  
ATOM   3823  HG2 LYS A 263     -26.234   7.909  48.617  1.00 78.01           H  
ATOM   3824  HG3 LYS A 263     -24.809   7.647  49.651  1.00 78.01           H  
ATOM   3825  HD2 LYS A 263     -25.652   6.088  47.220  1.00 88.02           H  
ATOM   3826  HD3 LYS A 263     -24.371   5.563  48.339  1.00 88.02           H  
ATOM   3827  HE2 LYS A 263     -23.134   7.628  47.904  1.00 89.65           H  
ATOM   3828  HE3 LYS A 263     -24.422   8.176  46.805  1.00 89.65           H  
ATOM   3829  HZ1 LYS A 263     -22.768   5.770  46.440  1.00102.45           H  
ATOM   3830  HZ2 LYS A 263     -23.956   6.285  45.419  1.00102.45           H  
ATOM   3831  HZ3 LYS A 263     -22.593   7.192  45.622  1.00102.45           H  
ATOM   3832  N   SER A 264     -28.615   5.798  52.515  1.00 87.26           N  
ATOM   3833  CA  SER A 264     -29.627   4.943  53.101  1.00 80.34           C  
ATOM   3834  C   SER A 264     -30.842   5.756  53.545  1.00 77.44           C  
ATOM   3835  O   SER A 264     -31.880   5.174  53.828  1.00 94.35           O  
ATOM   3836  CB  SER A 264     -29.040   4.235  54.280  1.00 81.63           C  
ATOM   3837  OG  SER A 264     -28.986   5.140  55.376  1.00 84.44           O  
ATOM   3838  H   SER A 264     -27.875   6.140  53.112  1.00 87.26           H  
ATOM   3839  HA  SER A 264     -29.956   4.223  52.352  1.00 80.34           H  
ATOM   3840  HB2 SER A 264     -28.034   3.892  54.038  1.00 81.63           H  
ATOM   3841  HB3 SER A 264     -29.663   3.379  54.541  1.00 81.63           H  
ATOM   3842  HG  SER A 264     -28.066   5.224  55.638  1.00 84.44           H  
ATOM   3843  N   VAL A 265     -30.724   7.084  53.647  1.00 74.51           N  
ATOM   3844  CA  VAL A 265     -31.818   7.874  54.199  1.00 83.91           C  
ATOM   3845  C   VAL A 265     -33.073   7.738  53.329  1.00 90.94           C  
ATOM   3846  O   VAL A 265     -32.991   7.449  52.132  1.00 84.83           O  
ATOM   3847  CB  VAL A 265     -31.437   9.354  54.415  1.00 80.21           C  
ATOM   3848  CG1 VAL A 265     -31.395  10.125  53.100  1.00 78.89           C  
ATOM   3849  CG2 VAL A 265     -32.368  10.038  55.418  1.00 76.53           C  
ATOM   3850  H   VAL A 265     -29.876   7.540  53.341  1.00 74.51           H  
ATOM   3851  HA  VAL A 265     -32.037   7.471  55.188  1.00 83.91           H  
ATOM   3852  HB  VAL A 265     -30.432   9.362  54.836  1.00 80.21           H  
ATOM   3853 HG11 VAL A 265     -30.695   9.642  52.418  1.00 78.89           H  
ATOM   3854 HG12 VAL A 265     -32.389  10.135  52.653  1.00 78.89           H  
ATOM   3855 HG13 VAL A 265     -31.071  11.148  53.289  1.00 78.89           H  
ATOM   3856 HG21 VAL A 265     -33.384  10.046  55.024  1.00 76.53           H  
ATOM   3857 HG22 VAL A 265     -32.349   9.493  56.362  1.00 76.53           H  
ATOM   3858 HG23 VAL A 265     -32.034  11.062  55.583  1.00 76.53           H  
ATOM   3859  N   SER A 266     -34.230   7.986  53.963  1.00 98.01           N  
ATOM   3860  CA  SER A 266     -35.537   7.916  53.326  1.00100.57           C  
ATOM   3861  C   SER A 266     -35.797   9.197  52.533  1.00101.68           C  
ATOM   3862  O   SER A 266     -35.711  10.296  53.088  1.00108.84           O  
ATOM   3863  CB  SER A 266     -36.602   7.702  54.371  1.00101.95           C  
ATOM   3864  OG  SER A 266     -37.721   7.031  53.815  1.00107.02           O  
ATOM   3865  H   SER A 266     -34.191   8.236  54.941  1.00 98.01           H  
ATOM   3866  HA  SER A 266     -35.561   7.075  52.634  1.00100.57           H  
ATOM   3867  HB2 SER A 266     -36.921   8.669  54.760  1.00101.95           H  
ATOM   3868  HB3 SER A 266     -36.191   7.101  55.183  1.00101.95           H  
ATOM   3869  HG  SER A 266     -38.370   6.921  54.514  1.00107.02           H  
ATOM   3870  N   ASP A 267     -36.119   9.039  51.237  1.00 93.29           N  
ATOM   3871  CA  ASP A 267     -36.435  10.150  50.345  1.00 92.54           C  
ATOM   3872  C   ASP A 267     -35.148  10.909  50.017  1.00 84.85           C  
ATOM   3873  O   ASP A 267     -35.073  12.131  50.137  1.00 77.54           O  
ATOM   3874  CB  ASP A 267     -37.575  11.018  50.904  1.00114.06           C  
ATOM   3875  CG  ASP A 267     -37.947  12.232  50.065  1.00127.80           C  
ATOM   3876  OD1 ASP A 267     -38.275  12.040  48.881  1.00124.99           O  
ATOM   3877  OD2 ASP A 267     -37.905  13.364  50.606  1.00132.86           O1-
ATOM   3878  H   ASP A 267     -36.143   8.102  50.861  1.00 93.29           H  
ATOM   3879  HA  ASP A 267     -36.829   9.778  49.399  1.00 92.54           H  
ATOM   3880  HB2 ASP A 267     -37.275  11.371  51.891  1.00114.06           H  
ATOM   3881  HB3 ASP A 267     -38.461  10.390  50.997  1.00114.06           H  
ATOM   3882  N   TYR A 268     -34.124  10.145  49.619  1.00 86.31           N  
ATOM   3883  CA  TYR A 268     -32.839  10.665  49.180  1.00 77.80           C  
ATOM   3884  C   TYR A 268     -33.074  11.686  48.065  1.00 83.43           C  
ATOM   3885  O   TYR A 268     -32.670  12.840  48.199  1.00 81.48           O  
ATOM   3886  CB  TYR A 268     -31.941   9.483  48.797  1.00 74.35           C  
ATOM   3887  CG  TYR A 268     -30.561   9.788  48.264  1.00 79.25           C  
ATOM   3888  CD1 TYR A 268     -29.465   9.847  49.114  1.00 81.31           C  
ATOM   3889  CD2 TYR A 268     -30.321   9.946  46.904  1.00 81.89           C  
ATOM   3890  CE1 TYR A 268     -28.181  10.088  48.643  1.00 73.78           C  
ATOM   3891  CE2 TYR A 268     -29.043  10.185  46.412  1.00 78.28           C  
ATOM   3892  CZ  TYR A 268     -27.971  10.253  47.284  1.00 78.05           C  
ATOM   3893  OH  TYR A 268     -26.718  10.494  46.807  1.00 73.39           O  
ATOM   3894  H   TYR A 268     -34.252   9.143  49.624  1.00 86.31           H  
ATOM   3895  HA  TYR A 268     -32.313  11.203  49.969  1.00 77.80           H  
ATOM   3896  HB2 TYR A 268     -31.816   8.868  49.688  1.00 74.35           H  
ATOM   3897  HB3 TYR A 268     -32.466   8.911  48.032  1.00 74.35           H  
ATOM   3898  HD1 TYR A 268     -29.615   9.701  50.173  1.00 81.31           H  
ATOM   3899  HD2 TYR A 268     -31.148   9.881  46.212  1.00 81.89           H  
ATOM   3900  HE1 TYR A 268     -27.351  10.146  49.332  1.00 73.78           H  
ATOM   3901  HE2 TYR A 268     -28.887  10.317  45.352  1.00 78.28           H  
ATOM   3902  HH  TYR A 268     -26.661  10.605  45.855  1.00 73.39           H  
ATOM   3903  N   ASP A 269     -33.795  11.268  47.010  1.00 89.22           N  
ATOM   3904  CA  ASP A 269     -34.044  12.080  45.827  1.00 87.99           C  
ATOM   3905  C   ASP A 269     -34.716  13.404  46.178  1.00 82.10           C  
ATOM   3906  O   ASP A 269     -34.311  14.447  45.668  1.00 76.74           O  
ATOM   3907  CB  ASP A 269     -34.821  11.296  44.769  1.00 96.91           C  
ATOM   3908  CG  ASP A 269     -34.008  10.140  44.211  1.00105.93           C  
ATOM   3909  OD1 ASP A 269     -32.776  10.178  44.360  1.00112.92           O  
ATOM   3910  OD2 ASP A 269     -34.610   9.214  43.640  1.00114.63           O1-
ATOM   3911  H   ASP A 269     -34.186  10.337  47.040  1.00 89.22           H  
ATOM   3912  HA  ASP A 269     -33.077  12.332  45.391  1.00 87.99           H  
ATOM   3913  HB2 ASP A 269     -35.083  11.969  43.953  1.00 96.91           H  
ATOM   3914  HB3 ASP A 269     -35.731  10.901  45.220  1.00 96.91           H  
ATOM   3915  N   GLY A 270     -35.742  13.342  47.032  1.00 83.41           N  
ATOM   3916  CA  GLY A 270     -36.466  14.520  47.498  1.00 77.77           C  
ATOM   3917  C   GLY A 270     -35.546  15.500  48.230  1.00 78.72           C  
ATOM   3918  O   GLY A 270     -35.573  16.704  47.958  1.00 75.63           O  
ATOM   3919  H   GLY A 270     -36.030  12.436  47.371  1.00 83.41           H  
ATOM   3920  HA2 GLY A 270     -36.908  15.025  46.639  1.00 77.77           H  
ATOM   3921  HA3 GLY A 270     -37.256  14.202  48.179  1.00 77.77           H  
ATOM   3922  N   LYS A 271     -34.708  14.954  49.128  1.00 78.13           N  
ATOM   3923  CA  LYS A 271     -33.781  15.733  49.935  1.00 72.22           C  
ATOM   3924  C   LYS A 271     -32.718  16.416  49.065  1.00 69.69           C  
ATOM   3925  O   LYS A 271     -32.468  17.611  49.233  1.00 63.42           O  
ATOM   3926  CB  LYS A 271     -33.251  14.900  51.103  1.00 79.09           C  
ATOM   3927  CG  LYS A 271     -33.939  15.178  52.434  1.00 89.38           C  
ATOM   3928  CD  LYS A 271     -34.422  13.936  53.159  1.00104.95           C  
ATOM   3929  CE  LYS A 271     -35.358  14.279  54.298  1.00104.28           C  
ATOM   3930  NZ  LYS A 271     -36.067  13.081  54.794  1.00 93.09           N1+
ATOM   3931  H   LYS A 271     -34.722  13.951  49.249  1.00 78.13           H  
ATOM   3932  HA  LYS A 271     -34.308  16.564  50.404  1.00 72.22           H  
ATOM   3933  HB2 LYS A 271     -33.389  13.846  50.861  1.00 79.09           H  
ATOM   3934  HB3 LYS A 271     -32.188  15.110  51.218  1.00 79.09           H  
ATOM   3935  HG2 LYS A 271     -33.233  15.698  53.081  1.00 89.38           H  
ATOM   3936  HG3 LYS A 271     -34.800  15.820  52.246  1.00 89.38           H  
ATOM   3937  HD2 LYS A 271     -33.559  13.403  53.559  1.00104.95           H  
ATOM   3938  HD3 LYS A 271     -34.948  13.296  52.451  1.00104.95           H  
ATOM   3939  HE2 LYS A 271     -36.091  15.005  53.948  1.00104.28           H  
ATOM   3940  HE3 LYS A 271     -34.779  14.712  55.114  1.00104.28           H  
ATOM   3941  HZ1 LYS A 271     -36.606  12.674  54.043  1.00 93.09           H  
ATOM   3942  HZ2 LYS A 271     -35.394  12.407  55.130  1.00 93.09           H  
ATOM   3943  HZ3 LYS A 271     -36.685  13.344  55.548  1.00 93.09           H  
ATOM   3944  N   LEU A 272     -32.135  15.681  48.105  1.00 63.22           N  
ATOM   3945  CA  LEU A 272     -31.134  16.236  47.194  1.00 68.30           C  
ATOM   3946  C   LEU A 272     -31.779  17.272  46.267  1.00 76.51           C  
ATOM   3947  O   LEU A 272     -31.118  18.204  45.793  1.00 67.29           O  
ATOM   3948  CB  LEU A 272     -30.463  15.094  46.409  1.00 69.00           C  
ATOM   3949  CG  LEU A 272     -29.331  15.454  45.436  1.00 67.96           C  
ATOM   3950  CD1 LEU A 272     -28.224  16.257  46.097  1.00 73.31           C  
ATOM   3951  CD2 LEU A 272     -28.727  14.205  44.817  1.00 73.92           C  
ATOM   3952  H   LEU A 272     -32.397  14.710  48.008  1.00 63.22           H  
ATOM   3953  HA  LEU A 272     -30.360  16.751  47.763  1.00 68.30           H  
ATOM   3954  HB2 LEU A 272     -30.053  14.396  47.139  1.00 69.00           H  
ATOM   3955  HB3 LEU A 272     -31.242  14.598  45.830  1.00 69.00           H  
ATOM   3956  HG  LEU A 272     -29.786  16.072  44.662  1.00 67.96           H  
ATOM   3957 HD11 LEU A 272     -28.645  17.160  46.539  1.00 73.31           H  
ATOM   3958 HD12 LEU A 272     -27.755  15.656  46.876  1.00 73.31           H  
ATOM   3959 HD13 LEU A 272     -27.478  16.531  45.351  1.00 73.31           H  
ATOM   3960 HD21 LEU A 272     -28.275  13.595  45.599  1.00 73.92           H  
ATOM   3961 HD22 LEU A 272     -29.508  13.633  44.316  1.00 73.92           H  
ATOM   3962 HD23 LEU A 272     -27.965  14.491  44.092  1.00 73.92           H  
ATOM   3963  N   SER A 273     -33.086  17.088  46.031  1.00 79.28           N  
ATOM   3964  CA  SER A 273     -33.863  17.921  45.136  1.00 80.70           C  
ATOM   3965  C   SER A 273     -33.890  19.349  45.672  1.00 78.82           C  
ATOM   3966  O   SER A 273     -33.572  20.296  44.943  1.00 70.60           O  
ATOM   3967  CB  SER A 273     -35.254  17.357  44.996  1.00 84.13           C  
ATOM   3968  OG  SER A 273     -35.656  17.310  43.644  1.00 84.68           O  
ATOM   3969  H   SER A 273     -33.554  16.327  46.503  1.00 79.28           H  
ATOM   3970  HA  SER A 273     -33.407  17.936  44.146  1.00 80.70           H  
ATOM   3971  HB2 SER A 273     -35.950  17.986  45.551  1.00 84.13           H  
ATOM   3972  HB3 SER A 273     -35.270  16.347  45.406  1.00 84.13           H  
ATOM   3973  HG  SER A 273     -36.545  16.949  43.618  1.00 84.68           H  
ATOM   3974  N   ASN A 274     -34.250  19.473  46.957  1.00 73.95           N  
ATOM   3975  CA  ASN A 274     -34.257  20.753  47.653  1.00 75.51           C  
ATOM   3976  C   ASN A 274     -32.875  21.399  47.597  1.00 69.14           C  
ATOM   3977  O   ASN A 274     -32.768  22.610  47.404  1.00 68.31           O  
ATOM   3978  CB  ASN A 274     -34.734  20.618  49.098  1.00 77.04           C  
ATOM   3979  CG  ASN A 274     -36.183  20.197  49.151  1.00 78.58           C  
ATOM   3980  OD1 ASN A 274     -37.074  21.010  48.928  1.00 88.53           O  
ATOM   3981  ND2 ASN A 274     -36.425  18.926  49.415  1.00 76.11           N  
ATOM   3982  H   ASN A 274     -34.528  18.645  47.464  1.00 73.95           H  
ATOM   3983  HA  ASN A 274     -34.968  21.400  47.140  1.00 75.51           H  
ATOM   3984  HB2 ASN A 274     -34.623  21.578  49.601  1.00 77.04           H  
ATOM   3985  HB3 ASN A 274     -34.126  19.869  49.606  1.00 77.04           H  
ATOM   3986 HD21 ASN A 274     -35.659  18.292  49.593  1.00 76.11           H  
ATOM   3987 HD22 ASN A 274     -37.376  18.588  49.439  1.00 76.11           H  
ATOM   3988  N   PHE A 275     -31.831  20.578  47.763  1.00 66.10           N  
ATOM   3989  CA  PHE A 275     -30.470  21.084  47.691  1.00 69.60           C  
ATOM   3990  C   PHE A 275     -30.195  21.664  46.297  1.00 70.26           C  
ATOM   3991  O   PHE A 275     -29.672  22.770  46.173  1.00 65.21           O  
ATOM   3992  CB  PHE A 275     -29.483  20.009  48.155  1.00 63.81           C  
ATOM   3993  CG  PHE A 275     -28.091  20.494  48.483  1.00 58.74           C  
ATOM   3994  CD1 PHE A 275     -27.870  21.423  49.486  1.00 63.36           C  
ATOM   3995  CD2 PHE A 275     -26.986  19.990  47.805  1.00 65.19           C  
ATOM   3996  CE1 PHE A 275     -26.578  21.836  49.794  1.00 67.70           C  
ATOM   3997  CE2 PHE A 275     -25.695  20.407  48.106  1.00 60.20           C  
ATOM   3998  CZ  PHE A 275     -25.491  21.335  49.103  1.00 60.18           C  
ATOM   3999  H   PHE A 275     -31.990  19.597  47.940  1.00 66.10           H  
ATOM   4000  HA  PHE A 275     -30.331  21.917  48.380  1.00 69.60           H  
ATOM   4001  HB2 PHE A 275     -29.894  19.541  49.050  1.00 63.81           H  
ATOM   4002  HB3 PHE A 275     -29.400  19.266  47.362  1.00 63.81           H  
ATOM   4003  HD1 PHE A 275     -28.707  21.830  50.033  1.00 63.36           H  
ATOM   4004  HD2 PHE A 275     -27.135  19.257  47.026  1.00 65.19           H  
ATOM   4005  HE1 PHE A 275     -26.422  22.557  50.583  1.00 67.70           H  
ATOM   4006  HE2 PHE A 275     -24.855  20.005  47.560  1.00 60.20           H  
ATOM   4007  HZ  PHE A 275     -24.492  21.668  49.342  1.00 60.18           H  
ATOM   4008  N   LYS A 276     -30.563  20.914  45.253  1.00 69.40           N  
ATOM   4009  CA  LYS A 276     -30.342  21.334  43.877  1.00 69.08           C  
ATOM   4010  C   LYS A 276     -31.046  22.672  43.631  1.00 69.76           C  
ATOM   4011  O   LYS A 276     -30.481  23.558  42.981  1.00 65.79           O  
ATOM   4012  CB  LYS A 276     -30.821  20.242  42.915  1.00 68.75           C  
ATOM   4013  CG  LYS A 276     -29.967  20.030  41.672  1.00 75.55           C  
ATOM   4014  CD  LYS A 276     -30.613  19.030  40.702  1.00 95.36           C  
ATOM   4015  CE  LYS A 276     -29.675  18.073  39.981  1.00 89.49           C  
ATOM   4016  NZ  LYS A 276     -28.545  18.768  39.321  1.00 86.49           N1+
ATOM   4017  H   LYS A 276     -31.010  20.025  45.425  1.00 69.40           H  
ATOM   4018  HA  LYS A 276     -29.277  21.481  43.696  1.00 69.08           H  
ATOM   4019  HB2 LYS A 276     -30.850  19.301  43.465  1.00 68.75           H  
ATOM   4020  HB3 LYS A 276     -31.828  20.503  42.588  1.00 68.75           H  
ATOM   4021  HG2 LYS A 276     -29.842  20.985  41.163  1.00 75.55           H  
ATOM   4022  HG3 LYS A 276     -28.992  19.649  41.974  1.00 75.55           H  
ATOM   4023  HD2 LYS A 276     -31.147  19.603  39.944  1.00 95.36           H  
ATOM   4024  HD3 LYS A 276     -31.323  18.430  41.271  1.00 95.36           H  
ATOM   4025  HE2 LYS A 276     -30.243  17.533  39.223  1.00 89.49           H  
ATOM   4026  HE3 LYS A 276     -29.273  17.366  40.707  1.00 89.49           H  
ATOM   4027  HZ1 LYS A 276     -28.904  19.427  38.645  1.00 86.49           H  
ATOM   4028  HZ2 LYS A 276     -28.001  19.260  40.015  1.00 86.49           H  
ATOM   4029  HZ3 LYS A 276     -27.960  18.091  38.853  1.00 86.49           H  
ATOM   4030  N   THR A 277     -32.262  22.823  44.187  1.00 63.89           N  
ATOM   4031  CA  THR A 277     -33.042  24.048  44.038  1.00 69.69           C  
ATOM   4032  C   THR A 277     -32.268  25.250  44.591  1.00 68.45           C  
ATOM   4033  O   THR A 277     -32.042  26.232  43.881  1.00 69.81           O  
ATOM   4034  CB  THR A 277     -34.453  23.913  44.644  1.00 72.21           C  
ATOM   4035  OG1 THR A 277     -35.175  22.924  43.911  1.00 72.70           O  
ATOM   4036  CG2 THR A 277     -35.247  25.204  44.638  1.00 62.91           C  
ATOM   4037  H   THR A 277     -32.649  22.062  44.727  1.00 63.89           H  
ATOM   4038  HA  THR A 277     -33.196  24.225  42.974  1.00 69.69           H  
ATOM   4039  HB  THR A 277     -34.322  23.630  45.689  1.00 72.21           H  
ATOM   4040 HG21 THR A 277     -34.696  25.972  45.181  1.00 62.91           H  
ATOM   4041 HG22 THR A 277     -35.405  25.529  43.610  1.00 62.91           H  
ATOM   4042 HG23 THR A 277     -36.211  25.040  45.119  1.00 62.91           H  
ATOM   4043  HG1 THR A 277     -34.675  22.106  43.957  1.00 72.70           H  
ATOM   4044  N   ALA A 278     -31.863  25.155  45.865  1.00 64.71           N  
ATOM   4045  CA  ALA A 278     -31.198  26.247  46.557  1.00 59.83           C  
ATOM   4046  C   ALA A 278     -29.906  26.639  45.839  1.00 55.92           C  
ATOM   4047  O   ALA A 278     -29.531  27.810  45.837  1.00 58.80           O  
ATOM   4048  CB  ALA A 278     -30.953  25.867  47.990  1.00 62.02           C  
ATOM   4049  H   ALA A 278     -32.026  24.292  46.363  1.00 64.71           H  
ATOM   4050  HA  ALA A 278     -31.844  27.125  46.547  1.00 59.83           H  
ATOM   4051  HB1 ALA A 278     -31.903  25.640  48.473  1.00 62.02           H  
ATOM   4052  HB2 ALA A 278     -30.308  24.989  48.028  1.00 62.02           H  
ATOM   4053  HB3 ALA A 278     -30.470  26.696  48.508  1.00 62.02           H  
ATOM   4054  N   ALA A 279     -29.271  25.662  45.188  1.00 52.21           N  
ATOM   4055  CA  ALA A 279     -28.002  25.847  44.497  1.00 54.88           C  
ATOM   4056  C   ALA A 279     -28.091  26.924  43.409  1.00 63.88           C  
ATOM   4057  O   ALA A 279     -27.096  27.606  43.130  1.00 56.28           O  
ATOM   4058  CB  ALA A 279     -27.551  24.522  43.933  1.00 54.30           C  
ATOM   4059  H   ALA A 279     -29.693  24.745  45.174  1.00 52.21           H  
ATOM   4060  HA  ALA A 279     -27.261  26.203  45.213  1.00 54.88           H  
ATOM   4061  HB1 ALA A 279     -27.447  23.799  44.742  1.00 54.30           H  
ATOM   4062  HB2 ALA A 279     -28.289  24.162  43.216  1.00 54.30           H  
ATOM   4063  HB3 ALA A 279     -26.591  24.648  43.433  1.00 54.30           H  
ATOM   4064  N   GLU A 280     -29.296  27.079  42.824  1.00 67.99           N  
ATOM   4065  CA  GLU A 280     -29.574  27.982  41.711  1.00 66.37           C  
ATOM   4066  C   GLU A 280     -29.368  29.447  42.094  1.00 69.82           C  
ATOM   4067  O   GLU A 280     -28.757  30.223  41.344  1.00 63.22           O  
ATOM   4068  CB  GLU A 280     -31.017  27.803  41.244  1.00 76.32           C  
ATOM   4069  CG  GLU A 280     -31.242  26.502  40.489  1.00100.17           C  
ATOM   4070  CD  GLU A 280     -32.700  26.191  40.172  1.00108.19           C  
ATOM   4071  OE1 GLU A 280     -33.119  26.405  39.008  1.00120.32           O  
ATOM   4072  OE2 GLU A 280     -33.419  25.735  41.088  1.00116.15           O1-
ATOM   4073  H   GLU A 280     -30.064  26.529  43.183  1.00 67.99           H  
ATOM   4074  HA  GLU A 280     -28.875  27.731  40.913  1.00 66.37           H  
ATOM   4075  HB2 GLU A 280     -31.668  27.814  42.118  1.00 76.32           H  
ATOM   4076  HB3 GLU A 280     -31.275  28.634  40.588  1.00 76.32           H  
ATOM   4077  HG2 GLU A 280     -30.845  25.686  41.093  1.00100.17           H  
ATOM   4078  HG3 GLU A 280     -30.695  26.557  39.548  1.00100.17           H  
ATOM   4079  N   SER A 281     -29.862  29.809  43.285  1.00 61.74           N  
ATOM   4080  CA  SER A 281     -29.845  31.188  43.723  1.00 57.68           C  
ATOM   4081  C   SER A 281     -28.423  31.669  43.977  1.00 58.47           C  
ATOM   4082  O   SER A 281     -28.211  32.871  44.095  1.00 58.07           O  
ATOM   4083  CB  SER A 281     -30.688  31.376  44.937  1.00 59.71           C  
ATOM   4084  OG  SER A 281     -31.841  30.562  44.870  1.00 59.34           O  
ATOM   4085  H   SER A 281     -30.255  29.103  43.891  1.00 61.74           H  
ATOM   4086  HA  SER A 281     -30.267  31.792  42.920  1.00 57.68           H  
ATOM   4087  HB2 SER A 281     -30.990  32.421  45.005  1.00 59.71           H  
ATOM   4088  HB3 SER A 281     -30.110  31.106  45.821  1.00 59.71           H  
ATOM   4089  HG  SER A 281     -31.803  30.072  44.045  1.00 59.34           H  
ATOM   4090  N   PHE A 282     -27.453  30.749  44.071  1.00 63.41           N  
ATOM   4091  CA  PHE A 282     -26.109  31.179  44.444  1.00 64.34           C  
ATOM   4092  C   PHE A 282     -25.039  30.659  43.490  1.00 66.66           C  
ATOM   4093  O   PHE A 282     -23.956  30.323  43.954  1.00 69.06           O  
ATOM   4094  CB  PHE A 282     -25.779  30.749  45.878  1.00 51.95           C  
ATOM   4095  CG  PHE A 282     -26.845  31.052  46.900  1.00 48.20           C  
ATOM   4096  CD1 PHE A 282     -26.917  32.295  47.514  1.00 51.29           C  
ATOM   4097  CD2 PHE A 282     -27.811  30.107  47.213  1.00 51.78           C  
ATOM   4098  CE1 PHE A 282     -27.931  32.577  48.423  1.00 53.75           C  
ATOM   4099  CE2 PHE A 282     -28.819  30.385  48.129  1.00 51.78           C  
ATOM   4100  CZ  PHE A 282     -28.874  31.621  48.737  1.00 51.62           C  
ATOM   4101  H   PHE A 282     -27.649  29.775  43.887  1.00 63.41           H  
ATOM   4102  HA  PHE A 282     -26.104  32.267  44.380  1.00 64.34           H  
ATOM   4103  HB2 PHE A 282     -25.609  29.672  45.877  1.00 51.95           H  
ATOM   4104  HB3 PHE A 282     -24.866  31.260  46.182  1.00 51.95           H  
ATOM   4105  HD1 PHE A 282     -26.179  33.049  47.284  1.00 51.29           H  
ATOM   4106  HD2 PHE A 282     -27.779  29.138  46.737  1.00 51.78           H  
ATOM   4107  HE1 PHE A 282     -27.980  33.551  48.886  1.00 53.75           H  
ATOM   4108  HE2 PHE A 282     -29.558  29.634  48.364  1.00 51.78           H  
ATOM   4109  HZ  PHE A 282     -29.651  31.839  49.455  1.00 51.62           H  
ATOM   4110  N   LYS A 283     -25.312  30.648  42.178  1.00 72.81           N  
ATOM   4111  CA  LYS A 283     -24.492  29.885  41.241  1.00 76.22           C  
ATOM   4112  C   LYS A 283     -23.009  30.235  41.366  1.00 74.48           C  
ATOM   4113  O   LYS A 283     -22.185  29.363  41.653  1.00 77.15           O  
ATOM   4114  CB  LYS A 283     -25.010  29.936  39.803  1.00 83.96           C  
ATOM   4115  CG  LYS A 283     -24.527  28.792  38.916  1.00100.31           C  
ATOM   4116  CD  LYS A 283     -25.487  28.410  37.808  1.00113.37           C  
ATOM   4117  CE  LYS A 283     -24.863  27.480  36.784  1.00119.12           C  
ATOM   4118  NZ  LYS A 283     -25.712  27.352  35.573  1.00114.24           N1+
ATOM   4119  H   LYS A 283     -26.099  31.177  41.831  1.00 72.81           H  
ATOM   4120  HA  LYS A 283     -24.585  28.838  41.530  1.00 76.22           H  
ATOM   4121  HB2 LYS A 283     -26.099  29.908  39.832  1.00 83.96           H  
ATOM   4122  HB3 LYS A 283     -24.683  30.875  39.356  1.00 83.96           H  
ATOM   4123  HG2 LYS A 283     -23.582  29.089  38.461  1.00100.31           H  
ATOM   4124  HG3 LYS A 283     -24.368  27.917  39.546  1.00100.31           H  
ATOM   4125  HD2 LYS A 283     -25.813  29.318  37.301  1.00113.37           H  
ATOM   4126  HD3 LYS A 283     -26.350  27.912  38.251  1.00113.37           H  
ATOM   4127  HE2 LYS A 283     -24.735  26.495  37.232  1.00119.12           H  
ATOM   4128  HE3 LYS A 283     -23.890  27.876  36.493  1.00119.12           H  
ATOM   4129  HZ1 LYS A 283     -26.617  26.986  35.833  1.00114.24           H  
ATOM   4130  HZ2 LYS A 283     -25.827  28.260  35.145  1.00114.24           H  
ATOM   4131  HZ3 LYS A 283     -25.270  26.724  34.917  1.00114.24           H  
ATOM   4132  N   GLY A 284     -22.668  31.509  41.183  1.00 69.15           N  
ATOM   4133  CA  GLY A 284     -21.258  31.862  41.122  1.00 73.98           C  
ATOM   4134  C   GLY A 284     -20.605  32.037  42.494  1.00 73.68           C  
ATOM   4135  O   GLY A 284     -19.399  32.243  42.568  1.00 79.22           O  
ATOM   4136  H   GLY A 284     -23.378  32.221  41.088  1.00 69.15           H  
ATOM   4137  HA2 GLY A 284     -20.729  31.073  40.588  1.00 73.98           H  
ATOM   4138  HA3 GLY A 284     -21.162  32.799  40.574  1.00 73.98           H  
ATOM   4139  N   LYS A 285     -21.386  31.903  43.575  1.00 74.55           N  
ATOM   4140  CA  LYS A 285     -21.010  32.457  44.870  1.00 72.46           C  
ATOM   4141  C   LYS A 285     -20.665  31.375  45.905  1.00 66.26           C  
ATOM   4142  O   LYS A 285     -19.772  31.565  46.732  1.00 56.12           O  
ATOM   4143  CB  LYS A 285     -22.124  33.387  45.372  1.00 78.22           C  
ATOM   4144  CG  LYS A 285     -22.367  34.642  44.543  1.00 93.65           C  
ATOM   4145  CD  LYS A 285     -23.332  35.607  45.203  1.00104.38           C  
ATOM   4146  CE  LYS A 285     -23.641  36.833  44.363  1.00106.92           C  
ATOM   4147  NZ  LYS A 285     -24.423  37.838  45.126  1.00105.04           N1+
ATOM   4148  H   LYS A 285     -22.260  31.404  43.490  1.00 74.55           H  
ATOM   4149  HA  LYS A 285     -20.095  33.034  44.735  1.00 72.46           H  
ATOM   4150  HB2 LYS A 285     -23.052  32.816  45.393  1.00 78.22           H  
ATOM   4151  HB3 LYS A 285     -21.867  33.700  46.384  1.00 78.22           H  
ATOM   4152  HG2 LYS A 285     -21.414  35.150  44.394  1.00 93.65           H  
ATOM   4153  HG3 LYS A 285     -22.776  34.347  43.577  1.00 93.65           H  
ATOM   4154  HD2 LYS A 285     -22.897  35.937  46.146  1.00104.38           H  
ATOM   4155  HD3 LYS A 285     -24.266  35.080  45.398  1.00104.38           H  
ATOM   4156  HE2 LYS A 285     -24.216  36.527  43.489  1.00106.92           H  
ATOM   4157  HE3 LYS A 285     -22.703  37.286  44.040  1.00106.92           H  
ATOM   4158  HZ1 LYS A 285     -25.294  37.427  45.429  1.00105.04           H  
ATOM   4159  HZ2 LYS A 285     -23.893  38.136  45.932  1.00105.04           H  
ATOM   4160  HZ3 LYS A 285     -24.614  38.635  44.536  1.00105.04           H  
ATOM   4161  N   ILE A 286     -21.407  30.260  45.884  1.00 61.46           N  
ATOM   4162  CA  ILE A 286     -21.275  29.185  46.855  1.00 57.37           C  
ATOM   4163  C   ILE A 286     -21.341  27.837  46.135  1.00 58.61           C  
ATOM   4164  O   ILE A 286     -22.325  27.535  45.463  1.00 61.39           O  
ATOM   4165  CB  ILE A 286     -22.374  29.273  47.936  1.00 51.36           C  
ATOM   4166  CG1 ILE A 286     -22.428  30.634  48.640  1.00 52.81           C  
ATOM   4167  CG2 ILE A 286     -22.220  28.124  48.925  1.00 56.07           C  
ATOM   4168  CD1 ILE A 286     -23.629  30.799  49.563  1.00 52.32           C  
ATOM   4169  H   ILE A 286     -22.097  30.160  45.153  1.00 61.46           H  
ATOM   4170  HA  ILE A 286     -20.311  29.282  47.354  1.00 57.37           H  
ATOM   4171  HB  ILE A 286     -23.336  29.178  47.431  1.00 51.36           H  
ATOM   4172 HG12 ILE A 286     -21.520  30.751  49.232  1.00 52.81           H  
ATOM   4173 HG13 ILE A 286     -22.469  31.414  47.879  1.00 52.81           H  
ATOM   4174 HG21 ILE A 286     -22.263  27.176  48.390  1.00 56.07           H  
ATOM   4175 HG22 ILE A 286     -21.261  28.210  49.435  1.00 56.07           H  
ATOM   4176 HG23 ILE A 286     -23.026  28.165  49.658  1.00 56.07           H  
ATOM   4177 HD11 ILE A 286     -24.548  30.707  48.984  1.00 52.32           H  
ATOM   4178 HD12 ILE A 286     -23.605  30.027  50.332  1.00 52.32           H  
ATOM   4179 HD13 ILE A 286     -23.593  31.782  50.034  1.00 52.32           H  
ATOM   4180  N   LEU A 287     -20.311  27.006  46.343  1.00 58.83           N  
ATOM   4181  CA  LEU A 287     -20.262  25.653  45.809  1.00 55.91           C  
ATOM   4182  C   LEU A 287     -21.145  24.722  46.641  1.00 54.65           C  
ATOM   4183  O   LEU A 287     -20.913  24.520  47.829  1.00 59.78           O  
ATOM   4184  CB  LEU A 287     -18.805  25.197  45.833  1.00 56.93           C  
ATOM   4185  CG  LEU A 287     -18.467  24.036  44.909  1.00 57.47           C  
ATOM   4186  CD1 LEU A 287     -18.900  24.366  43.487  1.00 63.66           C  
ATOM   4187  CD2 LEU A 287     -16.968  23.755  44.951  1.00 56.36           C  
ATOM   4188  H   LEU A 287     -19.532  27.334  46.896  1.00 58.83           H  
ATOM   4189  HA  LEU A 287     -20.640  25.629  44.787  1.00 55.91           H  
ATOM   4190  HB2 LEU A 287     -18.183  26.045  45.548  1.00 56.93           H  
ATOM   4191  HB3 LEU A 287     -18.564  24.896  46.853  1.00 56.93           H  
ATOM   4192  HG  LEU A 287     -19.000  23.146  45.244  1.00 57.47           H  
ATOM   4193 HD11 LEU A 287     -19.974  24.551  43.468  1.00 63.66           H  
ATOM   4194 HD12 LEU A 287     -18.372  25.256  43.144  1.00 63.66           H  
ATOM   4195 HD13 LEU A 287     -18.664  23.528  42.832  1.00 63.66           H  
ATOM   4196 HD21 LEU A 287     -16.423  24.638  44.618  1.00 56.36           H  
ATOM   4197 HD22 LEU A 287     -16.673  23.509  45.971  1.00 56.36           H  
ATOM   4198 HD23 LEU A 287     -16.737  22.917  44.294  1.00 56.36           H  
ATOM   4199  N   PHE A 288     -22.188  24.172  46.020  1.00 54.68           N  
ATOM   4200  CA  PHE A 288     -23.066  23.221  46.693  1.00 57.01           C  
ATOM   4201  C   PHE A 288     -22.539  21.792  46.519  1.00 56.05           C  
ATOM   4202  O   PHE A 288     -22.478  21.279  45.402  1.00 54.87           O  
ATOM   4203  CB  PHE A 288     -24.507  23.362  46.193  1.00 52.75           C  
ATOM   4204  CG  PHE A 288     -25.271  24.486  46.841  1.00 50.45           C  
ATOM   4205  CD1 PHE A 288     -24.836  25.801  46.730  1.00 51.66           C  
ATOM   4206  CD2 PHE A 288     -26.419  24.227  47.584  1.00 53.61           C  
ATOM   4207  CE1 PHE A 288     -25.527  26.829  47.363  1.00 53.52           C  
ATOM   4208  CE2 PHE A 288     -27.113  25.253  48.216  1.00 49.61           C  
ATOM   4209  CZ  PHE A 288     -26.665  26.550  48.099  1.00 51.15           C  
ATOM   4210  H   PHE A 288     -22.375  24.420  45.059  1.00 54.68           H  
ATOM   4211  HA  PHE A 288     -23.072  23.444  47.760  1.00 57.01           H  
ATOM   4212  HB2 PHE A 288     -24.481  23.540  45.118  1.00 52.75           H  
ATOM   4213  HB3 PHE A 288     -25.033  22.429  46.394  1.00 52.75           H  
ATOM   4214  HD1 PHE A 288     -23.955  26.027  46.148  1.00 51.66           H  
ATOM   4215  HD2 PHE A 288     -26.777  23.212  47.671  1.00 53.61           H  
ATOM   4216  HE1 PHE A 288     -25.175  27.847  47.280  1.00 53.52           H  
ATOM   4217  HE2 PHE A 288     -27.998  25.034  48.795  1.00 49.61           H  
ATOM   4218  HZ  PHE A 288     -27.203  27.351  48.583  1.00 51.15           H  
ATOM   4219  N   ILE A 289     -22.163  21.166  47.646  1.00 55.50           N  
ATOM   4220  CA  ILE A 289     -21.591  19.832  47.670  1.00 49.85           C  
ATOM   4221  C   ILE A 289     -22.443  18.921  48.548  1.00 53.81           C  
ATOM   4222  O   ILE A 289     -22.898  19.315  49.620  1.00 63.24           O  
ATOM   4223  CB  ILE A 289     -20.137  19.912  48.146  1.00 49.09           C  
ATOM   4224  CG1 ILE A 289     -19.307  20.766  47.187  1.00 51.24           C  
ATOM   4225  CG2 ILE A 289     -19.548  18.524  48.336  1.00 49.96           C  
ATOM   4226  CD1 ILE A 289     -18.066  21.355  47.809  1.00 54.87           C  
ATOM   4227  H   ILE A 289     -22.285  21.649  48.524  1.00 55.50           H  
ATOM   4228  HA  ILE A 289     -21.587  19.401  46.669  1.00 49.85           H  
ATOM   4229  HB  ILE A 289     -20.115  20.400  49.120  1.00 49.09           H  
ATOM   4230 HG12 ILE A 289     -19.006  20.142  46.345  1.00 51.24           H  
ATOM   4231 HG13 ILE A 289     -19.932  21.584  46.828  1.00 51.24           H  
ATOM   4232 HG21 ILE A 289     -20.147  17.971  49.059  1.00 49.96           H  
ATOM   4233 HG22 ILE A 289     -19.550  17.995  47.383  1.00 49.96           H  
ATOM   4234 HG23 ILE A 289     -18.525  18.610  48.702  1.00 49.96           H  
ATOM   4235 HD11 ILE A 289     -18.348  22.002  48.640  1.00 54.87           H  
ATOM   4236 HD12 ILE A 289     -17.427  20.552  48.175  1.00 54.87           H  
ATOM   4237 HD13 ILE A 289     -17.526  21.937  47.062  1.00 54.87           H  
ATOM   4238  N   PHE A 290     -22.664  17.690  48.079  1.00 59.46           N  
ATOM   4239  CA  PHE A 290     -23.256  16.651  48.912  1.00 64.49           C  
ATOM   4240  C   PHE A 290     -22.250  15.515  49.118  1.00 65.30           C  
ATOM   4241  O   PHE A 290     -21.446  15.203  48.242  1.00 63.53           O  
ATOM   4242  CB  PHE A 290     -24.629  16.202  48.390  1.00 66.65           C  
ATOM   4243  CG  PHE A 290     -24.620  15.445  47.081  1.00 70.96           C  
ATOM   4244  CD1 PHE A 290     -24.508  16.109  45.865  1.00 70.64           C  
ATOM   4245  CD2 PHE A 290     -24.723  14.065  47.063  1.00 72.83           C  
ATOM   4246  CE1 PHE A 290     -24.501  15.412  44.668  1.00 69.59           C  
ATOM   4247  CE2 PHE A 290     -24.718  13.372  45.862  1.00 70.27           C  
ATOM   4248  CZ  PHE A 290     -24.610  14.041  44.668  1.00 68.51           C  
ATOM   4249  H   PHE A 290     -22.415  17.474  47.124  1.00 59.46           H  
ATOM   4250  HA  PHE A 290     -23.471  17.059  49.899  1.00 64.49           H  
ATOM   4251  HB2 PHE A 290     -25.080  15.558  49.145  1.00 66.65           H  
ATOM   4252  HB3 PHE A 290     -25.244  17.092  48.257  1.00 66.65           H  
ATOM   4253  HD1 PHE A 290     -24.425  17.186  45.853  1.00 70.64           H  
ATOM   4254  HD2 PHE A 290     -24.808  13.523  47.993  1.00 72.83           H  
ATOM   4255  HE1 PHE A 290     -24.410  15.946  43.734  1.00 69.59           H  
ATOM   4256  HE2 PHE A 290     -24.800  12.295  45.866  1.00 70.27           H  
ATOM   4257  HZ  PHE A 290     -24.611  13.495  43.736  1.00 68.51           H  
ATOM   4258  N   ILE A 291     -22.328  14.897  50.293  1.00 69.12           N  
ATOM   4259  CA  ILE A 291     -21.400  13.862  50.717  1.00 67.88           C  
ATOM   4260  C   ILE A 291     -22.172  12.758  51.455  1.00 71.51           C  
ATOM   4261  O   ILE A 291     -23.095  13.016  52.248  1.00 64.20           O  
ATOM   4262  CB  ILE A 291     -20.251  14.489  51.533  1.00 69.81           C  
ATOM   4263  CG1 ILE A 291     -19.213  13.458  51.989  1.00 72.75           C  
ATOM   4264  CG2 ILE A 291     -20.777  15.326  52.696  1.00 78.55           C  
ATOM   4265  CD1 ILE A 291     -17.949  14.065  52.562  1.00 78.95           C  
ATOM   4266  H   ILE A 291     -23.071  15.161  50.924  1.00 69.12           H  
ATOM   4267  HA  ILE A 291     -20.927  13.384  49.859  1.00 67.88           H  
ATOM   4268  HB  ILE A 291     -19.726  15.165  50.858  1.00 69.81           H  
ATOM   4269 HG12 ILE A 291     -19.668  12.829  52.754  1.00 72.75           H  
ATOM   4270 HG13 ILE A 291     -18.940  12.845  51.130  1.00 72.75           H  
ATOM   4271 HG21 ILE A 291     -21.456  16.090  52.316  1.00 78.55           H  
ATOM   4272 HG22 ILE A 291     -21.310  14.682  53.395  1.00 78.55           H  
ATOM   4273 HG23 ILE A 291     -19.941  15.804  53.207  1.00 78.55           H  
ATOM   4274 HD11 ILE A 291     -17.465  14.679  51.803  1.00 78.95           H  
ATOM   4275 HD12 ILE A 291     -18.201  14.683  53.424  1.00 78.95           H  
ATOM   4276 HD13 ILE A 291     -17.272  13.269  52.872  1.00 78.95           H  
ATOM   4277  N   ASP A 292     -21.794  11.512  51.136  1.00 65.94           N  
ATOM   4278  CA  ASP A 292     -22.454  10.327  51.651  1.00 64.05           C  
ATOM   4279  C   ASP A 292     -21.956  10.072  53.066  1.00 66.51           C  
ATOM   4280  O   ASP A 292     -20.848   9.557  53.262  1.00 64.68           O  
ATOM   4281  CB  ASP A 292     -22.227   9.156  50.690  1.00 69.34           C  
ATOM   4282  CG  ASP A 292     -22.685   7.785  51.174  1.00 71.21           C  
ATOM   4283  OD1 ASP A 292     -23.501   7.710  52.141  1.00 70.22           O  
ATOM   4284  OD2 ASP A 292     -22.220   6.791  50.562  1.00 74.02           O1-
ATOM   4285  H   ASP A 292     -21.013  11.392  50.507  1.00 65.94           H  
ATOM   4286  HA  ASP A 292     -23.534  10.461  51.712  1.00 64.05           H  
ATOM   4287  HB2 ASP A 292     -21.158   9.096  50.487  1.00 69.34           H  
ATOM   4288  HB3 ASP A 292     -22.761   9.377  49.766  1.00 69.34           H  
ATOM   4289  N   SER A 293     -22.798  10.443  54.041  1.00 66.64           N  
ATOM   4290  CA  SER A 293     -22.416  10.430  55.444  1.00 69.99           C  
ATOM   4291  C   SER A 293     -22.235   9.002  55.965  1.00 75.57           C  
ATOM   4292  O   SER A 293     -21.611   8.799  57.000  1.00 81.56           O  
ATOM   4293  CB  SER A 293     -23.396  11.211  56.266  1.00 66.23           C  
ATOM   4294  OG  SER A 293     -24.503  10.401  56.616  1.00 74.24           O  
ATOM   4295  H   SER A 293     -23.730  10.742  53.792  1.00 66.64           H  
ATOM   4296  HA  SER A 293     -21.446  10.919  55.536  1.00 69.99           H  
ATOM   4297  HB2 SER A 293     -23.746  12.068  55.690  1.00 66.23           H  
ATOM   4298  HB3 SER A 293     -22.905  11.560  57.174  1.00 66.23           H  
ATOM   4299  HG  SER A 293     -24.917  10.107  55.801  1.00 74.24           H  
ATOM   4300  N   ASP A 294     -22.765   8.020  55.225  1.00 78.31           N  
ATOM   4301  CA  ASP A 294     -22.699   6.622  55.607  1.00 76.09           C  
ATOM   4302  C   ASP A 294     -21.379   6.003  55.183  1.00 73.35           C  
ATOM   4303  O   ASP A 294     -21.001   4.968  55.711  1.00 79.99           O  
ATOM   4304  CB  ASP A 294     -23.755   5.793  54.884  1.00 93.51           C  
ATOM   4305  CG  ASP A 294     -25.116   5.901  55.533  1.00103.81           C  
ATOM   4306  OD1 ASP A 294     -25.172   6.324  56.715  1.00104.64           O  
ATOM   4307  OD2 ASP A 294     -26.103   5.569  54.842  1.00107.03           O1-
ATOM   4308  H   ASP A 294     -23.231   8.263  54.363  1.00 78.31           H  
ATOM   4309  HA  ASP A 294     -22.839   6.609  56.688  1.00 76.09           H  
ATOM   4310  HB2 ASP A 294     -23.445   4.748  54.892  1.00 93.51           H  
ATOM   4311  HB3 ASP A 294     -23.830   6.142  53.854  1.00 93.51           H  
ATOM   4312  N   HIS A 295     -20.705   6.609  54.207  1.00 74.33           N  
ATOM   4313  CA  HIS A 295     -19.514   5.984  53.658  1.00 80.29           C  
ATOM   4314  C   HIS A 295     -18.344   6.065  54.637  1.00 78.69           C  
ATOM   4315  O   HIS A 295     -18.113   7.077  55.292  1.00 88.85           O  
ATOM   4316  CB  HIS A 295     -19.186   6.535  52.272  1.00 85.93           C  
ATOM   4317  CG  HIS A 295     -18.310   5.619  51.492  1.00 88.72           C  
ATOM   4318  ND1 HIS A 295     -16.945   5.593  51.671  1.00 95.53           N  
ATOM   4319  CD2 HIS A 295     -18.594   4.693  50.554  1.00 88.53           C  
ATOM   4320  CE1 HIS A 295     -16.414   4.705  50.858  1.00 95.99           C  
ATOM   4321  NE2 HIS A 295     -17.407   4.136  50.169  1.00 99.33           N  
ATOM   4322  H   HIS A 295     -21.021   7.500  53.850  1.00 74.33           H  
ATOM   4323  HA  HIS A 295     -19.716   4.922  53.518  1.00 80.29           H  
ATOM   4324  HB2 HIS A 295     -18.678   7.492  52.387  1.00 85.93           H  
ATOM   4325  HB3 HIS A 295     -20.117   6.681  51.724  1.00 85.93           H  
ATOM   4326  HD2 HIS A 295     -19.574   4.439  50.178  1.00 88.53           H  
ATOM   4327  HE2 HIS A 295     -17.298   3.410  49.475  1.00 99.33           H  
ATOM   4328  HE1 HIS A 295     -15.363   4.477  50.764  1.00 95.99           H  
ATOM   4329  N   THR A 296     -17.607   4.961  54.711  1.00 82.53           N  
ATOM   4330  CA  THR A 296     -16.462   4.796  55.590  1.00 90.62           C  
ATOM   4331  C   THR A 296     -15.406   5.870  55.310  1.00 81.68           C  
ATOM   4332  O   THR A 296     -14.869   6.452  56.244  1.00 77.25           O  
ATOM   4333  CB  THR A 296     -15.942   3.354  55.482  1.00 94.90           C  
ATOM   4334  OG1 THR A 296     -14.656   3.288  56.096  1.00 93.64           O  
ATOM   4335  CG2 THR A 296     -15.851   2.847  54.054  1.00100.63           C  
ATOM   4336  H   THR A 296     -17.860   4.185  54.116  1.00 82.53           H  
ATOM   4337  HA  THR A 296     -16.752   4.946  56.630  1.00 90.62           H  
ATOM   4338  HB  THR A 296     -16.661   2.710  55.989  1.00 94.90           H  
ATOM   4339 HG21 THR A 296     -16.832   2.908  53.583  1.00100.63           H  
ATOM   4340 HG22 THR A 296     -15.142   3.458  53.496  1.00100.63           H  
ATOM   4341 HG23 THR A 296     -15.514   1.810  54.057  1.00100.63           H  
ATOM   4342  HG1 THR A 296     -14.358   2.377  56.048  1.00 93.64           H  
ATOM   4343  N   ASP A 297     -15.124   6.132  54.027  1.00 82.28           N  
ATOM   4344  CA  ASP A 297     -14.134   7.112  53.595  1.00 86.34           C  
ATOM   4345  C   ASP A 297     -14.423   8.514  54.139  1.00 74.16           C  
ATOM   4346  O   ASP A 297     -13.500   9.306  54.283  1.00 72.03           O  
ATOM   4347  CB  ASP A 297     -14.067   7.195  52.068  1.00 94.28           C  
ATOM   4348  CG  ASP A 297     -13.214   6.117  51.422  1.00 95.49           C  
ATOM   4349  OD1 ASP A 297     -12.515   5.399  52.156  1.00109.25           O  
ATOM   4350  OD2 ASP A 297     -13.245   6.013  50.185  1.00 95.60           O1-
ATOM   4351  H   ASP A 297     -15.627   5.620  53.316  1.00 82.28           H  
ATOM   4352  HA  ASP A 297     -13.181   6.767  53.996  1.00 86.34           H  
ATOM   4353  HB2 ASP A 297     -13.654   8.166  51.796  1.00 94.28           H  
ATOM   4354  HB3 ASP A 297     -15.081   7.109  51.676  1.00 94.28           H  
ATOM   4355  N   ASN A 298     -15.701   8.810  54.415  1.00 64.66           N  
ATOM   4356  CA  ASN A 298     -16.156  10.148  54.758  1.00 67.33           C  
ATOM   4357  C   ASN A 298     -16.177  10.383  56.274  1.00 69.53           C  
ATOM   4358  O   ASN A 298     -16.446  11.496  56.728  1.00 67.50           O  
ATOM   4359  CB  ASN A 298     -17.513  10.459  54.113  1.00 60.20           C  
ATOM   4360  CG  ASN A 298     -17.492  10.427  52.598  1.00 62.82           C  
ATOM   4361  OD1 ASN A 298     -16.483  10.759  51.972  1.00 61.80           O  
ATOM   4362  ND2 ASN A 298     -18.605  10.030  51.998  1.00 61.43           N  
ATOM   4363  H   ASN A 298     -16.383   8.066  54.383  1.00 64.66           H  
ATOM   4364  HA  ASN A 298     -15.429  10.848  54.346  1.00 67.33           H  
ATOM   4365  HB2 ASN A 298     -17.825  11.454  54.431  1.00 60.20           H  
ATOM   4366  HB3 ASN A 298     -18.236   9.722  54.462  1.00 60.20           H  
ATOM   4367 HD21 ASN A 298     -18.649   9.991  50.990  1.00 61.43           H  
ATOM   4368 HD22 ASN A 298     -19.409   9.767  52.549  1.00 61.43           H  
ATOM   4369  N   GLN A 299     -15.896   9.342  57.067  1.00 77.52           N  
ATOM   4370  CA  GLN A 299     -16.031   9.430  58.516  1.00 73.48           C  
ATOM   4371  C   GLN A 299     -15.130  10.533  59.081  1.00 64.14           C  
ATOM   4372  O   GLN A 299     -15.566  11.339  59.901  1.00 59.84           O  
ATOM   4373  CB  GLN A 299     -15.845   8.050  59.156  1.00 79.03           C  
ATOM   4374  CG  GLN A 299     -16.953   7.072  58.779  1.00 88.02           C  
ATOM   4375  CD  GLN A 299     -18.332   7.644  59.029  1.00 97.10           C  
ATOM   4376  OE1 GLN A 299     -18.727   7.886  60.170  1.00101.60           O  
ATOM   4377  NE2 GLN A 299     -19.080   7.871  57.959  1.00 88.67           N  
ATOM   4378  H   GLN A 299     -15.583   8.476  56.652  1.00 77.52           H  
ATOM   4379  HA  GLN A 299     -17.044   9.734  58.778  1.00 73.48           H  
ATOM   4380  HB2 GLN A 299     -14.890   7.639  58.827  1.00 79.03           H  
ATOM   4381  HB3 GLN A 299     -15.837   8.167  60.240  1.00 79.03           H  
ATOM   4382  HG2 GLN A 299     -16.837   6.165  59.372  1.00 88.02           H  
ATOM   4383  HG3 GLN A 299     -16.861   6.829  57.721  1.00 88.02           H  
ATOM   4384 HE21 GLN A 299     -18.722   7.660  57.039  1.00 88.67           H  
ATOM   4385 HE22 GLN A 299     -20.008   8.255  58.064  1.00 88.67           H  
ATOM   4386  N   ARG A 300     -13.888  10.582  58.590  1.00 54.56           N  
ATOM   4387  CA  ARG A 300     -12.938  11.615  58.962  1.00 53.56           C  
ATOM   4388  C   ARG A 300     -13.513  13.010  58.686  1.00 56.88           C  
ATOM   4389  O   ARG A 300     -13.294  13.918  59.483  1.00 59.58           O  
ATOM   4390  CB  ARG A 300     -11.583  11.373  58.281  1.00 48.74           C  
ATOM   4391  CG  ARG A 300     -11.656  11.419  56.765  1.00 56.24           C  
ATOM   4392  CD  ARG A 300     -10.430  10.932  56.043  1.00 65.39           C  
ATOM   4393  NE  ARG A 300     -10.577  11.094  54.606  1.00 68.03           N  
ATOM   4394  CZ  ARG A 300     -10.155  12.140  53.895  1.00 72.70           C  
ATOM   4395  NH1 ARG A 300     -10.342  12.151  52.586  1.00 77.71           N  
ATOM   4396  NH2 ARG A 300      -9.551  13.165  54.476  1.00 66.22           N1+
ATOM   4397  H   ARG A 300     -13.598   9.871  57.933  1.00 54.56           H  
ATOM   4398  HA  ARG A 300     -12.759  11.566  60.036  1.00 53.56           H  
ATOM   4399  HB2 ARG A 300     -10.885  12.140  58.617  1.00 48.74           H  
ATOM   4400  HB3 ARG A 300     -11.216  10.391  58.580  1.00 48.74           H  
ATOM   4401  HG2 ARG A 300     -11.832  12.453  56.468  1.00 56.24           H  
ATOM   4402  HG3 ARG A 300     -12.498  10.803  56.450  1.00 56.24           H  
ATOM   4403  HD2 ARG A 300     -10.278   9.877  56.270  1.00 65.39           H  
ATOM   4404  HD3 ARG A 300      -9.566  11.504  56.380  1.00 65.39           H  
ATOM   4405  HE  ARG A 300     -11.039  10.350  54.103  1.00 68.03           H  
ATOM   4406 HH11 ARG A 300     -10.025  12.937  52.037  1.00 77.71           H  
ATOM   4407 HH12 ARG A 300     -10.802  11.373  52.135  1.00 77.71           H  
ATOM   4408 HH21 ARG A 300      -9.403  13.164  55.475  1.00 66.22           H  
ATOM   4409 HH22 ARG A 300      -9.239  13.948  53.920  1.00 66.22           H  
ATOM   4410  N   ILE A 301     -14.228  13.186  57.558  1.00 56.20           N  
ATOM   4411  CA  ILE A 301     -14.774  14.488  57.194  1.00 53.16           C  
ATOM   4412  C   ILE A 301     -15.907  14.860  58.167  1.00 54.93           C  
ATOM   4413  O   ILE A 301     -16.079  16.035  58.507  1.00 50.38           O  
ATOM   4414  CB  ILE A 301     -15.257  14.523  55.729  1.00 54.16           C  
ATOM   4415  CG1 ILE A 301     -14.251  13.932  54.728  1.00 52.81           C  
ATOM   4416  CG2 ILE A 301     -15.774  15.906  55.344  1.00 49.69           C  
ATOM   4417  CD1 ILE A 301     -13.242  14.890  54.156  1.00 52.51           C  
ATOM   4418  H   ILE A 301     -14.390  12.396  56.949  1.00 56.20           H  
ATOM   4419  HA  ILE A 301     -13.979  15.229  57.274  1.00 53.16           H  
ATOM   4420  HB  ILE A 301     -16.109  13.846  55.667  1.00 54.16           H  
ATOM   4421 HG12 ILE A 301     -13.704  13.137  55.236  1.00 52.81           H  
ATOM   4422 HG13 ILE A 301     -14.817  13.510  53.897  1.00 52.81           H  
ATOM   4423 HG21 ILE A 301     -16.561  16.205  56.036  1.00 49.69           H  
ATOM   4424 HG22 ILE A 301     -14.956  16.625  55.390  1.00 49.69           H  
ATOM   4425 HG23 ILE A 301     -16.174  15.875  54.330  1.00 49.69           H  
ATOM   4426 HD11 ILE A 301     -13.759  15.680  53.611  1.00 52.51           H  
ATOM   4427 HD12 ILE A 301     -12.659  15.329  54.965  1.00 52.51           H  
ATOM   4428 HD13 ILE A 301     -12.577  14.355  53.478  1.00 52.51           H  
ATOM   4429  N   LEU A 302     -16.683  13.857  58.611  1.00 51.32           N  
ATOM   4430  CA  LEU A 302     -17.755  14.116  59.553  1.00 55.36           C  
ATOM   4431  C   LEU A 302     -17.168  14.637  60.859  1.00 63.33           C  
ATOM   4432  O   LEU A 302     -17.746  15.535  61.472  1.00 55.30           O  
ATOM   4433  CB  LEU A 302     -18.579  12.851  59.795  1.00 62.57           C  
ATOM   4434  CG  LEU A 302     -19.878  12.755  58.988  1.00 67.13           C  
ATOM   4435  CD1 LEU A 302     -19.588  12.263  57.577  1.00 63.61           C  
ATOM   4436  CD2 LEU A 302     -20.890  11.836  59.662  1.00 55.22           C  
ATOM   4437  H   LEU A 302     -16.518  12.915  58.286  1.00 51.32           H  
ATOM   4438  HA  LEU A 302     -18.421  14.872  59.137  1.00 55.36           H  
ATOM   4439  HB2 LEU A 302     -17.959  11.991  59.541  1.00 62.57           H  
ATOM   4440  HB3 LEU A 302     -18.836  12.813  60.854  1.00 62.57           H  
ATOM   4441  HG  LEU A 302     -20.311  13.754  58.939  1.00 67.13           H  
ATOM   4442 HD11 LEU A 302     -18.886  12.942  57.093  1.00 63.61           H  
ATOM   4443 HD12 LEU A 302     -19.155  11.264  57.622  1.00 63.61           H  
ATOM   4444 HD13 LEU A 302     -20.516  12.231  57.005  1.00 63.61           H  
ATOM   4445 HD21 LEU A 302     -20.481  10.828  59.723  1.00 55.22           H  
ATOM   4446 HD22 LEU A 302     -21.102  12.204  60.666  1.00 55.22           H  
ATOM   4447 HD23 LEU A 302     -21.811  11.820  59.079  1.00 55.22           H  
ATOM   4448  N   GLU A 303     -16.021  14.065  61.265  1.00 64.35           N  
ATOM   4449  CA  GLU A 303     -15.409  14.459  62.520  1.00 66.41           C  
ATOM   4450  C   GLU A 303     -14.921  15.898  62.418  1.00 66.85           C  
ATOM   4451  O   GLU A 303     -15.022  16.658  63.380  1.00 64.82           O  
ATOM   4452  CB  GLU A 303     -14.310  13.484  62.938  1.00 75.05           C  
ATOM   4453  CG  GLU A 303     -14.840  12.372  63.822  1.00 86.84           C  
ATOM   4454  CD  GLU A 303     -14.109  11.054  63.640  1.00100.30           C  
ATOM   4455  OE1 GLU A 303     -12.865  11.077  63.675  1.00113.85           O  
ATOM   4456  OE2 GLU A 303     -14.784  10.017  63.428  1.00102.49           O1-
ATOM   4457  H   GLU A 303     -15.583  13.357  60.693  1.00 64.35           H  
ATOM   4458  HA  GLU A 303     -16.154  14.417  63.314  1.00 66.41           H  
ATOM   4459  HB2 GLU A 303     -13.872  13.043  62.043  1.00 75.05           H  
ATOM   4460  HB3 GLU A 303     -13.543  14.032  63.485  1.00 75.05           H  
ATOM   4461  HG2 GLU A 303     -15.893  12.218  63.588  1.00 86.84           H  
ATOM   4462  HG3 GLU A 303     -14.740  12.681  64.862  1.00 86.84           H  
ATOM   4463  N   PHE A 304     -14.417  16.274  61.238  1.00 60.72           N  
ATOM   4464  CA  PHE A 304     -13.951  17.636  61.040  1.00 59.99           C  
ATOM   4465  C   PHE A 304     -15.077  18.651  61.270  1.00 60.16           C  
ATOM   4466  O   PHE A 304     -14.819  19.731  61.786  1.00 60.98           O  
ATOM   4467  CB  PHE A 304     -13.305  17.782  59.667  1.00 59.12           C  
ATOM   4468  CG  PHE A 304     -12.806  19.173  59.359  1.00 65.34           C  
ATOM   4469  CD1 PHE A 304     -13.669  20.168  58.912  1.00 65.74           C  
ATOM   4470  CD2 PHE A 304     -11.462  19.477  59.485  1.00 65.53           C  
ATOM   4471  CE1 PHE A 304     -13.197  21.436  58.611  1.00 61.75           C  
ATOM   4472  CE2 PHE A 304     -10.992  20.744  59.178  1.00 62.99           C  
ATOM   4473  CZ  PHE A 304     -11.856  21.718  58.733  1.00 62.79           C  
ATOM   4474  H   PHE A 304     -14.360  15.608  60.481  1.00 60.72           H  
ATOM   4475  HA  PHE A 304     -13.186  17.854  61.785  1.00 59.99           H  
ATOM   4476  HB2 PHE A 304     -12.459  17.096  59.613  1.00 59.12           H  
ATOM   4477  HB3 PHE A 304     -14.042  17.509  58.912  1.00 59.12           H  
ATOM   4478  HD1 PHE A 304     -14.721  19.950  58.798  1.00 65.74           H  
ATOM   4479  HD2 PHE A 304     -10.772  18.719  59.826  1.00 65.53           H  
ATOM   4480  HE1 PHE A 304     -13.882  22.203  58.281  1.00 61.75           H  
ATOM   4481  HE2 PHE A 304      -9.941  20.968  59.289  1.00 62.99           H  
ATOM   4482  HZ  PHE A 304     -11.483  22.700  58.481  1.00 62.79           H  
ATOM   4483  N   PHE A 305     -16.313  18.322  60.873  1.00 55.94           N  
ATOM   4484  CA  PHE A 305     -17.432  19.236  61.065  1.00 61.00           C  
ATOM   4485  C   PHE A 305     -18.158  18.945  62.375  1.00 58.84           C  
ATOM   4486  O   PHE A 305     -19.285  19.390  62.568  1.00 66.24           O  
ATOM   4487  CB  PHE A 305     -18.386  19.216  59.861  1.00 60.04           C  
ATOM   4488  CG  PHE A 305     -17.813  19.844  58.616  1.00 63.17           C  
ATOM   4489  CD1 PHE A 305     -17.974  21.201  58.381  1.00 60.40           C  
ATOM   4490  CD2 PHE A 305     -17.095  19.089  57.694  1.00 59.32           C  
ATOM   4491  CE1 PHE A 305     -17.421  21.791  57.253  1.00 61.60           C  
ATOM   4492  CE2 PHE A 305     -16.541  19.684  56.569  1.00 64.69           C  
ATOM   4493  CZ  PHE A 305     -16.711  21.035  56.347  1.00 64.51           C  
ATOM   4494  H   PHE A 305     -16.472  17.427  60.434  1.00 55.94           H  
ATOM   4495  HA  PHE A 305     -17.031  20.247  61.134  1.00 61.00           H  
ATOM   4496  HB2 PHE A 305     -18.636  18.179  59.638  1.00 60.04           H  
ATOM   4497  HB3 PHE A 305     -19.292  19.757  60.132  1.00 60.04           H  
ATOM   4498  HD1 PHE A 305     -18.534  21.803  59.081  1.00 60.40           H  
ATOM   4499  HD2 PHE A 305     -16.967  18.029  57.855  1.00 59.32           H  
ATOM   4500  HE1 PHE A 305     -17.548  22.850  57.085  1.00 61.60           H  
ATOM   4501  HE2 PHE A 305     -15.976  19.089  55.867  1.00 64.69           H  
ATOM   4502  HZ  PHE A 305     -16.289  21.498  55.467  1.00 64.51           H  
ATOM   4503  N   GLY A 306     -17.505  18.196  63.262  1.00 60.79           N  
ATOM   4504  CA  GLY A 306     -18.084  17.761  64.520  1.00 65.06           C  
ATOM   4505  C   GLY A 306     -19.482  17.157  64.387  1.00 65.71           C  
ATOM   4506  O   GLY A 306     -20.354  17.520  65.163  1.00 73.17           O  
ATOM   4507  H   GLY A 306     -16.558  17.916  63.048  1.00 60.79           H  
ATOM   4508  HA2 GLY A 306     -17.427  17.010  64.958  1.00 65.06           H  
ATOM   4509  HA3 GLY A 306     -18.145  18.623  65.185  1.00 65.06           H  
ATOM   4510  N   LEU A 307     -19.685  16.239  63.431  1.00 67.73           N  
ATOM   4511  CA  LEU A 307     -20.983  15.606  63.215  1.00 73.41           C  
ATOM   4512  C   LEU A 307     -20.897  14.097  63.436  1.00 78.56           C  
ATOM   4513  O   LEU A 307     -19.861  13.490  63.161  1.00 82.55           O  
ATOM   4514  CB  LEU A 307     -21.408  15.847  61.767  1.00 78.22           C  
ATOM   4515  CG  LEU A 307     -22.233  17.098  61.511  1.00 72.31           C  
ATOM   4516  CD1 LEU A 307     -22.313  17.329  60.005  1.00 81.09           C  
ATOM   4517  CD2 LEU A 307     -23.624  16.945  62.107  1.00 69.01           C  
ATOM   4518  H   LEU A 307     -18.911  15.975  62.838  1.00 67.73           H  
ATOM   4519  HA  LEU A 307     -21.699  16.032  63.918  1.00 73.41           H  
ATOM   4520  HB2 LEU A 307     -20.504  15.915  61.162  1.00 78.22           H  
ATOM   4521  HB3 LEU A 307     -21.997  14.988  61.446  1.00 78.22           H  
ATOM   4522  HG  LEU A 307     -21.761  17.958  61.986  1.00 72.31           H  
ATOM   4523 HD11 LEU A 307     -21.308  17.459  59.603  1.00 81.09           H  
ATOM   4524 HD12 LEU A 307     -22.785  16.469  59.530  1.00 81.09           H  
ATOM   4525 HD13 LEU A 307     -22.903  18.224  59.805  1.00 81.09           H  
ATOM   4526 HD21 LEU A 307     -24.123  16.091  61.650  1.00 69.01           H  
ATOM   4527 HD22 LEU A 307     -23.543  16.786  63.182  1.00 69.01           H  
ATOM   4528 HD23 LEU A 307     -24.203  17.849  61.916  1.00 69.01           H  
ATOM   4529  N   LYS A 308     -22.022  13.503  63.864  1.00 83.53           N  
ATOM   4530  CA  LYS A 308     -22.140  12.051  63.958  1.00 91.14           C  
ATOM   4531  C   LYS A 308     -23.092  11.544  62.878  1.00 82.81           C  
ATOM   4532  O   LYS A 308     -24.007  12.258  62.484  1.00 77.07           O  
ATOM   4533  CB  LYS A 308     -22.660  11.630  65.337  1.00 98.54           C  
ATOM   4534  CG  LYS A 308     -21.614  11.583  66.439  1.00107.33           C  
ATOM   4535  CD  LYS A 308     -22.216  11.813  67.801  1.00108.13           C  
ATOM   4536  CE  LYS A 308     -21.339  11.232  68.887  1.00111.06           C  
ATOM   4537  NZ  LYS A 308     -21.785  11.673  70.227  1.00130.08           N1+
ATOM   4538  H   LYS A 308     -22.810  14.077  64.129  1.00 83.53           H  
ATOM   4539  HA  LYS A 308     -21.151  11.616  63.815  1.00 91.14           H  
ATOM   4540  HB2 LYS A 308     -23.433  12.338  65.636  1.00 98.54           H  
ATOM   4541  HB3 LYS A 308     -23.095  10.635  65.243  1.00 98.54           H  
ATOM   4542  HG2 LYS A 308     -21.135  10.604  66.427  1.00107.33           H  
ATOM   4543  HG3 LYS A 308     -20.868  12.355  66.249  1.00107.33           H  
ATOM   4544  HD2 LYS A 308     -23.196  11.338  67.842  1.00108.13           H  
ATOM   4545  HD3 LYS A 308     -22.325  12.885  67.966  1.00108.13           H  
ATOM   4546  HE2 LYS A 308     -20.312  11.560  68.728  1.00111.06           H  
ATOM   4547  HE3 LYS A 308     -21.385  10.144  68.837  1.00111.06           H  
ATOM   4548  HZ1 LYS A 308     -21.745  12.681  70.280  1.00130.08           H  
ATOM   4549  HZ2 LYS A 308     -22.734  11.365  70.384  1.00130.08           H  
ATOM   4550  HZ3 LYS A 308     -21.180  11.274  70.931  1.00130.08           H  
ATOM   4551  N   LYS A 309     -22.874  10.299  62.432  1.00 80.62           N  
ATOM   4552  CA  LYS A 309     -23.703   9.633  61.438  1.00 86.23           C  
ATOM   4553  C   LYS A 309     -25.188   9.817  61.751  1.00 87.62           C  
ATOM   4554  O   LYS A 309     -26.004   9.832  60.840  1.00 85.84           O  
ATOM   4555  CB  LYS A 309     -23.448   8.124  61.461  1.00 90.24           C  
ATOM   4556  CG  LYS A 309     -22.571   7.561  60.356  1.00 95.47           C  
ATOM   4557  CD  LYS A 309     -22.118   6.161  60.694  1.00 99.71           C  
ATOM   4558  CE  LYS A 309     -21.795   5.329  59.478  1.00 99.14           C  
ATOM   4559  NZ  LYS A 309     -20.771   4.314  59.811  1.00111.40           N1+
ATOM   4560  H   LYS A 309     -22.086   9.792  62.809  1.00 80.62           H  
ATOM   4561  HA  LYS A 309     -23.451  10.070  60.472  1.00 86.23           H  
ATOM   4562  HB2 LYS A 309     -22.974   7.884  62.413  1.00 90.24           H  
ATOM   4563  HB3 LYS A 309     -24.415   7.625  61.401  1.00 90.24           H  
ATOM   4564  HG2 LYS A 309     -23.138   7.538  59.426  1.00 95.47           H  
ATOM   4565  HG3 LYS A 309     -21.697   8.200  60.233  1.00 95.47           H  
ATOM   4566  HD2 LYS A 309     -22.913   5.665  61.251  1.00 99.71           H  
ATOM   4567  HD3 LYS A 309     -21.225   6.227  61.315  1.00 99.71           H  
ATOM   4568  HE2 LYS A 309     -21.416   5.978  58.688  1.00 99.14           H  
ATOM   4569  HE3 LYS A 309     -22.700   4.828  59.134  1.00 99.14           H  
ATOM   4570  HZ1 LYS A 309     -19.931   4.775  60.131  1.00111.40           H  
ATOM   4571  HZ2 LYS A 309     -21.121   3.709  60.540  1.00111.40           H  
ATOM   4572  HZ3 LYS A 309     -20.562   3.765  58.990  1.00111.40           H  
ATOM   4573  N   GLU A 310     -25.520   9.943  63.038  1.00 94.08           N  
ATOM   4574  CA  GLU A 310     -26.900   9.933  63.492  1.00100.22           C  
ATOM   4575  C   GLU A 310     -27.466  11.347  63.473  1.00 91.53           C  
ATOM   4576  O   GLU A 310     -28.668  11.517  63.646  1.00105.88           O  
ATOM   4577  CB  GLU A 310     -27.012   9.334  64.899  1.00123.05           C  
ATOM   4578  CG  GLU A 310     -26.498   7.904  65.002  1.00135.95           C  
ATOM   4579  CD  GLU A 310     -25.044   7.749  65.431  1.00141.17           C  
ATOM   4580  OE1 GLU A 310     -24.601   8.476  66.358  1.00139.05           O  
ATOM   4581  OE2 GLU A 310     -24.349   6.902  64.834  1.00144.95           O1-
ATOM   4582  H   GLU A 310     -24.784  10.049  63.722  1.00 94.08           H  
ATOM   4583  HA  GLU A 310     -27.480   9.308  62.812  1.00100.22           H  
ATOM   4584  HB2 GLU A 310     -26.436   9.956  65.584  1.00123.05           H  
ATOM   4585  HB3 GLU A 310     -28.061   9.344  65.194  1.00123.05           H  
ATOM   4586  HG2 GLU A 310     -26.609   7.438  64.023  1.00135.95           H  
ATOM   4587  HG3 GLU A 310     -27.118   7.378  65.727  1.00135.95           H  
ATOM   4588  N   GLU A 311     -26.604  12.349  63.276  1.00 86.48           N  
ATOM   4589  CA  GLU A 311     -27.062  13.732  63.245  1.00 90.39           C  
ATOM   4590  C   GLU A 311     -27.338  14.180  61.807  1.00 89.43           C  
ATOM   4591  O   GLU A 311     -27.684  15.335  61.574  1.00 86.22           O  
ATOM   4592  CB  GLU A 311     -26.022  14.662  63.859  1.00 89.41           C  
ATOM   4593  CG  GLU A 311     -25.640  14.319  65.276  1.00107.20           C  
ATOM   4594  CD  GLU A 311     -24.507  15.206  65.757  1.00119.64           C  
ATOM   4595  OE1 GLU A 311     -23.417  14.669  66.037  1.00133.11           O  
ATOM   4596  OE2 GLU A 311     -24.717  16.434  65.831  1.00119.38           O1-
ATOM   4597  H   GLU A 311     -25.623  12.145  63.147  1.00 86.48           H  
ATOM   4598  HA  GLU A 311     -27.983  13.784  63.826  1.00 90.39           H  
ATOM   4599  HB2 GLU A 311     -25.123  14.621  63.244  1.00 89.41           H  
ATOM   4600  HB3 GLU A 311     -26.423  15.675  63.850  1.00 89.41           H  
ATOM   4601  HG2 GLU A 311     -25.321  13.277  65.318  1.00107.20           H  
ATOM   4602  HG3 GLU A 311     -26.505  14.461  65.924  1.00107.20           H  
ATOM   4603  N   CYS A 312     -27.175  13.260  60.849  1.00 82.69           N  
ATOM   4604  CA  CYS A 312     -27.405  13.546  59.441  1.00 83.25           C  
ATOM   4605  C   CYS A 312     -28.815  13.104  59.061  1.00 81.44           C  
ATOM   4606  O   CYS A 312     -29.342  12.170  59.648  1.00 90.36           O  
ATOM   4607  CB  CYS A 312     -26.359  12.859  58.566  1.00 78.04           C  
ATOM   4608  SG  CYS A 312     -24.661  13.312  59.019  1.00 75.17           S  
ATOM   4609  H   CYS A 312     -26.881  12.331  61.114  1.00 82.69           H  
ATOM   4610  HA  CYS A 312     -27.312  14.619  59.274  1.00 83.25           H  
ATOM   4611  HB2 CYS A 312     -26.531  13.144  57.528  1.00 78.04           H  
ATOM   4612  HB3 CYS A 312     -26.472  11.780  58.670  1.00 78.04           H  
ATOM   4613  HG  CYS A 312     -24.426  12.951  60.284  1.00 75.17           H  
ATOM   4614  N   PRO A 313     -29.477  13.735  58.066  1.00 90.72           N  
ATOM   4615  CA  PRO A 313     -28.837  14.729  57.200  1.00 84.61           C  
ATOM   4616  C   PRO A 313     -28.732  16.130  57.810  1.00 72.15           C  
ATOM   4617  O   PRO A 313     -29.542  16.531  58.645  1.00 61.89           O  
ATOM   4618  CB  PRO A 313     -29.774  14.689  55.987  1.00 92.48           C  
ATOM   4619  CG  PRO A 313     -31.147  14.467  56.592  1.00 90.74           C  
ATOM   4620  CD  PRO A 313     -30.898  13.512  57.739  1.00 89.24           C  
ATOM   4621  HA  PRO A 313     -27.792  14.504  56.989  1.00 84.61           H  
ATOM   4622  HB2 PRO A 313     -29.739  15.631  55.439  1.00 92.48           H  
ATOM   4623  HB3 PRO A 313     -29.508  13.870  55.319  1.00 92.48           H  
ATOM   4624  HG2 PRO A 313     -31.824  14.025  55.861  1.00 90.74           H  
ATOM   4625  HG3 PRO A 313     -31.566  15.406  56.955  1.00 90.74           H  
ATOM   4626  HD2 PRO A 313     -31.071  12.480  57.432  1.00 89.24           H  
ATOM   4627  HD3 PRO A 313     -31.536  13.750  58.590  1.00 89.24           H  
ATOM   4628  N   ALA A 314     -27.720  16.877  57.369  1.00 63.32           N  
ATOM   4629  CA  ALA A 314     -27.474  18.206  57.905  1.00 65.33           C  
ATOM   4630  C   ALA A 314     -26.687  18.998  56.867  1.00 62.06           C  
ATOM   4631  O   ALA A 314     -26.125  18.391  55.952  1.00 60.88           O  
ATOM   4632  CB  ALA A 314     -26.709  18.091  59.203  1.00 56.87           C  
ATOM   4633  H   ALA A 314     -27.113  16.513  56.649  1.00 63.32           H  
ATOM   4634  HA  ALA A 314     -28.411  18.723  58.114  1.00 65.33           H  
ATOM   4635  HB1 ALA A 314     -27.300  17.526  59.924  1.00 56.87           H  
ATOM   4636  HB2 ALA A 314     -25.765  17.577  59.024  1.00 56.87           H  
ATOM   4637  HB3 ALA A 314     -26.511  19.088  59.598  1.00 56.87           H  
ATOM   4638  N   VAL A 315     -26.667  20.333  57.010  1.00 54.89           N  
ATOM   4639  CA  VAL A 315     -25.843  21.175  56.155  1.00 60.23           C  
ATOM   4640  C   VAL A 315     -24.878  21.997  56.986  1.00 54.93           C  
ATOM   4641  O   VAL A 315     -25.173  22.367  58.101  1.00 55.37           O  
ATOM   4642  CB  VAL A 315     -26.625  22.126  55.233  1.00 62.83           C  
ATOM   4643  CG1 VAL A 315     -27.133  21.427  53.978  1.00 64.62           C  
ATOM   4644  CG2 VAL A 315     -27.692  22.935  55.974  1.00 59.88           C  
ATOM   4645  H   VAL A 315     -27.236  20.762  57.726  1.00 54.89           H  
ATOM   4646  HA  VAL A 315     -25.315  20.473  55.509  1.00 60.23           H  
ATOM   4647  HB  VAL A 315     -25.914  22.873  54.879  1.00 62.83           H  
ATOM   4648 HG11 VAL A 315     -26.296  20.965  53.455  1.00 64.62           H  
ATOM   4649 HG12 VAL A 315     -27.855  20.660  54.257  1.00 64.62           H  
ATOM   4650 HG13 VAL A 315     -27.612  22.156  53.324  1.00 64.62           H  
ATOM   4651 HG21 VAL A 315     -28.453  22.260  56.366  1.00 59.88           H  
ATOM   4652 HG22 VAL A 315     -27.229  23.478  56.798  1.00 59.88           H  
ATOM   4653 HG23 VAL A 315     -28.154  23.643  55.286  1.00 59.88           H  
ATOM   4654  N   ARG A 316     -23.738  22.307  56.379  1.00 55.76           N  
ATOM   4655  CA  ARG A 316     -22.697  23.077  57.022  1.00 55.75           C  
ATOM   4656  C   ARG A 316     -22.077  23.905  55.914  1.00 57.90           C  
ATOM   4657  O   ARG A 316     -21.868  23.418  54.806  1.00 55.75           O  
ATOM   4658  CB  ARG A 316     -21.618  22.196  57.685  1.00 56.23           C  
ATOM   4659  CG  ARG A 316     -22.030  21.481  58.966  1.00 51.24           C  
ATOM   4660  CD  ARG A 316     -22.365  22.370  60.145  1.00 61.34           C  
ATOM   4661  NE  ARG A 316     -22.795  21.580  61.295  1.00 72.49           N  
ATOM   4662  CZ  ARG A 316     -24.064  21.265  61.558  1.00 77.74           C  
ATOM   4663  NH1 ARG A 316     -25.030  21.671  60.754  1.00 83.36           N  
ATOM   4664  NH2 ARG A 316     -24.375  20.534  62.613  1.00 80.12           N1+
ATOM   4665  H   ARG A 316     -23.593  21.992  55.430  1.00 55.76           H  
ATOM   4666  HA  ARG A 316     -23.117  23.679  57.828  1.00 55.75           H  
ATOM   4667  HB2 ARG A 316     -21.317  21.437  56.962  1.00 56.23           H  
ATOM   4668  HB3 ARG A 316     -20.765  22.833  57.919  1.00 56.23           H  
ATOM   4669  HG2 ARG A 316     -21.208  20.829  59.263  1.00 51.24           H  
ATOM   4670  HG3 ARG A 316     -22.910  20.878  58.743  1.00 51.24           H  
ATOM   4671  HD2 ARG A 316     -23.168  23.051  59.861  1.00 61.34           H  
ATOM   4672  HD3 ARG A 316     -21.481  22.945  60.419  1.00 61.34           H  
ATOM   4673  HE  ARG A 316     -22.085  21.250  61.933  1.00 72.49           H  
ATOM   4674 HH11 ARG A 316     -24.810  22.231  59.943  1.00 83.36           H  
ATOM   4675 HH12 ARG A 316     -25.989  21.422  60.951  1.00 83.36           H  
ATOM   4676 HH21 ARG A 316     -23.648  20.206  63.232  1.00 80.12           H  
ATOM   4677 HH22 ARG A 316     -25.340  20.303  62.800  1.00 80.12           H  
ATOM   4678  N   LEU A 317     -21.799  25.161  56.241  1.00 60.63           N  
ATOM   4679  CA  LEU A 317     -21.149  26.028  55.295  1.00 53.75           C  
ATOM   4680  C   LEU A 317     -19.738  26.315  55.789  1.00 52.64           C  
ATOM   4681  O   LEU A 317     -19.516  26.497  56.978  1.00 55.50           O  
ATOM   4682  CB  LEU A 317     -21.995  27.292  55.230  1.00 60.75           C  
ATOM   4683  CG  LEU A 317     -21.775  28.126  53.977  1.00 68.10           C  
ATOM   4684  CD1 LEU A 317     -23.066  28.835  53.602  1.00 70.55           C  
ATOM   4685  CD2 LEU A 317     -20.628  29.108  54.182  1.00 63.41           C  
ATOM   4686  H   LEU A 317     -22.045  25.509  57.157  1.00 60.63           H  
ATOM   4687  HA  LEU A 317     -21.064  25.588  54.301  1.00 53.75           H  
ATOM   4688  HB2 LEU A 317     -23.045  27.003  55.268  1.00 60.75           H  
ATOM   4689  HB3 LEU A 317     -21.756  27.908  56.097  1.00 60.75           H  
ATOM   4690  HG  LEU A 317     -21.495  27.473  53.151  1.00 68.10           H  
ATOM   4691 HD11 LEU A 317     -23.848  28.097  53.426  1.00 70.55           H  
ATOM   4692 HD12 LEU A 317     -23.367  29.496  54.415  1.00 70.55           H  
ATOM   4693 HD13 LEU A 317     -22.909  29.421  52.697  1.00 70.55           H  
ATOM   4694 HD21 LEU A 317     -20.870  29.783  55.003  1.00 63.41           H  
ATOM   4695 HD22 LEU A 317     -19.717  28.558  54.419  1.00 63.41           H  
ATOM   4696 HD23 LEU A 317     -20.477  29.686  53.270  1.00 63.41           H  
ATOM   4697  N   ILE A 318     -18.784  26.368  54.864  1.00 47.23           N  
ATOM   4698  CA  ILE A 318     -17.413  26.613  55.257  1.00 52.00           C  
ATOM   4699  C   ILE A 318     -16.759  27.591  54.284  1.00 48.18           C  
ATOM   4700  O   ILE A 318     -17.026  27.555  53.099  1.00 55.61           O  
ATOM   4701  CB  ILE A 318     -16.642  25.282  55.394  1.00 49.59           C  
ATOM   4702  CG1 ILE A 318     -15.182  25.494  55.806  1.00 53.37           C  
ATOM   4703  CG2 ILE A 318     -16.745  24.478  54.111  1.00 51.90           C  
ATOM   4704  CD1 ILE A 318     -14.464  24.226  56.212  1.00 61.26           C  
ATOM   4705  H   ILE A 318     -19.016  26.238  53.890  1.00 47.23           H  
ATOM   4706  HA  ILE A 318     -17.389  27.082  56.241  1.00 52.00           H  
ATOM   4707  HB  ILE A 318     -17.109  24.713  56.198  1.00 49.59           H  
ATOM   4708 HG12 ILE A 318     -14.649  25.934  54.963  1.00 53.37           H  
ATOM   4709 HG13 ILE A 318     -15.161  26.184  56.649  1.00 53.37           H  
ATOM   4710 HG21 ILE A 318     -17.795  24.298  53.878  1.00 51.90           H  
ATOM   4711 HG22 ILE A 318     -16.282  25.034  53.296  1.00 51.90           H  
ATOM   4712 HG23 ILE A 318     -16.232  23.524  54.238  1.00 51.90           H  
ATOM   4713 HD11 ILE A 318     -14.968  23.782  57.071  1.00 61.26           H  
ATOM   4714 HD12 ILE A 318     -14.474  23.521  55.381  1.00 61.26           H  
ATOM   4715 HD13 ILE A 318     -13.433  24.461  56.477  1.00 61.26           H  
ATOM   4716  N   THR A 319     -15.878  28.449  54.798  1.00 49.82           N  
ATOM   4717  CA  THR A 319     -15.094  29.356  53.976  1.00 53.25           C  
ATOM   4718  C   THR A 319     -13.637  28.929  54.106  1.00 58.38           C  
ATOM   4719  O   THR A 319     -13.214  28.513  55.184  1.00 54.63           O  
ATOM   4720  CB  THR A 319     -15.277  30.838  54.354  1.00 49.42           C  
ATOM   4721  OG1 THR A 319     -14.805  31.037  55.678  1.00 63.97           O  
ATOM   4722  CG2 THR A 319     -16.716  31.280  54.406  1.00 47.01           C  
ATOM   4723  H   THR A 319     -15.750  28.470  55.800  1.00 49.82           H  
ATOM   4724  HA  THR A 319     -15.437  29.289  52.944  1.00 53.25           H  
ATOM   4725  HB  THR A 319     -14.742  31.399  53.588  1.00 49.42           H  
ATOM   4726 HG21 THR A 319     -17.186  31.103  53.438  1.00 47.01           H  
ATOM   4727 HG22 THR A 319     -17.242  30.714  55.174  1.00 47.01           H  
ATOM   4728 HG23 THR A 319     -16.761  32.343  54.643  1.00 47.01           H  
ATOM   4729  HG1 THR A 319     -14.896  31.971  55.881  1.00 63.97           H  
ATOM   4730  N   LEU A 320     -12.889  29.053  53.001  1.00 55.76           N  
ATOM   4731  CA  LEU A 320     -11.558  28.486  52.899  1.00 53.53           C  
ATOM   4732  C   LEU A 320     -10.566  29.594  52.568  1.00 55.22           C  
ATOM   4733  O   LEU A 320     -10.347  29.912  51.402  1.00 55.48           O  
ATOM   4734  CB  LEU A 320     -11.562  27.370  51.841  1.00 55.27           C  
ATOM   4735  CG  LEU A 320     -12.260  26.063  52.252  1.00 60.15           C  
ATOM   4736  CD1 LEU A 320     -13.758  26.061  51.949  1.00 59.47           C  
ATOM   4737  CD2 LEU A 320     -11.600  24.863  51.611  1.00 62.08           C  
ATOM   4738  H   LEU A 320     -13.265  29.559  52.212  1.00 55.76           H  
ATOM   4739  HA  LEU A 320     -11.253  28.041  53.846  1.00 53.53           H  
ATOM   4740  HB2 LEU A 320     -12.064  27.753  50.953  1.00 55.27           H  
ATOM   4741  HB3 LEU A 320     -10.526  27.134  51.599  1.00 55.27           H  
ATOM   4742  HG  LEU A 320     -12.151  25.996  53.334  1.00 60.15           H  
ATOM   4743 HD11 LEU A 320     -14.228  26.915  52.436  1.00 59.47           H  
ATOM   4744 HD12 LEU A 320     -13.911  26.127  50.872  1.00 59.47           H  
ATOM   4745 HD13 LEU A 320     -14.203  25.139  52.323  1.00 59.47           H  
ATOM   4746 HD21 LEU A 320     -11.706  24.925  50.528  1.00 62.08           H  
ATOM   4747 HD22 LEU A 320     -10.542  24.848  51.872  1.00 62.08           H  
ATOM   4748 HD23 LEU A 320     -12.076  23.951  51.971  1.00 62.08           H  
ATOM   4749  N   GLU A 321      -9.981  30.179  53.621  1.00 66.44           N  
ATOM   4750  CA  GLU A 321      -8.985  31.241  53.510  1.00 74.73           C  
ATOM   4751  C   GLU A 321      -7.763  30.855  54.343  1.00 72.72           C  
ATOM   4752  O   GLU A 321      -7.557  29.674  54.593  1.00 76.28           O  
ATOM   4753  CB  GLU A 321      -9.574  32.588  53.958  1.00 76.40           C  
ATOM   4754  CG  GLU A 321     -10.794  33.039  53.165  1.00 80.31           C  
ATOM   4755  CD  GLU A 321     -10.588  33.311  51.675  1.00 93.74           C  
ATOM   4756  OE1 GLU A 321      -9.422  33.482  51.247  1.00 96.84           O  
ATOM   4757  OE2 GLU A 321     -11.592  33.352  50.932  1.00 91.86           O1-
ATOM   4758  H   GLU A 321     -10.244  29.868  54.545  1.00 66.44           H  
ATOM   4759  HA  GLU A 321      -8.682  31.359  52.470  1.00 74.73           H  
ATOM   4760  HB2 GLU A 321      -9.862  32.502  55.006  1.00 76.40           H  
ATOM   4761  HB3 GLU A 321      -8.800  33.349  53.855  1.00 76.40           H  
ATOM   4762  HG2 GLU A 321     -11.161  33.959  53.620  1.00 80.31           H  
ATOM   4763  HG3 GLU A 321     -11.552  32.261  53.256  1.00 80.31           H  
ATOM   4764  N   GLU A 322      -6.973  31.847  54.782  1.00 77.99           N  
ATOM   4765  CA  GLU A 322      -5.898  31.625  55.745  1.00 78.56           C  
ATOM   4766  C   GLU A 322      -6.382  30.713  56.875  1.00 74.47           C  
ATOM   4767  O   GLU A 322      -5.622  29.885  57.378  1.00 71.22           O  
ATOM   4768  CB  GLU A 322      -5.415  32.945  56.352  1.00 83.66           C  
ATOM   4769  CG  GLU A 322      -4.381  33.666  55.504  1.00109.70           C  
ATOM   4770  CD  GLU A 322      -3.114  34.129  56.220  1.00123.92           C  
ATOM   4771  OE1 GLU A 322      -2.849  33.671  57.358  1.00120.56           O  
ATOM   4772  OE2 GLU A 322      -2.373  34.940  55.625  1.00134.11           O1-
ATOM   4773  H   GLU A 322      -7.128  32.782  54.433  1.00 77.99           H  
ATOM   4774  HA  GLU A 322      -5.071  31.156  55.212  1.00 78.56           H  
ATOM   4775  HB2 GLU A 322      -6.276  33.602  56.477  1.00 83.66           H  
ATOM   4776  HB3 GLU A 322      -4.974  32.735  57.327  1.00 83.66           H  
ATOM   4777  HG2 GLU A 322      -4.860  34.547  55.076  1.00109.70           H  
ATOM   4778  HG3 GLU A 322      -4.080  32.990  54.703  1.00109.70           H  
ATOM   4779  N   GLU A 323      -7.645  30.900  57.281  1.00 70.95           N  
ATOM   4780  CA  GLU A 323      -8.307  30.058  58.259  1.00 69.79           C  
ATOM   4781  C   GLU A 323      -9.537  29.436  57.613  1.00 69.66           C  
ATOM   4782  O   GLU A 323     -10.165  30.049  56.755  1.00 77.14           O  
ATOM   4783  CB  GLU A 323      -8.738  30.891  59.462  1.00 71.16           C  
ATOM   4784  CG  GLU A 323      -7.615  31.072  60.466  1.00 98.75           C  
ATOM   4785  CD  GLU A 323      -7.883  32.016  61.624  1.00108.96           C  
ATOM   4786  OE1 GLU A 323      -9.064  32.310  61.886  1.00107.68           O  
ATOM   4787  OE2 GLU A 323      -6.902  32.446  62.269  1.00127.70           O1-
ATOM   4788  H   GLU A 323      -8.165  31.670  56.884  1.00 70.95           H  
ATOM   4789  HA  GLU A 323      -7.620  29.281  58.595  1.00 69.79           H  
ATOM   4790  HB2 GLU A 323      -9.058  31.873  59.113  1.00 71.16           H  
ATOM   4791  HB3 GLU A 323      -9.572  30.391  59.955  1.00 71.16           H  
ATOM   4792  HG2 GLU A 323      -6.747  31.449  59.926  1.00 98.75           H  
ATOM   4793  HG3 GLU A 323      -7.385  30.092  60.885  1.00 98.75           H  
ATOM   4794  N   MET A 324      -9.869  28.213  58.020  1.00 58.60           N  
ATOM   4795  CA  MET A 324     -11.138  27.638  57.624  1.00 58.50           C  
ATOM   4796  C   MET A 324     -12.173  27.925  58.714  1.00 57.80           C  
ATOM   4797  O   MET A 324     -11.907  27.686  59.880  1.00 69.46           O  
ATOM   4798  CB  MET A 324     -10.990  26.129  57.416  1.00 59.89           C  
ATOM   4799  CG  MET A 324     -10.290  25.745  56.130  1.00 63.58           C  
ATOM   4800  SD  MET A 324     -10.635  23.990  55.826  1.00 70.04           S  
ATOM   4801  CE  MET A 324      -9.194  23.267  56.607  1.00 75.41           C  
ATOM   4802  H   MET A 324      -9.236  27.686  58.605  1.00 58.60           H  
ATOM   4803  HA  MET A 324     -11.466  28.082  56.684  1.00 58.50           H  
ATOM   4804  HB2 MET A 324     -11.986  25.686  57.409  1.00 59.89           H  
ATOM   4805  HB3 MET A 324     -10.418  25.723  58.251  1.00 59.89           H  
ATOM   4806  HG2 MET A 324      -9.216  25.902  56.230  1.00 63.58           H  
ATOM   4807  HG3 MET A 324     -10.670  26.348  55.305  1.00 63.58           H  
ATOM   4808  HE1 MET A 324      -8.292  23.637  56.119  1.00 75.41           H  
ATOM   4809  HE2 MET A 324      -9.175  23.543  57.661  1.00 75.41           H  
ATOM   4810  HE3 MET A 324      -9.238  22.182  56.516  1.00 75.41           H  
ATOM   4811  N   THR A 325     -13.352  28.442  58.344  1.00 56.12           N  
ATOM   4812  CA  THR A 325     -14.373  28.808  59.315  1.00 53.36           C  
ATOM   4813  C   THR A 325     -15.682  28.105  58.971  1.00 51.20           C  
ATOM   4814  O   THR A 325     -16.175  28.275  57.881  1.00 58.71           O  
ATOM   4815  CB  THR A 325     -14.588  30.326  59.296  1.00 48.69           C  
ATOM   4816  OG1 THR A 325     -13.298  30.930  59.228  1.00 50.41           O  
ATOM   4817  CG2 THR A 325     -15.398  30.862  60.460  1.00 40.08           C  
ATOM   4818  H   THR A 325     -13.538  28.582  57.361  1.00 56.12           H  
ATOM   4819  HA  THR A 325     -14.047  28.503  60.309  1.00 53.36           H  
ATOM   4820  HB  THR A 325     -15.194  30.579  58.426  1.00 48.69           H  
ATOM   4821 HG21 THR A 325     -16.373  30.376  60.479  1.00 40.08           H  
ATOM   4822 HG22 THR A 325     -14.872  30.658  61.393  1.00 40.08           H  
ATOM   4823 HG23 THR A 325     -15.531  31.938  60.345  1.00 40.08           H  
ATOM   4824  HG1 THR A 325     -12.867  30.606  58.434  1.00 50.41           H  
ATOM   4825  N   LYS A 326     -16.246  27.359  59.911  1.00 50.72           N  
ATOM   4826  CA  LYS A 326     -17.442  26.568  59.675  1.00 57.74           C
[truncated: 794,774 more chars]
