# Supplementary material for: Discovery of 5-Hydroxy-1,4-naphthoquinone (Juglone) Derivatives as Dual Effective Agents Targeting Platelet-Cancer Interplay through Protein Disulfide Isomerase Inhibition
Source: J Med Chem. 2024 Feb 21;67(5):3626–42. doi: 10.1021/acs.jmedchem.3c02107 (PMC10945480; doi:10.1021/acs.jmedchem.3c02107)
Supplement: Supplementary file 10 — jm3c02107_si_010.pdb [file jm3c02107_si_010.pdb]

HEADER                                                        4el1_oxi
REMARK  99                                                                      
REMARK  99 MOE v2020.09 (Chemical Computing Group ULC) Sun Jan 14 13:52:48 2024 
SEQRES   1 A  452  ASP ALA PRO GLU GLU GLU ASP HIS VAL LEU VAL LEU ARG
SEQRES   2 A  452  LYS SER ASN PHE ALA GLU ALA LEU ALA ALA HIS LYS TYR
SEQRES   3 A  452  LEU LEU VAL GLU PHE TYR ALA PRO TRP CYS GLY HIS CYS
SEQRES   4 A  452  LYS ALA LEU ALA PRO GLU TYR ALA LYS ALA ALA GLY LYS
SEQRES   5 A  452  LEU LYS ALA GLU GLY SER GLU ILE ARG LEU ALA LYS VAL
SEQRES   6 A  452  ASP ALA THR GLU GLU SER ASP LEU ALA GLN GLN TYR GLY
SEQRES   7 A  452  VAL ARG GLY TYR PRO THR ILE LYS PHE PHE ARG ASN GLY
SEQRES   8 A  452  ASP THR ALA SER PRO LYS GLU TYR THR ALA GLY ARG GLU
SEQRES   9 A  452  ALA ASP ASP ILE VAL ASN TRP LEU LYS LYS ARG THR GLY
SEQRES  10 A  452  PRO ALA ALA THR THR LEU PRO ASP GLY ALA ALA ALA GLU
SEQRES  11 A  452  SER LEU VAL GLU SER SER GLU VAL ALA VAL ILE GLY PHE
SEQRES  12 A  452  PHE LYS ASP VAL GLU SER ASP SER ALA LYS GLN PHE LEU
SEQRES  13 A  452  GLN ALA ALA GLU ALA ILE ASP ASP ILE PRO PHE GLY ILE
SEQRES  14 A  452  THR SER ASN SER ASP VAL PHE SER LYS TYR GLN LEU ASP
SEQRES  15 A  452  LYS ASP GLY VAL VAL LEU PHE LYS LYS PHE ASP GLU GLY
SEQRES  16 A  452  ARG ASN ASN PHE GLU GLY GLU VAL THR LYS GLU ASN LEU
SEQRES  17 A  452  LEU ASP PHE ILE LYS HIS ASN GLN LEU PRO LEU VAL ILE
SEQRES  18 A  452  GLU PHE THR GLU GLN THR ALA PRO LYS ILE PHE THR HIS
SEQRES  19 A  452  ILE LEU LEU PHE LEU PRO LYS SER VAL SER ASP TYR ASP
SEQRES  20 A  452  GLY LYS LEU SER ASN PHE LYS THR ALA ALA GLU SER PHE
SEQRES  21 A  452  LYS GLY LYS ILE LEU PHE ILE PHE ILE ASP SER ASP HIS
SEQRES  22 A  452  THR ASP ASN GLN ARG ILE LEU GLU PHE PHE GLY LEU LYS
SEQRES  23 A  452  LYS GLU GLU CYS PRO ALA VAL ARG LEU ILE THR MET THR
SEQRES  24 A  452  LYS TYR LYS PRO GLU SER GLU GLU LEU THR ALA GLU ARG
SEQRES  25 A  452  ILE THR GLU PHE CYS HIS ARG PHE LEU GLU GLY LYS ILE
SEQRES  26 A  452  LYS PRO HIS LEU MET SER GLN GLU LEU PRO GLU ASP TRP
SEQRES  27 A  452  ASP LYS GLN PRO VAL LYS VAL LEU VAL GLY LYS ASN PHE
SEQRES  28 A  452  GLU ASP VAL ALA PHE ASP GLU LYS LYS ASN VAL PHE VAL
SEQRES  29 A  452  GLU PHE TYR ALA PRO TRP CYS GLY HIS CYS LYS GLN LEU
SEQRES  30 A  452  ALA PRO ILE TRP ASP LYS LEU GLY GLU THR TYR LYS ASP
SEQRES  31 A  452  HIS GLU ASN ILE VAL ILE ALA LYS MET ASP SER THR ALA
SEQRES  32 A  452  ASN GLU VAL GLU ALA VAL LYS VAL HIS SER PHE PRO THR
SEQRES  33 A  452  LEU LYS PHE PHE PRO ALA SER ALA ASP ARG THR VAL ILE
SEQRES  34 A  452  ASP TYR ASN GLY GLU ARG THR LEU ASP GLY PHE LYS LYS
SEQRES  35 A  452  PHE LEU GLU SER GLY GLY GLN ASP GLY ALA
HELIX    1   1 PHE A   34  ALA A   40  1               Generated by MOE    7
HELIX    2   2 GLY A   54  GLU A   73  1               Generated by MOE   20
HELIX    3   3 ALA A   84  GLU A   87  1               Generated by MOE    4
HELIX    4   4 ASP A   89  GLN A   92  1               Generated by MOE    4
HELIX    5   5 ALA A  122  LYS A  130  1               Generated by MOE    9
HELIX    6   6 GLY A  143  GLU A  151  1               Generated by MOE    9
HELIX    7   7 ASP A  167  GLU A  177  1               Generated by MOE   11
HELIX    8   8 SER A  190  LYS A  195  1               Generated by MOE    6
HELIX    9   9 LYS A  222  ASN A  232  1               Generated by MOE   11
HELIX   10  10 ALA A  245  ILE A  248  1               Generated by MOE    4
HELIX   11  11 TYR A  268  THR A  277  1               Generated by MOE   10
HELIX   12  12 ALA A  279  SER A  281  5               Generated by MOE    3
HELIX   13  13 ARG A  300  PHE A  304  1               Generated by MOE    5
HELIX   14  14 LYS A  309  GLU A  311  5               Generated by MOE    3
HELIX   15  15 GLU A  337  PHE A  346  1               Generated by MOE   10
HELIX   16  16 PHE A  377  ALA A  381  1               Generated by MOE    5
HELIX   17  17 GLY A  398  CYS A  400  5               Generated by MOE    3
HELIX   18  18 ALA A  404  THR A  413  1               Generated by MOE   10
HELIX   19  19 LEU A  463  LEU A  470  1               Generated by MOE    8
SHEET    1       GLU A  22  GLU A  23                  Generated by MOE
SHEET    2       VAL A  26  VAL A  28                  Generated by MOE
SHEET    3       TYR A  43  TYR A  43                  Generated by MOE
SHEET    4       LEU A  44  TYR A  49                  Generated by MOE
SHEET    5       ARG A  78  ASP A  83                  Generated by MOE
SHEET    6       THR A 101  ARG A 106                  Generated by MOE
SHEET    7       LYS A 114  TYR A 116                  Generated by MOE
SHEET    8       ALA A 137  LEU A 140                  Generated by MOE
SHEET    9       VAL A 155  ALA A 156                  Generated by MOE
SHEET   10       VAL A 157  PHE A 160                  Generated by MOE
SHEET   11       PHE A 184  THR A 187                  Generated by MOE
SHEET   12       GLY A 202  LYS A 207                  Generated by MOE
SHEET   13       ARG A 213  ASN A 215                  Generated by MOE
SHEET   14       VAL A 237  GLU A 239                  Generated by MOE
SHEET   15       HIS A 256  PHE A 260                  Generated by MOE
SHEET   16       LEU A 287  ILE A 291                  Generated by MOE
SHEET   17       ALA A 314  ILE A 318                  Generated by MOE
SHEET   18       LYS A 326  TYR A 327                  Generated by MOE
SHEET   19       VAL A 369  VAL A 371                  Generated by MOE
SHEET   20       ASN A 387  TYR A 393                  Generated by MOE
SHEET   21       ILE A 420  ASP A 426                  Generated by MOE
SHEET   22       THR A 442  PHE A 446                  Generated by MOE
SHEET   23       ILE A 455  ASP A 456                  Generated by MOE
SSBOND   1 CYS A   53    CYS A   56                          1555   1555  2.21
ATOM      1  N   ASP A  18      33.313 -22.998  62.265  1.00 54.51           N1+
ATOM      2  CA  ASP A  18      32.868 -21.625  62.471  1.00 55.01           C  
ATOM      3  C   ASP A  18      34.053 -20.682  62.647  1.00 53.24           C  
ATOM      4  O   ASP A  18      33.961 -19.681  63.359  1.00 49.15           O  
ATOM      5  CB  ASP A  18      31.942 -21.538  63.685  1.00 56.96           C  
ATOM      6  CG  ASP A  18      30.622 -20.865  63.364  1.00 58.86           C  
ATOM      7  OD1 ASP A  18      30.417 -20.484  62.192  1.00 58.94           O  
ATOM      8  OD2 ASP A  18      29.789 -20.717  64.283  1.00 59.89           O1-
ATOM      9  H1  ASP A  18      33.923 -23.037  61.461  1.00 54.51           H  
ATOM     10  H2  ASP A  18      32.511 -23.592  62.109  1.00 54.51           H  
ATOM     11  H3  ASP A  18      33.814 -23.316  63.083  1.00 54.51           H  
ATOM     12  HA  ASP A  18      32.316 -21.317  61.583  1.00 55.01           H  
ATOM     13  HB2 ASP A  18      32.444 -20.968  64.467  1.00 56.96           H  
ATOM     14  HB3 ASP A  18      31.741 -22.547  64.044  1.00 56.96           H  
ATOM     15  N   ALA A  19      35.164 -21.007  61.995  1.00 54.27           N  
ATOM     16  CA  ALA A  19      36.368 -20.188  62.077  1.00 54.94           C  
ATOM     17  C   ALA A  19      36.799 -19.703  60.697  1.00 53.94           C  
ATOM     18  O   ALA A  19      37.990 -19.665  60.386  1.00 54.65           O  
ATOM     19  CB  ALA A  19      37.493 -20.964  62.745  1.00 55.04           C  
ATOM     20  H   ALA A  19      35.175 -21.843  61.428  1.00 54.27           H  
ATOM     21  HA  ALA A  19      36.139 -19.312  62.684  1.00 54.94           H  
ATOM     22  HB1 ALA A  19      37.178 -21.275  63.741  1.00 55.04           H  
ATOM     23  HB2 ALA A  19      37.732 -21.844  62.148  1.00 55.04           H  
ATOM     24  HB3 ALA A  19      38.375 -20.329  62.825  1.00 55.04           H  
ATOM     25  N   PRO A  20      35.824 -19.333  59.874  1.00 72.55           N  
ATOM     26  CA  PRO A  20      36.101 -18.851  58.518  1.00 70.41           C  
ATOM     27  C   PRO A  20      36.304 -17.341  58.488  1.00 67.69           C  
ATOM     28  O   PRO A  20      35.750 -16.631  59.326  1.00 66.90           O  
ATOM     29  CB  PRO A  20      34.829 -19.222  57.756  1.00 69.97           C  
ATOM     30  CG  PRO A  20      33.759 -19.189  58.792  1.00 69.50           C  
ATOM     31  CD  PRO A  20      34.401 -19.667  60.064  1.00 70.83           C  
ATOM     32  HA  PRO A  20      37.012 -19.281  58.101  1.00 70.41           H  
ATOM     33  HB2 PRO A  20      34.915 -20.218  57.321  1.00 69.97           H  
ATOM     34  HB3 PRO A  20      34.626 -18.498  56.967  1.00 69.97           H  
ATOM     35  HG2 PRO A  20      32.938 -19.849  58.510  1.00 69.50           H  
ATOM     36  HG3 PRO A  20      33.383 -18.174  58.916  1.00 69.50           H  
ATOM     37  HD2 PRO A  20      33.990 -19.146  60.928  1.00 70.83           H  
ATOM     38  HD3 PRO A  20      34.266 -20.741  60.190  1.00 70.83           H  
ATOM     39  N   GLU A  21      37.091 -16.862  57.531  1.00 66.47           N  
ATOM     40  CA  GLU A  21      37.349 -15.433  57.398  1.00 64.90           C  
ATOM     41  C   GLU A  21      36.041 -14.654  57.305  1.00 61.58           C  
ATOM     42  O   GLU A  21      35.133 -15.033  56.566  1.00 61.06           O  
ATOM     43  CB  GLU A  21      38.218 -15.157  56.170  1.00 66.06           C  
ATOM     44  CG  GLU A  21      38.485 -13.682  55.917  1.00 66.86           C  
ATOM     45  CD  GLU A  21      39.549 -13.116  56.836  1.00 68.61           C  
ATOM     46  OE1 GLU A  21      40.212 -13.908  57.538  1.00 70.15           O  
ATOM     47  OE2 GLU A  21      39.724 -11.879  56.856  1.00 68.33           O1-
ATOM     48  H   GLU A  21      37.521 -17.503  56.880  1.00 66.47           H  
ATOM     49  HA  GLU A  21      37.885 -15.101  58.287  1.00 64.90           H  
ATOM     50  HB2 GLU A  21      37.715 -15.569  55.295  1.00 66.06           H  
ATOM     51  HB3 GLU A  21      39.175 -15.659  56.308  1.00 66.06           H  
ATOM     52  HG2 GLU A  21      37.559 -13.128  56.072  1.00 66.86           H  
ATOM     53  HG3 GLU A  21      38.814 -13.559  54.885  1.00 66.86           H  
ATOM     54  N   GLU A  22      35.951 -13.566  58.062  1.00 58.77           N  
ATOM     55  CA  GLU A  22      34.747 -12.743  58.080  1.00 55.67           C  
ATOM     56  C   GLU A  22      34.994 -11.433  58.818  1.00 53.26           C  
ATOM     57  O   GLU A  22      35.911 -11.335  59.633  1.00 53.01           O  
ATOM     58  CB  GLU A  22      33.588 -13.504  58.726  1.00 55.44           C  
ATOM     59  CG  GLU A  22      33.533 -13.387  60.241  1.00 55.65           C  
ATOM     60  CD  GLU A  22      32.299 -14.043  60.830  1.00 55.39           C  
ATOM     61  OE1 GLU A  22      31.381 -14.387  60.057  1.00 54.84           O  
ATOM     62  OE2 GLU A  22      32.247 -14.214  62.066  1.00 55.72           O1-
ATOM     63  H   GLU A  22      36.736 -13.302  58.640  1.00 58.77           H  
ATOM     64  HA  GLU A  22      34.482 -12.510  57.049  1.00 55.67           H  
ATOM     65  HB2 GLU A  22      33.685 -14.559  58.468  1.00 55.44           H  
ATOM     66  HB3 GLU A  22      32.655 -13.115  58.319  1.00 55.44           H  
ATOM     67  HG2 GLU A  22      33.529 -12.331  60.510  1.00 55.65           H  
ATOM     68  HG3 GLU A  22      34.418 -13.866  60.661  1.00 55.65           H  
ATOM     69  N   GLU A  23      34.174 -10.427  58.530  1.00 51.37           N  
ATOM     70  CA  GLU A  23      34.325  -9.125  59.165  1.00 49.38           C  
ATOM     71  C   GLU A  23      32.968  -8.640  59.656  1.00 45.87           C  
ATOM     72  O   GLU A  23      32.024  -8.523  58.876  1.00 45.93           O  
ATOM     73  CB  GLU A  23      34.926  -8.115  58.187  1.00 51.27           C  
ATOM     74  CG  GLU A  23      36.412  -7.867  58.387  1.00 54.56           C  
ATOM     75  CD  GLU A  23      37.126  -7.535  57.093  1.00 56.84           C  
ATOM     76  OE1 GLU A  23      36.826  -6.477  56.502  1.00 57.56           O  
ATOM     77  OE2 GLU A  23      37.988  -8.332  56.666  1.00 57.55           O1-
ATOM     78  H   GLU A  23      33.433 -10.568  57.859  1.00 51.37           H  
ATOM     79  HA  GLU A  23      35.003  -9.221  60.013  1.00 49.38           H  
ATOM     80  HB2 GLU A  23      34.401  -7.167  58.308  1.00 51.27           H  
ATOM     81  HB3 GLU A  23      34.774  -8.487  57.174  1.00 51.27           H  
ATOM     82  HG2 GLU A  23      36.861  -8.764  58.814  1.00 54.56           H  
ATOM     83  HG3 GLU A  23      36.537  -7.034  59.079  1.00 54.56           H  
ATOM     84  N   ASP A  24      32.872  -8.354  60.950  1.00 43.01           N  
ATOM     85  CA  ASP A  24      31.627  -7.862  61.522  1.00 39.96           C  
ATOM     86  C   ASP A  24      30.486  -8.820  61.195  1.00 36.58           C  
ATOM     87  O   ASP A  24      29.377  -8.389  60.882  1.00 35.53           O  
ATOM     88  CB  ASP A  24      31.309  -6.463  60.997  1.00 40.34           C  
ATOM     89  CG  ASP A  24      32.157  -5.390  61.650  1.00 42.16           C  
ATOM     90  OD1 ASP A  24      33.322  -5.679  61.992  1.00 43.56           O  
ATOM     91  OD2 ASP A  24      31.658  -4.259  61.822  1.00 42.61           O1-
ATOM     92  H   ASP A  24      33.677  -8.480  61.547  1.00 43.01           H  
ATOM     93  HA  ASP A  24      31.742  -7.805  62.604  1.00 39.96           H  
ATOM     94  HB2 ASP A  24      30.259  -6.246  61.194  1.00 40.34           H  
ATOM     95  HB3 ASP A  24      31.489  -6.444  59.922  1.00 40.34           H  
ATOM     96  N   HIS A  25      30.764 -10.118  61.260  1.00 34.90           N  
ATOM     97  CA  HIS A  25      29.781 -11.128  60.859  1.00 33.69           C  
ATOM     98  C   HIS A  25      29.522 -11.181  59.355  1.00 32.19           C  
ATOM     99  O   HIS A  25      28.538 -11.766  58.908  1.00 30.87           O  
ATOM    100  CB  HIS A  25      28.463 -10.948  61.617  1.00 33.88           C  
ATOM    101  CG  HIS A  25      28.604 -11.044  63.103  1.00 35.62           C  
ATOM    102  ND1 HIS A  25      29.087 -12.171  63.733  1.00 37.15           N  
ATOM    103  CD2 HIS A  25      28.323 -10.156  64.085  1.00 35.82           C  
ATOM    104  CE1 HIS A  25      29.101 -11.971  65.038  1.00 37.83           C  
ATOM    105  NE2 HIS A  25      28.642 -10.756  65.278  1.00 37.21           N  
ATOM    106  H   HIS A  25      31.671 -10.414  61.592  1.00 34.90           H  
ATOM    107  HA  HIS A  25      30.227 -12.086  61.127  1.00 33.69           H  
ATOM    108  HB2 HIS A  25      27.768 -11.720  61.287  1.00 33.88           H  
ATOM    109  HB3 HIS A  25      28.057  -9.966  61.373  1.00 33.88           H  
ATOM    110  HD2 HIS A  25      27.923  -9.161  63.955  1.00 35.82           H  
ATOM    111  HE2 HIS A  25      28.542 -10.336  66.191  1.00 37.21           H  
ATOM    112  HE1 HIS A  25      29.432 -12.680  65.782  1.00 37.83           H  
ATOM    113  N   VAL A  26      30.413 -10.574  58.580  1.00 32.04           N  
ATOM    114  CA  VAL A  26      30.311 -10.602  57.128  1.00 31.72           C  
ATOM    115  C   VAL A  26      31.454 -11.416  56.545  1.00 32.37           C  
ATOM    116  O   VAL A  26      32.620 -11.085  56.734  1.00 32.40           O  
ATOM    117  CB  VAL A  26      30.353  -9.188  56.528  1.00 31.17           C  
ATOM    118  CG1 VAL A  26      30.347  -9.260  55.013  1.00 31.38           C  
ATOM    119  CG2 VAL A  26      29.178  -8.365  57.023  1.00 29.53           C  
ATOM    120  H   VAL A  26      31.182 -10.080  59.009  1.00 32.04           H  
ATOM    121  HA  VAL A  26      29.353 -11.057  56.876  1.00 31.72           H  
ATOM    122  HB  VAL A  26      31.274  -8.702  56.851  1.00 31.17           H  
ATOM    123 HG11 VAL A  26      31.208  -9.835  54.673  1.00 31.38           H  
ATOM    124 HG12 VAL A  26      29.431  -9.745  54.676  1.00 31.38           H  
ATOM    125 HG13 VAL A  26      30.398  -8.252  54.601  1.00 31.38           H  
ATOM    126 HG21 VAL A  26      28.247  -8.836  56.710  1.00 29.53           H  
ATOM    127 HG22 VAL A  26      29.208  -8.307  58.111  1.00 29.53           H  
ATOM    128 HG23 VAL A  26      29.236  -7.360  56.604  1.00 29.53           H  
ATOM    129  N   LEU A  27      31.108 -12.478  55.826  1.00 33.18           N  
ATOM    130  CA  LEU A  27      32.101 -13.384  55.263  1.00 35.03           C  
ATOM    131  C   LEU A  27      32.969 -12.720  54.202  1.00 36.98           C  
ATOM    132  O   LEU A  27      32.466 -12.138  53.243  1.00 37.41           O  
ATOM    133  CB  LEU A  27      31.420 -14.600  54.644  1.00 35.05           C  
ATOM    134  CG  LEU A  27      30.608 -15.503  55.563  1.00 35.68           C  
ATOM    135  CD1 LEU A  27      29.690 -16.370  54.723  1.00 35.64           C  
ATOM    136  CD2 LEU A  27      31.531 -16.365  56.401  1.00 36.60           C  
ATOM    137  H   LEU A  27      30.128 -12.663  55.665  1.00 33.18           H  
ATOM    138  HA  LEU A  27      32.745 -13.684  56.089  1.00 35.03           H  
ATOM    139  HB2 LEU A  27      32.199 -15.213  54.191  1.00 35.05           H  
ATOM    140  HB3 LEU A  27      30.747 -14.236  53.868  1.00 35.05           H  
ATOM    141  HG  LEU A  27      30.009 -14.892  56.238  1.00 35.68           H  
ATOM    142 HD11 LEU A  27      29.021 -15.735  54.143  1.00 35.64           H  
ATOM    143 HD12 LEU A  27      30.287 -16.982  54.047  1.00 35.64           H  
ATOM    144 HD13 LEU A  27      29.103 -17.016  55.376  1.00 35.64           H  
ATOM    145 HD21 LEU A  27      32.142 -16.986  55.746  1.00 36.60           H  
ATOM    146 HD22 LEU A  27      32.178 -15.726  57.003  1.00 36.60           H  
ATOM    147 HD23 LEU A  27      30.937 -17.002  57.057  1.00 36.60           H  
ATOM    148  N   VAL A  28      34.281 -12.820  54.375  1.00 38.16           N  
ATOM    149  CA  VAL A  28      35.215 -12.373  53.351  1.00 38.89           C  
ATOM    150  C   VAL A  28      35.410 -13.478  52.319  1.00 39.91           C  
ATOM    151  O   VAL A  28      36.018 -14.510  52.608  1.00 40.55           O  
ATOM    152  CB  VAL A  28      36.578 -11.989  53.950  1.00 38.61           C  
ATOM    153  CG1 VAL A  28      37.588 -11.729  52.843  1.00 38.77           C  
ATOM    154  CG2 VAL A  28      36.431 -10.769  54.846  1.00 37.48           C  
ATOM    155  H   VAL A  28      34.639 -13.214  55.234  1.00 38.16           H  
ATOM    156  HA  VAL A  28      34.792 -11.486  52.879  1.00 38.89           H  
ATOM    157  HB  VAL A  28      36.944 -12.818  54.556  1.00 38.61           H  
ATOM    158 HG11 VAL A  28      37.693 -12.624  52.229  1.00 38.77           H  
ATOM    159 HG12 VAL A  28      37.243 -10.902  52.223  1.00 38.77           H  
ATOM    160 HG13 VAL A  28      38.552 -11.475  53.283  1.00 38.77           H  
ATOM    161 HG21 VAL A  28      36.066  -9.928  54.257  1.00 37.48           H  
ATOM    162 HG22 VAL A  28      35.723 -10.988  55.645  1.00 37.48           H  
ATOM    163 HG23 VAL A  28      37.399 -10.517  55.278  1.00 37.48           H  
ATOM    164  N   LEU A  29      34.891 -13.260  51.116  1.00 40.39           N  
ATOM    165  CA  LEU A  29      34.949 -14.278  50.072  1.00 41.70           C  
ATOM    166  C   LEU A  29      36.016 -14.014  49.012  1.00 43.81           C  
ATOM    167  O   LEU A  29      36.053 -12.948  48.396  1.00 42.48           O  
ATOM    168  CB  LEU A  29      33.584 -14.440  49.396  1.00 40.19           C  
ATOM    169  CG  LEU A  29      32.535 -15.269  50.136  1.00 38.56           C  
ATOM    170  CD1 LEU A  29      31.331 -15.506  49.239  1.00 37.61           C  
ATOM    171  CD2 LEU A  29      33.122 -16.591  50.608  1.00 39.25           C  
ATOM    172  H   LEU A  29      34.448 -12.374  50.920  1.00 40.39           H  
ATOM    173  HA  LEU A  29      35.229 -15.201  50.579  1.00 41.70           H  
ATOM    174  HB2 LEU A  29      33.751 -14.911  48.427  1.00 40.19           H  
ATOM    175  HB3 LEU A  29      33.170 -13.442  49.249  1.00 40.19           H  
ATOM    176  HG  LEU A  29      32.212 -14.713  51.016  1.00 38.56           H  
ATOM    177 HD11 LEU A  29      30.909 -14.548  48.937  1.00 37.61           H  
ATOM    178 HD12 LEU A  29      31.641 -16.062  48.354  1.00 37.61           H  
ATOM    179 HD13 LEU A  29      30.580 -16.079  49.783  1.00 37.61           H  
ATOM    180 HD21 LEU A  29      33.454 -17.169  49.746  1.00 39.25           H  
ATOM    181 HD22 LEU A  29      33.970 -16.398  51.265  1.00 39.25           H  
ATOM    182 HD23 LEU A  29      32.362 -17.153  51.151  1.00 39.25           H  
ATOM    183  N   ARG A  30      36.877 -15.003  48.806  1.00 47.19           N  
ATOM    184  CA  ARG A  30      37.829 -14.983  47.707  1.00 50.34           C  
ATOM    185  C   ARG A  30      37.302 -15.892  46.609  1.00 52.26           C  
ATOM    186  O   ARG A  30      36.205 -16.429  46.720  1.00 50.95           O  
ATOM    187  CB  ARG A  30      39.204 -15.459  48.174  1.00 52.14           C  
ATOM    188  CG  ARG A  30      40.087 -14.368  48.753  1.00 53.67           C  
ATOM    189  CD  ARG A  30      39.627 -13.921  50.129  1.00 54.28           C  
ATOM    190  NE  ARG A  30      40.551 -12.946  50.697  1.00 55.90           N  
ATOM    191  CZ  ARG A  30      41.034 -13.003  51.933  1.00 56.65           C  
ATOM    192  NH1 ARG A  30      40.673 -13.986  52.746  1.00 56.22           N  
ATOM    193  NH2 ARG A  30      41.875 -12.072  52.358  1.00 57.53           N1+
ATOM    194  H   ARG A  30      36.871 -15.795  49.433  1.00 47.19           H  
ATOM    195  HA  ARG A  30      37.941 -13.965  47.333  1.00 50.34           H  
ATOM    196  HB2 ARG A  30      39.720 -15.897  47.320  1.00 52.14           H  
ATOM    197  HB3 ARG A  30      39.058 -16.221  48.940  1.00 52.14           H  
ATOM    198  HG2 ARG A  30      40.068 -13.509  48.082  1.00 53.67           H  
ATOM    199  HG3 ARG A  30      41.106 -14.747  48.830  1.00 53.67           H  
ATOM    200  HD2 ARG A  30      39.575 -14.789  50.787  1.00 54.28           H  
ATOM    201  HD3 ARG A  30      38.639 -13.469  50.045  1.00 54.28           H  
ATOM    202  HE  ARG A  30      40.843 -12.176  50.112  1.00 55.90           H  
ATOM    203 HH11 ARG A  30      41.039 -14.024  53.687  1.00 56.22           H  
ATOM    204 HH12 ARG A  30      40.032 -14.697  52.425  1.00 56.22           H  
ATOM    205 HH21 ARG A  30      42.152 -11.322  51.741  1.00 57.53           H  
ATOM    206 HH22 ARG A  30      42.239 -12.112  53.299  1.00 57.53           H  
ATOM    207  N   LYS A  31      38.074 -16.071  45.546  1.00 55.75           N  
ATOM    208  CA  LYS A  31      37.635 -16.941  44.463  1.00 57.61           C  
ATOM    209  C   LYS A  31      37.910 -18.397  44.814  1.00 59.12           C  
ATOM    210  O   LYS A  31      37.459 -19.309  44.122  1.00 59.37           O  
ATOM    211  CB  LYS A  31      38.327 -16.582  43.149  1.00 58.58           C  
ATOM    212  CG  LYS A  31      39.766 -17.050  43.062  1.00 60.22           C  
ATOM    213  CD  LYS A  31      40.271 -16.954  41.635  1.00 61.88           C  
ATOM    214  CE  LYS A  31      39.404 -17.781  40.699  1.00 62.11           C  
ATOM    215  NZ  LYS A  31      39.829 -17.631  39.281  1.00 63.44           N1+
ATOM    216  H   LYS A  31      38.967 -15.604  45.487  1.00 55.75           H  
ATOM    217  HA  LYS A  31      36.562 -16.799  44.332  1.00 57.61           H  
ATOM    218  HB2 LYS A  31      38.312 -15.498  43.039  1.00 58.58           H  
ATOM    219  HB3 LYS A  31      37.768 -17.038  42.332  1.00 58.58           H  
ATOM    220  HG2 LYS A  31      39.827 -18.086  43.395  1.00 60.22           H  
ATOM    221  HG3 LYS A  31      40.386 -16.425  43.705  1.00 60.22           H  
ATOM    222  HD2 LYS A  31      41.296 -17.323  41.593  1.00 61.88           H  
ATOM    223  HD3 LYS A  31      40.247 -15.912  41.317  1.00 61.88           H  
ATOM    224  HE2 LYS A  31      38.369 -17.453  40.794  1.00 62.11           H  
ATOM    225  HE3 LYS A  31      39.480 -18.831  40.982  1.00 62.11           H  
ATOM    226  HZ1 LYS A  31      39.761 -16.660  39.010  1.00 63.44           H  
ATOM    227  HZ2 LYS A  31      40.785 -17.943  39.181  1.00 63.44           H  
ATOM    228  HZ3 LYS A  31      39.230 -18.188  38.689  1.00 63.44           H  
ATOM    229  N   SER A  32      38.645 -18.603  45.902  1.00 59.84           N  
ATOM    230  CA  SER A  32      39.053 -19.937  46.320  1.00 60.81           C  
ATOM    231  C   SER A  32      38.004 -20.596  47.202  1.00 60.52           C  
ATOM    232  O   SER A  32      37.896 -21.820  47.243  1.00 61.87           O  
ATOM    233  CB  SER A  32      40.383 -19.866  47.071  1.00 61.49           C  
ATOM    234  OG  SER A  32      40.262 -19.071  48.237  1.00 60.63           O  
ATOM    235  H   SER A  32      38.930 -17.809  46.457  1.00 59.84           H  
ATOM    236  HA  SER A  32      39.168 -20.543  45.421  1.00 60.81           H  
ATOM    237  HB2 SER A  32      41.139 -19.430  46.418  1.00 61.49           H  
ATOM    238  HB3 SER A  32      40.687 -20.873  47.356  1.00 61.49           H  
ATOM    239  HG  SER A  32      41.120 -19.056  48.668  1.00 60.63           H  
ATOM    240  N   ASN A  33      37.215 -19.779  47.866  1.00 58.71           N  
ATOM    241  CA  ASN A  33      36.250 -20.292  48.789  1.00 56.91           C  
ATOM    242  C   ASN A  33      34.822 -20.073  48.373  1.00 55.23           C  
ATOM    243  O   ASN A  33      33.924 -20.641  48.934  1.00 55.53           O  
ATOM    244  CB  ASN A  33      36.509 -19.670  50.137  1.00 56.25           C  
ATOM    245  CG  ASN A  33      36.695 -18.197  50.065  1.00 56.04           C  
ATOM    246  OD1 ASN A  33      35.963 -17.510  49.390  1.00 55.79           O  
ATOM    247  ND2 ASN A  33      37.664 -17.701  50.774  1.00 56.31           N  
ATOM    248  H   ASN A  33      37.291 -18.782  47.723  1.00 58.71           H  
ATOM    249  HA  ASN A  33      36.372 -21.375  48.821  1.00 56.91           H  
ATOM    250  HB2 ASN A  33      37.410 -20.115  50.558  1.00 56.25           H  
ATOM    251  HB3 ASN A  33      35.661 -19.883  50.788  1.00 56.25           H  
ATOM    252 HD21 ASN A  33      38.252 -18.312  51.324  1.00 56.31           H  
ATOM    253 HD22 ASN A  33      37.830 -16.705  50.776  1.00 56.31           H  
ATOM    254  N   PHE A  34      34.628 -19.268  47.360  1.00 53.67           N  
ATOM    255  CA  PHE A  34      33.310 -18.777  46.965  1.00 52.15           C  
ATOM    256  C   PHE A  34      32.280 -19.900  46.862  1.00 51.49           C  
ATOM    257  O   PHE A  34      31.225 -19.843  47.498  1.00 51.03           O  
ATOM    258  CB  PHE A  34      33.379 -18.014  45.639  1.00 52.85           C  
ATOM    259  CG  PHE A  34      32.119 -17.267  45.311  1.00 51.77           C  
ATOM    260  CD1 PHE A  34      31.937 -15.966  45.751  1.00 50.87           C  
ATOM    261  CD2 PHE A  34      31.111 -17.867  44.576  1.00 51.43           C  
ATOM    262  CE1 PHE A  34      30.774 -15.276  45.457  1.00 50.26           C  
ATOM    263  CE2 PHE A  34      29.949 -17.185  44.283  1.00 50.70           C  
ATOM    264  CZ  PHE A  34      29.780 -15.888  44.721  1.00 50.15           C  
ATOM    265  H   PHE A  34      35.431 -18.971  46.824  1.00 53.67           H  
ATOM    266  HA  PHE A  34      32.986 -18.096  47.752  1.00 52.15           H  
ATOM    267  HB2 PHE A  34      33.574 -18.729  44.840  1.00 52.85           H  
ATOM    268  HB3 PHE A  34      34.199 -17.299  45.695  1.00 52.85           H  
ATOM    269  HD1 PHE A  34      32.711 -15.485  46.330  1.00 50.87           H  
ATOM    270  HD2 PHE A  34      31.236 -18.882  44.228  1.00 51.43           H  
ATOM    271  HE1 PHE A  34      30.645 -14.261  45.803  1.00 50.26           H  
ATOM    272  HE2 PHE A  34      29.170 -17.667  43.710  1.00 50.70           H  
ATOM    273  HZ  PHE A  34      28.871 -15.352  44.488  1.00 50.15           H  
ATOM    274  N   ALA A  35      32.591 -20.916  46.062  1.00 51.74           N  
ATOM    275  CA  ALA A  35      31.674 -22.032  45.852  1.00 51.37           C  
ATOM    276  C   ALA A  35      31.585 -22.934  47.073  1.00 50.77           C  
ATOM    277  O   ALA A  35      30.688 -23.772  47.180  1.00 51.23           O  
ATOM    278  CB  ALA A  35      32.087 -22.836  44.635  1.00 52.94           C  
ATOM    279  H   ALA A  35      33.483 -20.915  45.588  1.00 51.74           H  
ATOM    280  HA  ALA A  35      30.683 -21.610  45.683  1.00 51.37           H  
ATOM    281  HB1 ALA A  35      32.111 -22.185  43.761  1.00 52.94           H  
ATOM    282  HB2 ALA A  35      33.077 -23.261  44.799  1.00 52.94           H  
ATOM    283  HB3 ALA A  35      31.370 -23.640  44.470  1.00 52.94           H  
ATOM    284  N   GLU A  36      32.532 -22.766  47.986  1.00 50.34           N  
ATOM    285  CA  GLU A  36      32.521 -23.506  49.234  1.00 50.54           C  
ATOM    286  C   GLU A  36      31.491 -22.894  50.171  1.00 47.09           C  
ATOM    287  O   GLU A  36      30.842 -23.596  50.944  1.00 45.90           O  
ATOM    288  CB  GLU A  36      33.910 -23.484  49.864  1.00 52.90           C  
ATOM    289  CG  GLU A  36      34.005 -24.260  51.155  1.00 54.44           C  
ATOM    290  CD  GLU A  36      35.429 -24.605  51.514  1.00 56.89           C  
ATOM    291  OE1 GLU A  36      36.276 -24.677  50.599  1.00 58.11           O  
ATOM    292  OE2 GLU A  36      35.703 -24.807  52.712  1.00 57.37           O1-
ATOM    293  H   GLU A  36      33.278 -22.108  47.809  1.00 50.34           H  
ATOM    294  HA  GLU A  36      32.251 -24.545  49.045  1.00 50.54           H  
ATOM    295  HB2 GLU A  36      34.180 -22.447  50.065  1.00 52.90           H  
ATOM    296  HB3 GLU A  36      34.617 -23.912  49.153  1.00 52.90           H  
ATOM    297  HG2 GLU A  36      33.436 -25.184  51.051  1.00 54.44           H  
ATOM    298  HG3 GLU A  36      33.577 -23.659  51.957  1.00 54.44           H  
ATOM    299  N   ALA A  37      31.346 -21.576  50.088  1.00 44.58           N  
ATOM    300  CA  ALA A  37      30.341 -20.866  50.866  1.00 41.58           C  
ATOM    301  C   ALA A  37      28.973 -20.981  50.204  1.00 40.79           C  
ATOM    302  O   ALA A  37      27.943 -20.839  50.859  1.00 39.50           O  
ATOM    303  CB  ALA A  37      30.730 -19.408  51.028  1.00 40.10           C  
ATOM    304  H   ALA A  37      31.949 -21.053  49.469  1.00 44.58           H  
ATOM    305  HA  ALA A  37      30.285 -21.322  51.854  1.00 41.58           H  
ATOM    306  HB1 ALA A  37      31.699 -19.343  51.523  1.00 40.10           H  
ATOM    307  HB2 ALA A  37      30.791 -18.937  50.047  1.00 40.10           H  
ATOM    308  HB3 ALA A  37      29.980 -18.897  51.631  1.00 40.10           H  
ATOM    309  N   LEU A  38      28.973 -21.236  48.899  1.00 41.49           N  
ATOM    310  CA  LEU A  38      27.734 -21.439  48.158  1.00 41.84           C  
ATOM    311  C   LEU A  38      27.026 -22.702  48.633  1.00 44.16           C  
ATOM    312  O   LEU A  38      25.803 -22.731  48.760  1.00 44.49           O  
ATOM    313  CB  LEU A  38      28.010 -21.530  46.655  1.00 41.35           C  
ATOM    314  CG  LEU A  38      28.284 -20.226  45.904  1.00 40.32           C  
ATOM    315  CD1 LEU A  38      28.581 -20.520  44.444  1.00 40.77           C  
ATOM    316  CD2 LEU A  38      27.104 -19.275  46.031  1.00 39.04           C  
ATOM    317  H   LEU A  38      29.854 -21.290  48.408  1.00 41.49           H  
ATOM    318  HA  LEU A  38      27.087 -20.582  48.343  1.00 41.84           H  
ATOM    319  HB2 LEU A  38      27.141 -21.996  46.192  1.00 41.35           H  
ATOM    320  HB3 LEU A  38      28.881 -22.172  46.522  1.00 41.35           H  
ATOM    321  HG  LEU A  38      29.155 -19.743  46.348  1.00 40.32           H  
ATOM    322 HD11 LEU A  38      29.445 -21.180  44.375  1.00 40.77           H  
ATOM    323 HD12 LEU A  38      27.717 -21.003  43.988  1.00 40.77           H  
ATOM    324 HD13 LEU A  38      28.794 -19.587  43.922  1.00 40.77           H  
ATOM    325 HD21 LEU A  38      26.218 -19.735  45.594  1.00 39.04           H  
ATOM    326 HD22 LEU A  38      26.921 -19.062  47.084  1.00 39.04           H  
ATOM    327 HD23 LEU A  38      27.328 -18.346  45.506  1.00 39.04           H  
ATOM    328  N   ALA A  39      27.807 -23.744  48.898  1.00 46.06           N  
ATOM    329  CA  ALA A  39      27.258 -25.022  49.334  1.00 47.45           C  
ATOM    330  C   ALA A  39      27.007 -25.050  50.839  1.00 48.19           C  
ATOM    331  O   ALA A  39      26.039 -25.652  51.304  1.00 49.22           O  
ATOM    332  CB  ALA A  39      28.182 -26.162  48.927  1.00 48.54           C  
ATOM    333  H   ALA A  39      28.807 -23.648  48.795  1.00 46.06           H  
ATOM    334  HA  ALA A  39      26.295 -25.151  48.840  1.00 47.45           H  
ATOM    335  HB1 ALA A  39      28.319 -26.150  47.846  1.00 48.54           H  
ATOM    336  HB2 ALA A  39      29.148 -26.040  49.417  1.00 48.54           H  
ATOM    337  HB3 ALA A  39      27.740 -27.112  49.227  1.00 48.54           H  
ATOM    338  N   ALA A  40      27.881 -24.394  51.595  1.00 47.82           N  
ATOM    339  CA  ALA A  40      27.783 -24.390  53.050  1.00 47.53           C  
ATOM    340  C   ALA A  40      26.727 -23.412  53.556  1.00 46.41           C  
ATOM    341  O   ALA A  40      26.443 -23.359  54.753  1.00 47.27           O  
ATOM    342  CB  ALA A  40      29.136 -24.080  53.673  1.00 47.82           C  
ATOM    343  H   ALA A  40      28.632 -23.885  51.151  1.00 47.82           H  
ATOM    344  HA  ALA A  40      27.470 -25.389  53.354  1.00 47.53           H  
ATOM    345  HB1 ALA A  40      29.868 -24.813  53.334  1.00 47.82           H  
ATOM    346  HB2 ALA A  40      29.455 -23.082  53.372  1.00 47.82           H  
ATOM    347  HB3 ALA A  40      29.054 -24.123  54.759  1.00 47.82           H  
ATOM    348  N   HIS A  41      26.149 -22.637  52.643  1.00 44.39           N  
ATOM    349  CA  HIS A  41      25.127 -21.663  53.009  1.00 41.83           C  
ATOM    350  C   HIS A  41      23.990 -21.639  51.992  1.00 41.46           C  
ATOM    351  O   HIS A  41      24.178 -21.249  50.839  1.00 41.34           O  
ATOM    352  CB  HIS A  41      25.744 -20.270  53.163  1.00 39.92           C  
ATOM    353  CG  HIS A  41      26.897 -20.225  54.117  1.00 38.11           C  
ATOM    354  CD2 HIS A  41      26.749 -20.427  55.473  1.00 36.57           C  
ATOM    355  ND1 HIS A  41      28.218 -20.007  53.912  1.00 37.76           N  
ATOM    356  NE2 HIS A  41      27.928 -20.333  56.061  1.00 36.66           N  
ATOM    357  CE1 HIS A  41      28.836 -20.078  55.137  1.00 37.27           C  
ATOM    358  H   HIS A  41      26.424 -22.725  51.675  1.00 44.39           H  
ATOM    359  HA  HIS A  41      24.706 -21.965  53.968  1.00 41.83           H  
ATOM    360  HB2 HIS A  41      24.972 -19.590  53.523  1.00 39.92           H  
ATOM    361  HB3 HIS A  41      26.093 -19.938  52.185  1.00 39.92           H  
ATOM    362  HD2 HIS A  41      25.815 -20.630  55.976  1.00 36.57           H  
ATOM    363  HE2 HIS A  41      28.117 -20.446  57.118  1.00 36.66           H  
ATOM    364  HE1 HIS A  41      29.825 -19.955  55.304  1.00 37.27           H  
ATOM    365  N   LYS A  42      22.794 -22.014  52.408  1.00 41.80           N  
ATOM    366  CA  LYS A  42      21.674 -22.092  51.476  1.00 43.08           C  
ATOM    367  C   LYS A  42      21.144 -20.751  51.119  1.00 42.46           C  
ATOM    368  O   LYS A  42      20.528 -20.600  50.089  1.00 43.25           O  
ATOM    369  CB  LYS A  42      20.494 -22.934  51.982  1.00 44.65           C  
ATOM    370  CG  LYS A  42      20.690 -24.419  51.962  1.00 46.99           C  
ATOM    371  CD  LYS A  42      21.552 -24.878  53.154  1.00 48.58           C  
ATOM    372  CE  LYS A  42      22.247 -26.212  52.918  1.00 50.20           C  
ATOM    373  NZ  LYS A  42      23.639 -26.253  53.435  1.00 50.31           N1+
ATOM    374  H   LYS A  42      22.653 -22.249  53.380  1.00 41.80           H  
ATOM    375  HA  LYS A  42      22.104 -22.582  50.602  1.00 43.08           H  
ATOM    376  HB2 LYS A  42      19.629 -22.703  51.360  1.00 44.65           H  
ATOM    377  HB3 LYS A  42      20.291 -22.638  53.011  1.00 44.65           H  
ATOM    378  HG2 LYS A  42      21.187 -24.701  51.034  1.00 46.99           H  
ATOM    379  HG3 LYS A  42      19.717 -24.908  52.016  1.00 46.99           H  
ATOM    380  HD2 LYS A  42      20.909 -24.973  54.029  1.00 48.58           H  
ATOM    381  HD3 LYS A  42      22.313 -24.120  53.343  1.00 48.58           H  
ATOM    382  HE2 LYS A  42      22.271 -26.404  51.845  1.00 50.20           H  
ATOM    383  HE3 LYS A  42      21.671 -26.994  53.414  1.00 50.20           H  
ATOM    384  HZ1 LYS A  42      24.187 -25.534  52.985  1.00 50.31           H  
ATOM    385  HZ2 LYS A  42      23.632 -26.096  54.433  1.00 50.31           H  
ATOM    386  HZ3 LYS A  42      24.044 -27.157  53.239  1.00 50.31           H  
ATOM    387  N   TYR A  43      21.342 -19.782  51.984  1.00 40.92           N  
ATOM    388  CA  TYR A  43      20.943 -18.414  51.674  1.00 39.47           C  
ATOM    389  C   TYR A  43      22.128 -17.471  51.829  1.00 37.37           C  
ATOM    390  O   TYR A  43      22.453 -17.041  52.935  1.00 37.22           O  
ATOM    391  CB  TYR A  43      19.788 -17.978  52.575  1.00 40.17           C  
ATOM    392  CG  TYR A  43      18.677 -18.998  52.634  1.00 41.42           C  
ATOM    393  CD1 TYR A  43      17.819 -19.178  51.558  1.00 41.99           C  
ATOM    394  CD2 TYR A  43      18.496 -19.792  53.758  1.00 42.05           C  
ATOM    395  CE1 TYR A  43      16.808 -20.115  51.601  1.00 42.71           C  
ATOM    396  CE2 TYR A  43      17.486 -20.731  53.812  1.00 42.44           C  
ATOM    397  CZ  TYR A  43      16.646 -20.888  52.731  1.00 42.86           C  
ATOM    398  OH  TYR A  43      15.640 -21.823  52.778  1.00 43.24           O  
ATOM    399  H   TYR A  43      21.775 -19.987  52.873  1.00 40.92           H  
ATOM    400  HA  TYR A  43      20.604 -18.376  50.639  1.00 39.47           H  
ATOM    401  HB2 TYR A  43      19.382 -17.042  52.192  1.00 40.17           H  
ATOM    402  HB3 TYR A  43      20.172 -17.822  53.583  1.00 40.17           H  
ATOM    403  HD1 TYR A  43      17.945 -18.574  50.672  1.00 41.99           H  
ATOM    404  HD2 TYR A  43      19.156 -19.673  54.604  1.00 42.05           H  
ATOM    405  HE1 TYR A  43      16.148 -20.242  50.756  1.00 42.71           H  
ATOM    406  HE2 TYR A  43      17.355 -21.338  54.695  1.00 42.44           H  
ATOM    407  HH  TYR A  43      14.860 -21.606  52.262  1.00 43.24           H  
ATOM    408  N   LEU A  44      22.772 -17.153  50.711  1.00 36.34           N  
ATOM    409  CA  LEU A  44      23.984 -16.345  50.733  1.00 34.82           C  
ATOM    410  C   LEU A  44      23.797 -15.013  50.013  1.00 33.22           C  
ATOM    411  O   LEU A  44      23.572 -14.977  48.803  1.00 32.81           O  
ATOM    412  CB  LEU A  44      25.144 -17.118  50.103  1.00 34.87           C  
ATOM    413  CG  LEU A  44      26.534 -16.506  50.278  1.00 34.69           C  
ATOM    414  CD1 LEU A  44      26.907 -16.458  51.752  1.00 34.37           C  
ATOM    415  CD2 LEU A  44      27.574 -17.280  49.481  1.00 34.97           C  
ATOM    416  H   LEU A  44      22.413 -17.479  49.825  1.00 36.34           H  
ATOM    417  HA  LEU A  44      24.212 -16.128  51.777  1.00 34.82           H  
ATOM    418  HB2 LEU A  44      24.948 -17.199  49.034  1.00 34.87           H  
ATOM    419  HB3 LEU A  44      25.160 -18.114  50.546  1.00 34.87           H  
ATOM    420  HG  LEU A  44      26.511 -15.486  49.894  1.00 34.69           H  
ATOM    421 HD11 LEU A  44      26.166 -15.872  52.295  1.00 34.37           H  
ATOM    422 HD12 LEU A  44      26.934 -17.471  52.153  1.00 34.37           H  
ATOM    423 HD13 LEU A  44      27.888 -15.997  51.864  1.00 34.37           H  
ATOM    424 HD21 LEU A  44      27.619 -18.307  49.844  1.00 34.97           H  
ATOM    425 HD22 LEU A  44      27.298 -17.279  48.426  1.00 34.97           H  
ATOM    426 HD23 LEU A  44      28.549 -16.808  49.602  1.00 34.97           H  
ATOM    427  N   LEU A  45      23.890 -13.920  50.764  1.00 32.23           N  
ATOM    428  CA  LEU A  45      23.812 -12.585  50.182  1.00 32.23           C  
ATOM    429  C   LEU A  45      25.218 -12.015  50.020  1.00 33.00           C  
ATOM    430  O   LEU A  45      25.924 -11.788  51.003  1.00 33.77           O  
ATOM    431  CB  LEU A  45      22.957 -11.663  51.052  1.00 31.76           C  
ATOM    432  CG  LEU A  45      22.467 -10.366  50.399  1.00 32.31           C  
ATOM    433  CD1 LEU A  45      21.439 -10.645  49.306  1.00 33.13           C  
ATOM    434  CD2 LEU A  45      21.901  -9.420  51.443  1.00 31.85           C  
ATOM    435  H   LEU A  45      24.018 -14.016  51.761  1.00 32.23           H  
ATOM    436  HA  LEU A  45      23.339 -12.655  49.202  1.00 32.23           H  
ATOM    437  HB2 LEU A  45      23.548 -11.391  51.926  1.00 31.76           H  
ATOM    438  HB3 LEU A  45      22.079 -12.227  51.368  1.00 31.76           H  
ATOM    439  HG  LEU A  45      23.326  -9.886  49.929  1.00 32.31           H  
ATOM    440 HD11 LEU A  45      21.877 -11.302  48.554  1.00 33.13           H  
ATOM    441 HD12 LEU A  45      20.565 -11.126  49.744  1.00 33.13           H  
ATOM    442 HD13 LEU A  45      21.141  -9.706  48.839  1.00 33.13           H  
ATOM    443 HD21 LEU A  45      21.040  -9.883  51.924  1.00 31.85           H  
ATOM    444 HD22 LEU A  45      22.664  -9.206  52.191  1.00 31.85           H  
ATOM    445 HD23 LEU A  45      21.593  -8.491  50.963  1.00 31.85           H  
ATOM    446  N   VAL A  46      25.618 -11.789  48.773  1.00 32.47           N  
ATOM    447  CA  VAL A  46      26.977 -11.357  48.472  1.00 32.57           C  
ATOM    448  C   VAL A  46      27.024  -9.932  47.930  1.00 33.44           C  
ATOM    449  O   VAL A  46      26.383  -9.616  46.927  1.00 33.03           O  
ATOM    450  CB  VAL A  46      27.649 -12.300  47.456  1.00 32.53           C  
ATOM    451  CG1 VAL A  46      29.099 -11.897  47.230  1.00 32.11           C  
ATOM    452  CG2 VAL A  46      27.559 -13.741  47.934  1.00 32.78           C  
ATOM    453  H   VAL A  46      24.964 -11.920  48.015  1.00 32.47           H  
ATOM    454  HA  VAL A  46      27.521 -11.387  49.416  1.00 32.57           H  
ATOM    455  HB  VAL A  46      27.122 -12.219  46.505  1.00 32.53           H  
ATOM    456 HG11 VAL A  46      29.138 -10.870  46.866  1.00 32.11           H  
ATOM    457 HG12 VAL A  46      29.647 -11.971  48.169  1.00 32.11           H  
ATOM    458 HG13 VAL A  46      29.550 -12.561  46.493  1.00 32.11           H  
ATOM    459 HG21 VAL A  46      28.081 -13.841  48.885  1.00 32.78           H  
ATOM    460 HG22 VAL A  46      26.512 -14.016  48.063  1.00 32.78           H  
ATOM    461 HG23 VAL A  46      28.019 -14.398  47.196  1.00 32.78           H  
ATOM    462  N   GLU A  47      27.790  -9.077  48.600  1.00 34.60           N  
ATOM    463  CA  GLU A  47      27.978  -7.702  48.156  1.00 36.22           C  
ATOM    464  C   GLU A  47      29.299  -7.540  47.412  1.00 36.32           C  
ATOM    465  O   GLU A  47      30.370  -7.736  47.980  1.00 36.54           O  
ATOM    466  CB  GLU A  47      27.953  -6.744  49.348  1.00 37.90           C  
ATOM    467  CG  GLU A  47      28.235  -5.297  48.971  1.00 40.08           C  
ATOM    468  CD  GLU A  47      28.861  -4.503  50.103  1.00 42.02           C  
ATOM    469  OE1 GLU A  47      29.225  -3.330  49.873  1.00 43.11           O  
ATOM    470  OE2 GLU A  47      28.993  -5.051  51.217  1.00 42.40           O1-
ATOM    471  H   GLU A  47      28.255  -9.389  49.441  1.00 34.60           H  
ATOM    472  HA  GLU A  47      27.159  -7.462  47.478  1.00 36.22           H  
ATOM    473  HB2 GLU A  47      28.707  -7.067  50.066  1.00 37.90           H  
ATOM    474  HB3 GLU A  47      26.967  -6.794  49.810  1.00 37.90           H  
ATOM    475  HG2 GLU A  47      27.295  -4.821  48.691  1.00 40.08           H  
ATOM    476  HG3 GLU A  47      28.916  -5.286  48.120  1.00 40.08           H  
ATOM    477  N   PHE A  48      29.220  -7.179  46.138  1.00 36.36           N  
ATOM    478  CA  PHE A  48      30.417  -6.883  45.362  1.00 36.51           C  
ATOM    479  C   PHE A  48      30.785  -5.412  45.476  1.00 37.48           C  
ATOM    480  O   PHE A  48      30.033  -4.541  45.045  1.00 36.32           O  
ATOM    481  CB  PHE A  48      30.209  -7.264  43.900  1.00 36.14           C  
ATOM    482  CG  PHE A  48      30.174  -8.740  43.669  1.00 35.54           C  
ATOM    483  CD1 PHE A  48      31.323  -9.424  43.333  1.00 35.82           C  
ATOM    484  CD2 PHE A  48      28.996  -9.447  43.802  1.00 35.20           C  
ATOM    485  CE1 PHE A  48      31.298 -10.785  43.127  1.00 35.88           C  
ATOM    486  CE2 PHE A  48      28.966 -10.810  43.596  1.00 34.96           C  
ATOM    487  CZ  PHE A  48      30.119 -11.479  43.258  1.00 35.36           C  
ATOM    488  H   PHE A  48      28.314  -7.108  45.698  1.00 36.36           H  
ATOM    489  HA  PHE A  48      31.239  -7.474  45.765  1.00 36.51           H  
ATOM    490  HB2 PHE A  48      31.025  -6.842  43.314  1.00 36.14           H  
ATOM    491  HB3 PHE A  48      29.263  -6.839  43.564  1.00 36.14           H  
ATOM    492  HD1 PHE A  48      32.254  -8.886  43.230  1.00 35.82           H  
ATOM    493  HD2 PHE A  48      28.088  -8.927  44.070  1.00 35.20           H  
ATOM    494  HE1 PHE A  48      32.205 -11.308  42.862  1.00 35.88           H  
ATOM    495  HE2 PHE A  48      28.038 -11.352  43.700  1.00 34.96           H  
ATOM    496  HZ  PHE A  48      30.098 -12.547  43.096  1.00 35.36           H  
ATOM    497  N   TYR A  49      31.947  -5.140  46.059  1.00 40.28           N  
ATOM    498  CA  TYR A  49      32.373  -3.768  46.303  1.00 43.28           C  
ATOM    499  C   TYR A  49      33.805  -3.513  45.853  1.00 46.80           C  
ATOM    500  O   TYR A  49      34.625  -4.430  45.793  1.00 47.47           O  
ATOM    501  CB  TYR A  49      32.245  -3.429  47.791  1.00 42.97           C  
ATOM    502  CG  TYR A  49      33.295  -4.082  48.667  1.00 43.61           C  
ATOM    503  CD1 TYR A  49      34.364  -3.349  49.170  1.00 44.80           C  
ATOM    504  CD2 TYR A  49      33.220  -5.431  48.986  1.00 43.49           C  
ATOM    505  CE1 TYR A  49      35.327  -3.944  49.970  1.00 45.54           C  
ATOM    506  CE2 TYR A  49      34.175  -6.033  49.783  1.00 44.11           C  
ATOM    507  CZ  TYR A  49      35.225  -5.286  50.274  1.00 45.32           C  
ATOM    508  OH  TYR A  49      36.178  -5.884  51.067  1.00 45.87           O  
ATOM    509  H   TYR A  49      32.549  -5.901  46.339  1.00 40.28           H  
ATOM    510  HA  TYR A  49      31.718  -3.127  45.713  1.00 43.28           H  
ATOM    511  HB2 TYR A  49      31.263  -3.755  48.133  1.00 42.97           H  
ATOM    512  HB3 TYR A  49      32.329  -2.348  47.904  1.00 42.97           H  
ATOM    513  HD1 TYR A  49      34.445  -2.298  48.933  1.00 44.80           H  
ATOM    514  HD2 TYR A  49      32.400  -6.021  48.604  1.00 43.49           H  
ATOM    515  HE1 TYR A  49      36.152  -3.361  50.353  1.00 45.54           H  
ATOM    516  HE2 TYR A  49      34.099  -7.084  50.020  1.00 44.11           H  
ATOM    517  HH  TYR A  49      36.877  -5.301  51.371  1.00 45.87           H  
ATOM    518  N   ALA A  50      34.092  -2.254  45.540  1.00 49.08           N  
ATOM    519  CA  ALA A  50      35.451  -1.812  45.266  1.00 51.40           C  
ATOM    520  C   ALA A  50      35.844  -0.749  46.289  1.00 52.77           C  
ATOM    521  O   ALA A  50      35.128   0.233  46.472  1.00 53.08           O  
ATOM    522  CB  ALA A  50      35.560  -1.267  43.854  1.00 52.47           C  
ATOM    523  H   ALA A  50      33.341  -1.581  45.491  1.00 49.08           H  
ATOM    524  HA  ALA A  50      36.132  -2.659  45.347  1.00 51.40           H  
ATOM    525  HB1 ALA A  50      35.285  -2.045  43.142  1.00 52.47           H  
ATOM    526  HB2 ALA A  50      34.888  -0.416  43.740  1.00 52.47           H  
ATOM    527  HB3 ALA A  50      36.585  -0.948  43.666  1.00 52.47           H  
ATOM    528  N   PRO A  51      36.996  -0.938  46.951  1.00 54.02           N  
ATOM    529  CA  PRO A  51      37.440  -0.119  48.088  1.00 54.51           C  
ATOM    530  C   PRO A  51      37.432   1.389  47.833  1.00 54.73           C  
ATOM    531  O   PRO A  51      37.485   2.165  48.785  1.00 54.55           O  
ATOM    532  CB  PRO A  51      38.871  -0.614  48.344  1.00 55.08           C  
ATOM    533  CG  PRO A  51      39.259  -1.373  47.121  1.00 55.31           C  
ATOM    534  CD  PRO A  51      37.998  -1.950  46.583  1.00 54.55           C  
ATOM    535  HA  PRO A  51      36.759  -0.235  48.931  1.00 54.51           H  
ATOM    536  HB2 PRO A  51      38.898  -1.263  49.219  1.00 55.08           H  
ATOM    537  HB3 PRO A  51      39.544   0.230  48.497  1.00 55.08           H  
ATOM    538  HG2 PRO A  51      39.962  -2.167  47.374  1.00 55.31           H  
ATOM    539  HG3 PRO A  51      39.713  -0.706  46.389  1.00 55.31           H  
ATOM    540  HD2 PRO A  51      38.053  -2.074  45.501  1.00 54.55           H  
ATOM    541  HD3 PRO A  51      37.776  -2.910  47.048  1.00 54.55           H  
ATOM    542  N   TRP A  52      37.356   1.791  46.569  1.00 54.89           N  
ATOM    543  CA  TRP A  52      37.312   3.205  46.217  1.00 55.52           C  
ATOM    544  C   TRP A  52      35.887   3.713  45.999  1.00 54.17           C  
ATOM    545  O   TRP A  52      35.653   4.920  45.964  1.00 54.64           O  
ATOM    546  CB  TRP A  52      38.169   3.472  44.978  1.00 57.28           C  
ATOM    547  CG  TRP A  52      38.025   2.430  43.906  1.00 58.52           C  
ATOM    548  CD1 TRP A  52      38.855   1.365  43.680  1.00 59.22           C  
ATOM    549  CD2 TRP A  52      36.992   2.346  42.913  1.00 58.61           C  
ATOM    550  NE1 TRP A  52      38.402   0.629  42.611  1.00 59.38           N  
ATOM    551  CE2 TRP A  52      37.259   1.212  42.123  1.00 59.22           C  
ATOM    552  CE3 TRP A  52      35.866   3.125  42.619  1.00 58.08           C  
ATOM    553  CZ2 TRP A  52      36.446   0.831  41.056  1.00 59.37           C  
ATOM    554  CZ3 TRP A  52      35.060   2.745  41.560  1.00 58.29           C  
ATOM    555  CH2 TRP A  52      35.354   1.609  40.792  1.00 58.91           C  
ATOM    556  H   TRP A  52      37.328   1.100  45.833  1.00 54.89           H  
ATOM    557  HA  TRP A  52      37.719   3.757  47.064  1.00 55.52           H  
ATOM    558  HB2 TRP A  52      39.214   3.508  45.284  1.00 57.28           H  
ATOM    559  HB3 TRP A  52      37.879   4.437  44.561  1.00 57.28           H  
ATOM    560  HD1 TRP A  52      39.738   1.136  44.258  1.00 59.22           H  
ATOM    561  HE1 TRP A  52      38.839  -0.205  42.244  1.00 59.38           H  
ATOM    562  HE3 TRP A  52      35.632   4.002  43.205  1.00 58.08           H  
ATOM    563  HZ2 TRP A  52      36.670  -0.043  40.463  1.00 59.37           H  
ATOM    564  HZ3 TRP A  52      34.188   3.335  41.320  1.00 58.29           H  
ATOM    565  HH2 TRP A  52      34.702   1.343  39.973  1.00 58.91           H  
ATOM    566  N   CYS A  53      34.931   2.814  45.899  1.00 53.29           N  
ATOM    567  CA  CYS A  53      33.569   3.230  45.657  1.00 52.48           C  
ATOM    568  C   CYS A  53      33.003   3.940  46.845  1.00 52.87           C  
ATOM    569  O   CYS A  53      33.031   3.461  47.950  1.00 51.07           O  
ATOM    570  CB  CYS A  53      32.683   2.066  45.212  1.00 51.71           C  
ATOM    571  SG  CYS A  53      30.939   2.370  45.205  1.00 58.20           S  
ATOM    572  H   CYS A  53      35.150   1.832  45.992  1.00 53.29           H  
ATOM    573  HA  CYS A  53      33.588   3.939  44.829  1.00 52.48           H  
ATOM    574  HB2 CYS A  53      32.872   1.228  45.884  1.00 51.71           H  
ATOM    575  HB3 CYS A  53      32.977   1.793  44.199  1.00 51.71           H  
ATOM    576  N   GLY A  54      32.519   5.130  46.588  1.00 53.52           N  
ATOM    577  CA  GLY A  54      31.948   5.963  47.631  1.00 53.07           C  
ATOM    578  C   GLY A  54      30.677   5.394  48.232  1.00 51.42           C  
ATOM    579  O   GLY A  54      30.444   5.516  49.435  1.00 51.62           O  
ATOM    580  H   GLY A  54      32.544   5.477  45.640  1.00 53.52           H  
ATOM    581  HA2 GLY A  54      31.721   6.941  47.206  1.00 53.07           H  
ATOM    582  HA3 GLY A  54      32.686   6.075  48.426  1.00 53.07           H  
ATOM    583  N   HIS A  55      29.849   4.772  47.398  1.00 49.78           N  
ATOM    584  CA  HIS A  55      28.589   4.202  47.874  1.00 47.03           C  
ATOM    585  C   HIS A  55      28.794   2.867  48.581  1.00 44.20           C  
ATOM    586  O   HIS A  55      27.929   2.419  49.335  1.00 43.46           O  
ATOM    587  CB  HIS A  55      27.595   4.038  46.728  1.00 47.41           C  
ATOM    588  CG  HIS A  55      26.958   5.325  46.294  1.00 48.98           C  
ATOM    589  ND1 HIS A  55      26.065   6.010  47.081  1.00 49.12           N  
ATOM    590  CD2 HIS A  55      27.093   6.036  45.152  1.00 50.18           C  
ATOM    591  CE1 HIS A  55      25.671   7.103  46.438  1.00 50.30           C  
ATOM    592  NE2 HIS A  55      26.278   7.140  45.273  1.00 50.86           N  
ATOM    593  H   HIS A  55      30.094   4.692  46.421  1.00 49.78           H  
ATOM    594  HA  HIS A  55      28.181   4.905  48.600  1.00 47.03           H  
ATOM    595  HB2 HIS A  55      26.808   3.356  47.050  1.00 47.41           H  
ATOM    596  HB3 HIS A  55      28.121   3.609  45.875  1.00 47.41           H  
ATOM    597  HD2 HIS A  55      27.719   5.787  44.308  1.00 50.18           H  
ATOM    598  HE2 HIS A  55      26.165   7.863  44.577  1.00 50.86           H  
ATOM    599  HE1 HIS A  55      24.971   7.837  46.809  1.00 50.30           H  
ATOM    600  N   CYS A  56      29.938   2.237  48.328  1.00 42.84           N  
ATOM    601  CA  CYS A  56      30.258   0.957  48.940  1.00 41.71           C  
ATOM    602  C   CYS A  56      30.744   1.167  50.372  1.00 40.87           C  
ATOM    603  O   CYS A  56      30.676   0.265  51.203  1.00 39.39           O  
ATOM    604  CB  CYS A  56      31.314   0.241  48.111  1.00 41.81           C  
ATOM    605  SG  CYS A  56      31.135   0.481  46.330  1.00 46.90           S  
ATOM    606  H   CYS A  56      30.602   2.659  47.694  1.00 42.84           H  
ATOM    607  HA  CYS A  56      29.361   0.338  48.971  1.00 41.71           H  
ATOM    608  HB2 CYS A  56      31.250  -0.827  48.321  1.00 41.81           H  
ATOM    609  HB3 CYS A  56      32.294   0.612  48.410  1.00 41.81           H  
ATOM    610  N   LYS A  57      31.137   2.388  50.643  1.00 41.32           N  
ATOM    611  CA  LYS A  57      31.663   2.825  51.895  1.00 41.79           C  
ATOM    612  C   LYS A  57      30.561   3.027  52.847  1.00 40.37           C  
ATOM    613  O   LYS A  57      30.693   2.747  53.992  1.00 40.05           O  
ATOM    614  CB  LYS A  57      32.264   4.179  51.675  1.00 45.24           C  
ATOM    615  CG  LYS A  57      33.458   4.237  50.815  1.00 48.73           C  
ATOM    616  CD  LYS A  57      33.895   5.620  50.689  1.00 52.47           C  
ATOM    617  CE  LYS A  57      35.113   5.708  49.845  1.00 54.74           C  
ATOM    618  NZ  LYS A  57      35.518   7.118  49.716  1.00 56.15           N1+
ATOM    619  H   LYS A  57      31.061   3.075  49.906  1.00 41.32           H  
ATOM    620  HA  LYS A  57      32.377   2.092  52.271  1.00 41.79           H  
ATOM    621  HB2 LYS A  57      32.538   4.582  52.650  1.00 45.24           H  
ATOM    622  HB3 LYS A  57      31.500   4.811  51.223  1.00 45.24           H  
ATOM    623  HG2 LYS A  57      33.216   3.841  49.829  1.00 48.73           H  
ATOM    624  HG3 LYS A  57      34.256   3.642  51.260  1.00 48.73           H  
ATOM    625  HD2 LYS A  57      34.116   6.018  51.680  1.00 52.47           H  
ATOM    626  HD3 LYS A  57      33.099   6.207  50.231  1.00 52.47           H  
ATOM    627  HE2 LYS A  57      34.901   5.299  48.857  1.00 54.74           H  
ATOM    628  HE3 LYS A  57      35.919   5.139  50.309  1.00 54.74           H  
ATOM    629  HZ1 LYS A  57      34.771   7.645  49.286  1.00 56.15           H  
ATOM    630  HZ2 LYS A  57      35.714   7.497  50.631  1.00 56.15           H  
ATOM    631  HZ3 LYS A  57      36.347   7.179  49.142  1.00 56.15           H  
ATOM    632  N   ALA A  58      29.487   3.596  52.365  1.00 40.20           N  
ATOM    633  CA  ALA A  58      28.313   3.953  53.152  1.00 40.37           C  
ATOM    634  C   ALA A  58      27.475   2.721  53.472  1.00 39.93           C  
ATOM    635  O   ALA A  58      26.821   2.653  54.513  1.00 40.89           O  
ATOM    636  CB  ALA A  58      27.474   4.987  52.411  1.00 40.78           C  
ATOM    637  H   ALA A  58      29.470   3.803  51.377  1.00 40.20           H  
ATOM    638  HA  ALA A  58      28.653   4.385  54.093  1.00 40.37           H  
ATOM    639  HB1 ALA A  58      28.079   5.872  52.213  1.00 40.78           H  
ATOM    640  HB2 ALA A  58      27.128   4.565  51.467  1.00 40.78           H  
ATOM    641  HB3 ALA A  58      26.615   5.263  53.022  1.00 40.78           H  
ATOM    642  N   LEU A  59      27.505   1.745  52.571  1.00 38.35           N  
ATOM    643  CA  LEU A  59      26.755   0.507  52.748  1.00 36.48           C  
ATOM    644  C   LEU A  59      27.468  -0.445  53.704  1.00 34.97           C  
ATOM    645  O   LEU A  59      26.825  -1.212  54.419  1.00 33.90           O  
ATOM    646  CB  LEU A  59      26.529  -0.171  51.394  1.00 36.07           C  
ATOM    647  CG  LEU A  59      25.904  -1.568  51.391  1.00 35.01           C  
ATOM    648  CD1 LEU A  59      24.546  -1.559  52.075  1.00 34.76           C  
ATOM    649  CD2 LEU A  59      25.790  -2.102  49.971  1.00 34.67           C  
ATOM    650  H   LEU A  59      28.064   1.864  51.738  1.00 38.35           H  
ATOM    651  HA  LEU A  59      25.790   0.759  53.187  1.00 36.48           H  
ATOM    652  HB2 LEU A  59      27.499  -0.248  50.903  1.00 36.07           H  
ATOM    653  HB3 LEU A  59      25.877   0.478  50.810  1.00 36.07           H  
ATOM    654  HG  LEU A  59      26.559  -2.232  51.955  1.00 35.01           H  
ATOM    655 HD11 LEU A  59      24.657  -1.200  53.098  1.00 34.76           H  
ATOM    656 HD12 LEU A  59      23.869  -0.900  51.530  1.00 34.76           H  
ATOM    657 HD13 LEU A  59      24.138  -2.570  52.087  1.00 34.76           H  
ATOM    658 HD21 LEU A  59      25.138  -1.451  49.389  1.00 34.67           H  
ATOM    659 HD22 LEU A  59      26.779  -2.130  49.513  1.00 34.67           H  
ATOM    660 HD23 LEU A  59      25.372  -3.108  49.994  1.00 34.67           H  
ATOM    661  N   ALA A  60      28.797  -0.379  53.713  1.00 34.70           N  
ATOM    662  CA  ALA A  60      29.628  -1.280  54.515  1.00 34.42           C  
ATOM    663  C   ALA A  60      29.232  -1.428  55.995  1.00 35.16           C  
ATOM    664  O   ALA A  60      29.115  -2.552  56.484  1.00 34.58           O  
ATOM    665  CB  ALA A  60      31.112  -0.916  54.377  1.00 33.61           C  
ATOM    666  H   ALA A  60      29.251   0.321  53.144  1.00 34.70           H  
ATOM    667  HA  ALA A  60      29.442  -2.267  54.092  1.00 34.42           H  
ATOM    668  HB1 ALA A  60      31.388  -0.910  53.323  1.00 33.61           H  
ATOM    669  HB2 ALA A  60      31.285   0.072  54.803  1.00 33.61           H  
ATOM    670  HB3 ALA A  60      31.717  -1.651  54.907  1.00 33.61           H  
ATOM    671  N   PRO A  61      29.022  -0.309  56.717  1.00 35.85           N  
ATOM    672  CA  PRO A  61      28.633  -0.504  58.117  1.00 36.16           C  
ATOM    673  C   PRO A  61      27.170  -0.916  58.254  1.00 36.40           C  
ATOM    674  O   PRO A  61      26.798  -1.526  59.256  1.00 36.50           O  
ATOM    675  CB  PRO A  61      28.854   0.878  58.733  1.00 36.33           C  
ATOM    676  CG  PRO A  61      28.632   1.817  57.608  1.00 36.22           C  
ATOM    677  CD  PRO A  61      29.162   1.122  56.385  1.00 35.88           C  
ATOM    678  HA  PRO A  61      29.203  -1.300  58.597  1.00 36.16           H  
ATOM    679  HB2 PRO A  61      29.869   0.971  59.120  1.00 36.33           H  
ATOM    680  HB3 PRO A  61      28.141   1.062  59.536  1.00 36.33           H  
ATOM    681  HG2 PRO A  61      29.171   2.749  57.779  1.00 36.22           H  
ATOM    682  HG3 PRO A  61      27.569   2.028  57.494  1.00 36.22           H  
ATOM    683  HD2 PRO A  61      28.572   1.378  55.505  1.00 35.88           H  
ATOM    684  HD3 PRO A  61      30.206   1.382  56.211  1.00 35.88           H  
ATOM    685  N   GLU A  62      26.355  -0.583  57.258  1.00 36.85           N  
ATOM    686  CA  GLU A  62      24.947  -0.966  57.258  1.00 36.59           C  
ATOM    687  C   GLU A  62      24.788  -2.420  56.828  1.00 34.74           C  
ATOM    688  O   GLU A  62      23.852  -3.103  57.244  1.00 33.93           O  
ATOM    689  CB  GLU A  62      24.141  -0.051  56.334  1.00 37.58           C  
ATOM    690  CG  GLU A  62      23.997   1.374  56.842  1.00 38.89           C  
ATOM    691  CD  GLU A  62      23.109   1.469  58.067  1.00 40.04           C  
ATOM    692  OE1 GLU A  62      23.330   2.377  58.895  1.00 41.01           O  
ATOM    693  OE2 GLU A  62      22.185   0.638  58.200  1.00 40.06           O1-
ATOM    694  H   GLU A  62      26.720  -0.051  56.481  1.00 36.85           H  
ATOM    695  HA  GLU A  62      24.565  -0.859  58.273  1.00 36.59           H  
ATOM    696  HB2 GLU A  62      23.144  -0.475  56.217  1.00 37.58           H  
ATOM    697  HB3 GLU A  62      24.638  -0.020  55.364  1.00 37.58           H  
ATOM    698  HG2 GLU A  62      23.565   1.985  56.050  1.00 38.89           H  
ATOM    699  HG3 GLU A  62      24.986   1.755  57.097  1.00 38.89           H  
ATOM    700  N   TYR A  63      25.710  -2.883  55.991  1.00 33.89           N  
ATOM    701  CA  TYR A  63      25.703  -4.264  55.525  1.00 31.98           C  
ATOM    702  C   TYR A  63      26.113  -5.194  56.661  1.00 28.90           C  
ATOM    703  O   TYR A  63      25.604  -6.309  56.781  1.00 30.29           O  
ATOM    704  CB  TYR A  63      26.655  -4.423  54.338  1.00 32.89           C  
ATOM    705  CG  TYR A  63      26.498  -5.721  53.579  1.00 33.23           C  
ATOM    706  CD1 TYR A  63      25.388  -5.947  52.776  1.00 32.95           C  
ATOM    707  CD2 TYR A  63      27.468  -6.712  53.651  1.00 33.98           C  
ATOM    708  CE1 TYR A  63      25.242  -7.129  52.075  1.00 33.11           C  
ATOM    709  CE2 TYR A  63      27.331  -7.897  52.952  1.00 34.42           C  
ATOM    710  CZ  TYR A  63      26.216  -8.100  52.166  1.00 34.15           C  
ATOM    711  OH  TYR A  63      26.074  -9.278  51.469  1.00 35.03           O  
ATOM    712  H   TYR A  63      26.437  -2.260  55.668  1.00 33.89           H  
ATOM    713  HA  TYR A  63      24.696  -4.526  55.200  1.00 31.98           H  
ATOM    714  HB2 TYR A  63      27.677  -4.369  54.712  1.00 32.89           H  
ATOM    715  HB3 TYR A  63      26.477  -3.600  53.646  1.00 32.89           H  
ATOM    716  HD1 TYR A  63      24.626  -5.186  52.698  1.00 32.95           H  
ATOM    717  HD2 TYR A  63      28.344  -6.555  54.263  1.00 33.98           H  
ATOM    718  HE1 TYR A  63      24.370  -7.291  51.459  1.00 33.11           H  
ATOM    719  HE2 TYR A  63      28.093  -8.659  53.021  1.00 34.42           H  
ATOM    720  HH  TYR A  63      26.792  -9.905  51.582  1.00 35.03           H  
ATOM    721  N   ALA A  64      27.033  -4.721  57.496  1.00 25.07           N  
ATOM    722  CA  ALA A  64      27.503  -5.490  58.642  1.00 25.01           C  
ATOM    723  C   ALA A  64      26.506  -5.416  59.793  1.00 24.60           C  
ATOM    724  O   ALA A  64      26.363  -6.364  60.565  1.00 23.72           O  
ATOM    725  CB  ALA A  64      28.867  -4.992  59.087  1.00 22.46           C  
ATOM    726  H   ALA A  64      27.418  -3.802  57.332  1.00 25.07           H  
ATOM    727  HA  ALA A  64      27.593  -6.533  58.340  1.00 25.01           H  
ATOM    728  HB1 ALA A  64      29.573  -5.078  58.261  1.00 22.46           H  
ATOM    729  HB2 ALA A  64      28.791  -3.948  59.392  1.00 22.46           H  
ATOM    730  HB3 ALA A  64      29.216  -5.592  59.927  1.00 22.46           H  
ATOM    731  N   LYS A  65      25.822  -4.281  59.902  1.00 27.20           N  
ATOM    732  CA  LYS A  65      24.794  -4.091  60.919  1.00 30.70           C  
ATOM    733  C   LYS A  65      23.639  -5.059  60.686  1.00 28.99           C  
ATOM    734  O   LYS A  65      23.010  -5.535  61.631  1.00 28.42           O  
ATOM    735  CB  LYS A  65      24.292  -2.645  60.901  1.00 34.70           C  
ATOM    736  CG  LYS A  65      23.168  -2.347  61.880  1.00 37.55           C  
ATOM    737  CD  LYS A  65      22.765  -0.881  61.814  1.00 40.08           C  
ATOM    738  CE  LYS A  65      21.492  -0.617  62.603  1.00 41.37           C  
ATOM    739  NZ  LYS A  65      20.320  -1.323  62.016  1.00 40.78           N1+
ATOM    740  H   LYS A  65      26.021  -3.527  59.260  1.00 27.20           H  
ATOM    741  HA  LYS A  65      25.226  -4.295  61.899  1.00 30.70           H  
ATOM    742  HB2 LYS A  65      23.934  -2.423  59.896  1.00 34.70           H  
ATOM    743  HB3 LYS A  65      25.131  -1.992  61.140  1.00 34.70           H  
ATOM    744  HG2 LYS A  65      23.504  -2.580  62.891  1.00 37.55           H  
ATOM    745  HG3 LYS A  65      22.306  -2.966  61.632  1.00 37.55           H  
ATOM    746  HD2 LYS A  65      22.600  -0.606  60.772  1.00 40.08           H  
ATOM    747  HD3 LYS A  65      23.570  -0.273  62.227  1.00 40.08           H  
ATOM    748  HE2 LYS A  65      21.294   0.455  62.604  1.00 41.37           H  
ATOM    749  HE3 LYS A  65      21.634  -0.961  63.627  1.00 41.37           H  
ATOM    750  HZ1 LYS A  65      20.180  -1.010  61.066  1.00 40.78           H  
ATOM    751  HZ2 LYS A  65      20.489  -2.319  62.021  1.00 40.78           H  
ATOM    752  HZ3 LYS A  65      19.496  -1.119  62.563  1.00 40.78           H  
ATOM    753  N   ALA A  66      23.374  -5.351  59.416  1.00 27.79           N  
ATOM    754  CA  ALA A  66      22.327  -6.294  59.045  1.00 26.70           C  
ATOM    755  C   ALA A  66      22.758  -7.728  59.335  1.00 26.54           C  
ATOM    756  O   ALA A  66      21.937  -8.573  59.690  1.00 26.90           O  
ATOM    757  CB  ALA A  66      21.971  -6.134  57.575  1.00 26.51           C  
ATOM    758  H   ALA A  66      23.914  -4.906  58.688  1.00 27.79           H  
ATOM    759  HA  ALA A  66      21.444  -6.078  59.646  1.00 26.70           H  
ATOM    760  HB1 ALA A  66      21.640  -5.112  57.390  1.00 26.51           H  
ATOM    761  HB2 ALA A  66      22.848  -6.348  56.964  1.00 26.51           H  
ATOM    762  HB3 ALA A  66      21.170  -6.827  57.318  1.00 26.51           H  
ATOM    763  N   ALA A  67      24.052  -7.993  59.182  1.00 25.77           N  
ATOM    764  CA  ALA A  67      24.597  -9.325  59.421  1.00 24.42           C  
ATOM    765  C   ALA A  67      24.577  -9.676  60.905  1.00 25.67           C  
ATOM    766  O   ALA A  67      24.442 -10.842  61.276  1.00 24.76           O  
ATOM    767  CB  ALA A  67      26.011  -9.425  58.869  1.00 22.22           C  
ATOM    768  H   ALA A  67      24.674  -7.252  58.893  1.00 25.77           H  
ATOM    769  HA  ALA A  67      23.964 -10.044  58.901  1.00 24.42           H  
ATOM    770  HB1 ALA A  67      26.001  -9.203  57.802  1.00 22.22           H  
ATOM    771  HB2 ALA A  67      26.653  -8.709  59.383  1.00 22.22           H  
ATOM    772  HB3 ALA A  67      26.392 -10.434  59.027  1.00 22.22           H  
ATOM    773  N   GLY A  68      24.711  -8.658  61.750  1.00 26.32           N  
ATOM    774  CA  GLY A  68      24.713  -8.853  63.187  1.00 27.61           C  
ATOM    775  C   GLY A  68      23.323  -9.087  63.746  1.00 29.97           C  
ATOM    776  O   GLY A  68      23.159  -9.762  64.762  1.00 29.98           O  
ATOM    777  H   GLY A  68      24.814  -7.724  61.381  1.00 26.32           H  
ATOM    778  HA2 GLY A  68      25.134  -7.965  63.659  1.00 27.61           H  
ATOM    779  HA3 GLY A  68      25.333  -9.718  63.421  1.00 27.61           H  
ATOM    780  N   LYS A  69      22.327  -8.607  63.044  1.00 32.49           N  
ATOM    781  CA  LYS A  69      20.978  -8.719  63.503  1.00 34.46           C  
ATOM    782  C   LYS A  69      20.408 -10.059  63.165  1.00 34.39           C  
ATOM    783  O   LYS A  69      19.643 -10.584  63.927  1.00 35.43           O  
ATOM    784  CB  LYS A  69      20.171  -7.620  62.904  1.00 36.58           C  
ATOM    785  CG  LYS A  69      18.811  -7.652  63.376  1.00 39.32           C  
ATOM    786  CD  LYS A  69      17.944  -6.546  62.816  1.00 40.81           C  
ATOM    787  CE  LYS A  69      17.838  -5.348  63.799  1.00 76.21           C  
ATOM    788  NZ  LYS A  69      16.702  -5.392  64.816  1.00 76.44           N1+
ATOM    789  H   LYS A  69      22.515  -8.150  62.163  1.00 32.49           H  
ATOM    790  HA  LYS A  69      20.954  -8.627  64.589  1.00 34.46           H  
ATOM    791  HB2 LYS A  69      20.173  -7.729  61.819  1.00 36.58           H  
ATOM    792  HB3 LYS A  69      20.618  -6.663  63.174  1.00 36.58           H  
ATOM    793  HG2 LYS A  69      18.822  -7.563  64.462  1.00 39.32           H  
ATOM    794  HG3 LYS A  69      18.372  -8.609  63.094  1.00 39.32           H  
ATOM    795  HD2 LYS A  69      16.945  -6.940  62.630  1.00 40.81           H  
ATOM    796  HD3 LYS A  69      18.378  -6.197  61.879  1.00 40.81           H  
ATOM    797  HE2 LYS A  69      17.713  -4.443  63.204  1.00 76.21           H  
ATOM    798  HE3 LYS A  69      18.775  -5.292  64.353  1.00 76.21           H  
ATOM    799  HZ1 LYS A  69      15.818  -5.444  64.331  1.00 76.44           H  
ATOM    800  HZ2 LYS A  69      16.810  -6.204  65.407  1.00 76.44           H  
ATOM    801  HZ3 LYS A  69      16.726  -4.557  65.384  1.00 76.44           H  
ATOM    802  N   LEU A  70      20.838 -10.638  62.063  1.00 34.18           N  
ATOM    803  CA  LEU A  70      20.498 -12.007  61.699  1.00 34.91           C  
ATOM    804  C   LEU A  70      21.179 -12.976  62.657  1.00 36.60           C  
ATOM    805  O   LEU A  70      20.620 -14.013  63.013  1.00 36.57           O  
ATOM    806  CB  LEU A  70      20.925 -12.302  60.261  1.00 34.51           C  
ATOM    807  CG  LEU A  70      20.334 -11.406  59.170  1.00 34.44           C  
ATOM    808  CD1 LEU A  70      20.908 -11.767  57.808  1.00 34.42           C  
ATOM    809  CD2 LEU A  70      18.816 -11.503  59.157  1.00 34.27           C  
ATOM    810  H   LEU A  70      21.431 -10.108  61.441  1.00 34.18           H  
ATOM    811  HA  LEU A  70      19.417 -12.132  61.769  1.00 34.91           H  
ATOM    812  HB2 LEU A  70      20.638 -13.329  60.036  1.00 34.51           H  
ATOM    813  HB3 LEU A  70      22.010 -12.209  60.213  1.00 34.51           H  
ATOM    814  HG  LEU A  70      20.607 -10.374  59.392  1.00 34.44           H  
ATOM    815 HD11 LEU A  70      21.993 -11.663  57.832  1.00 34.42           H  
ATOM    816 HD12 LEU A  70      20.647 -12.797  57.565  1.00 34.42           H  
ATOM    817 HD13 LEU A  70      20.496 -11.099  57.051  1.00 34.42           H  
ATOM    818 HD21 LEU A  70      18.519 -12.528  58.936  1.00 34.27           H  
ATOM    819 HD22 LEU A  70      18.425 -11.214  60.132  1.00 34.27           H  
ATOM    820 HD23 LEU A  70      18.416 -10.837  58.393  1.00 34.27           H  
ATOM    821  N   LYS A  71      22.391 -12.623  63.073  1.00 38.31           N  
ATOM    822  CA  LYS A  71      23.153 -13.430  64.017  1.00 39.78           C  
ATOM    823  C   LYS A  71      22.436 -13.501  65.360  1.00 40.50           C  
ATOM    824  O   LYS A  71      22.340 -14.566  65.972  1.00 41.25           O  
ATOM    825  CB  LYS A  71      24.552 -12.840  64.209  1.00 40.92           C  
ATOM    826  CG  LYS A  71      25.414 -13.604  65.199  1.00 43.77           C  
ATOM    827  CD  LYS A  71      26.371 -14.538  64.477  1.00 45.83           C  
ATOM    828  CE  LYS A  71      26.897 -15.621  65.403  1.00 47.61           C  
ATOM    829  NZ  LYS A  71      25.791 -16.455  65.953  1.00 47.66           N1+
ATOM    830  H   LYS A  71      22.797 -11.767  62.723  1.00 38.31           H  
ATOM    831  HA  LYS A  71      23.243 -14.438  63.612  1.00 39.78           H  
ATOM    832  HB2 LYS A  71      24.446 -11.816  64.566  1.00 40.92           H  
ATOM    833  HB3 LYS A  71      25.058 -12.838  63.244  1.00 40.92           H  
ATOM    834  HG2 LYS A  71      24.770 -14.190  65.855  1.00 43.77           H  
ATOM    835  HG3 LYS A  71      25.989 -12.894  65.794  1.00 43.77           H  
ATOM    836  HD2 LYS A  71      27.212 -13.958  64.096  1.00 45.83           H  
ATOM    837  HD3 LYS A  71      25.847 -15.008  63.645  1.00 45.83           H  
ATOM    838  HE2 LYS A  71      27.431 -15.152  66.229  1.00 47.61           H  
ATOM    839  HE3 LYS A  71      27.580 -16.262  64.846  1.00 47.61           H  
ATOM    840  HZ1 LYS A  71      25.153 -15.868  66.471  1.00 47.66           H  
ATOM    841  HZ2 LYS A  71      25.297 -16.902  65.194  1.00 47.66           H  
ATOM    842  HZ3 LYS A  71      26.174 -17.160  66.567  1.00 47.66           H  
ATOM    843  N   ALA A  72      21.934 -12.354  65.809  1.00 40.36           N  
ATOM    844  CA  ALA A  72      21.249 -12.250  67.093  1.00 41.22           C  
ATOM    845  C   ALA A  72      19.974 -13.083  67.125  1.00 42.00           C  
ATOM    846  O   ALA A  72      19.574 -13.583  68.174  1.00 42.18           O  
ATOM    847  CB  ALA A  72      20.937 -10.793  67.406  1.00 40.79           C  
ATOM    848  H   ALA A  72      22.031 -11.525  65.240  1.00 40.36           H  
ATOM    849  HA  ALA A  72      21.918 -12.646  67.857  1.00 41.22           H  
ATOM    850  HB1 ALA A  72      21.862 -10.217  67.415  1.00 40.79           H  
ATOM    851  HB2 ALA A  72      20.268 -10.393  66.644  1.00 40.79           H  
ATOM    852  HB3 ALA A  72      20.457 -10.726  68.382  1.00 40.79           H  
ATOM    853  N   GLU A  73      19.341 -13.230  65.969  1.00 42.68           N  
ATOM    854  CA  GLU A  73      18.107 -13.995  65.873  1.00 43.67           C  
ATOM    855  C   GLU A  73      18.404 -15.470  65.665  1.00 43.76           C  
ATOM    856  O   GLU A  73      17.515 -16.311  65.757  1.00 44.39           O  
ATOM    857  CB  GLU A  73      17.247 -13.461  64.732  1.00 44.41           C  
ATOM    858  CG  GLU A  73      16.837 -12.018  64.918  1.00 46.03           C  
ATOM    859  CD  GLU A  73      16.093 -11.471  63.726  1.00 46.77           C  
ATOM    860  OE1 GLU A  73      16.010 -12.182  62.703  1.00 46.52           O  
ATOM    861  OE2 GLU A  73      15.590 -10.332  63.811  1.00 47.34           O1-
ATOM    862  H   GLU A  73      19.723 -12.802  65.138  1.00 42.68           H  
ATOM    863  HA  GLU A  73      17.559 -13.886  66.809  1.00 43.67           H  
ATOM    864  HB2 GLU A  73      16.346 -14.071  64.663  1.00 44.41           H  
ATOM    865  HB3 GLU A  73      17.813 -13.543  63.804  1.00 44.41           H  
ATOM    866  HG2 GLU A  73      17.733 -11.418  65.077  1.00 46.03           H  
ATOM    867  HG3 GLU A  73      16.193 -11.948  65.794  1.00 46.03           H  
ATOM    868  N   GLY A  74      19.665 -15.774  65.386  1.00 43.43           N  
ATOM    869  CA  GLY A  74      20.090 -17.141  65.161  1.00 43.89           C  
ATOM    870  C   GLY A  74      19.818 -17.578  63.736  1.00 44.02           C  
ATOM    871  O   GLY A  74      19.765 -18.772  63.442  1.00 44.83           O  
ATOM    872  H   GLY A  74      20.348 -15.032  65.329  1.00 43.43           H  
ATOM    873  HA2 GLY A  74      19.549 -17.797  65.842  1.00 43.89           H  
ATOM    874  HA3 GLY A  74      21.160 -17.216  65.357  1.00 43.89           H  
ATOM    875  N   SER A  75      19.648 -16.602  62.849  1.00 43.16           N  
ATOM    876  CA  SER A  75      19.342 -16.876  61.450  1.00 42.72           C  
ATOM    877  C   SER A  75      20.485 -17.614  60.760  1.00 43.41           C  
ATOM    878  O   SER A  75      21.651 -17.445  61.118  1.00 43.06           O  
ATOM    879  CB  SER A  75      19.027 -15.576  60.705  1.00 42.03           C  
ATOM    880  OG  SER A  75      18.570 -15.839  59.390  1.00 42.16           O  
ATOM    881  H   SER A  75      19.733 -15.643  63.153  1.00 43.16           H  
ATOM    882  HA  SER A  75      18.464 -17.521  61.426  1.00 42.72           H  
ATOM    883  HB2 SER A  75      19.930 -14.968  60.653  1.00 42.03           H  
ATOM    884  HB3 SER A  75      18.254 -15.033  61.248  1.00 42.03           H  
ATOM    885  HG  SER A  75      18.392 -14.994  58.970  1.00 42.16           H  
ATOM    886  N   GLU A  76      20.141 -18.430  59.769  1.00 44.69           N  
ATOM    887  CA  GLU A  76      21.128 -19.224  59.047  1.00 46.02           C  
ATOM    888  C   GLU A  76      21.636 -18.482  57.817  1.00 43.75           C  
ATOM    889  O   GLU A  76      22.620 -18.887  57.198  1.00 45.20           O  
ATOM    890  CB  GLU A  76      20.531 -20.570  58.634  1.00 48.80           C  
ATOM    891  CG  GLU A  76      19.523 -20.479  57.498  1.00 50.83           C  
ATOM    892  CD  GLU A  76      18.194 -21.121  57.842  1.00 52.48           C  
ATOM    893  OE1 GLU A  76      17.744 -22.004  57.082  1.00 53.02           O  
ATOM    894  OE2 GLU A  76      17.596 -20.738  58.870  1.00 52.92           O1-
ATOM    895  H   GLU A  76      19.168 -18.502  59.509  1.00 44.69           H  
ATOM    896  HA  GLU A  76      21.971 -19.398  59.716  1.00 46.02           H  
ATOM    897  HB2 GLU A  76      20.032 -21.004  59.501  1.00 48.80           H  
ATOM    898  HB3 GLU A  76      21.345 -21.223  58.318  1.00 48.80           H  
ATOM    899  HG2 GLU A  76      19.937 -20.981  56.624  1.00 50.83           H  
ATOM    900  HG3 GLU A  76      19.353 -19.428  57.266  1.00 50.83           H  
ATOM    901  N   ILE A  77      20.956 -17.395  57.466  1.00 39.87           N  
ATOM    902  CA  ILE A  77      21.342 -16.582  56.320  1.00 37.26           C  
ATOM    903  C   ILE A  77      22.684 -15.909  56.575  1.00 36.31           C  
ATOM    904  O   ILE A  77      22.858 -15.219  57.579  1.00 37.32           O  
ATOM    905  CB  ILE A  77      20.299 -15.488  56.038  1.00 36.09           C  
ATOM    906  CG1 ILE A  77      18.883 -16.046  56.186  1.00 36.03           C  
ATOM    907  CG2 ILE A  77      20.517 -14.884  54.656  1.00 35.19           C  
ATOM    908  CD1 ILE A  77      17.816 -14.975  56.251  1.00 35.83           C  
ATOM    909  H   ILE A  77      20.149 -17.125  58.009  1.00 39.87           H  
ATOM    910  HA  ILE A  77      21.411 -17.247  55.459  1.00 37.26           H  
ATOM    911  HB  ILE A  77      20.422 -14.692  56.772  1.00 36.09           H  
ATOM    912 HG12 ILE A  77      18.838 -16.634  57.103  1.00 36.03           H  
ATOM    913 HG13 ILE A  77      18.675 -16.689  55.331  1.00 36.03           H  
ATOM    914 HG21 ILE A  77      21.522 -14.466  54.597  1.00 35.19           H  
ATOM    915 HG22 ILE A  77      20.401 -15.659  53.898  1.00 35.19           H  
ATOM    916 HG23 ILE A  77      19.784 -14.095  54.485  1.00 35.19           H  
ATOM    917 HD11 ILE A  77      18.009 -14.321  57.102  1.00 35.83           H  
ATOM    918 HD12 ILE A  77      17.832 -14.390  55.332  1.00 35.83           H  
ATOM    919 HD13 ILE A  77      16.838 -15.443  56.367  1.00 35.83           H  
ATOM    920  N   ARG A  78      23.631 -16.109  55.666  1.00 33.98           N  
ATOM    921  CA  ARG A  78      24.950 -15.504  55.807  1.00 32.27           C  
ATOM    922  C   ARG A  78      25.189 -14.405  54.779  1.00 30.74           C  
ATOM    923  O   ARG A  78      24.814 -14.534  53.614  1.00 29.98           O  
ATOM    924  CB  ARG A  78      26.050 -16.565  55.718  1.00 32.56           C  
ATOM    925  CG  ARG A  78      26.121 -17.479  56.929  1.00 33.60           C  
ATOM    926  CD  ARG A  78      26.207 -16.676  58.219  1.00 34.26           C  
ATOM    927  NE  ARG A  78      27.355 -15.773  58.235  1.00 34.94           N  
ATOM    928  CZ  ARG A  78      28.517 -16.049  58.818  1.00 35.14           C  
ATOM    929  NH1 ARG A  78      28.691 -17.207  59.440  1.00 35.33           N  
ATOM    930  NH2 ARG A  78      29.505 -15.165  58.783  1.00 35.39           N1+
ATOM    931  H   ARG A  78      23.434 -16.690  54.864  1.00 33.98           H  
ATOM    932  HA  ARG A  78      24.985 -15.044  56.794  1.00 32.27           H  
ATOM    933  HB2 ARG A  78      27.009 -16.058  55.614  1.00 32.56           H  
ATOM    934  HB3 ARG A  78      25.866 -17.178  54.836  1.00 32.56           H  
ATOM    935  HG2 ARG A  78      27.004 -18.113  56.845  1.00 33.60           H  
ATOM    936  HG3 ARG A  78      25.227 -18.102  56.957  1.00 33.60           H  
ATOM    937  HD2 ARG A  78      26.293 -17.368  59.057  1.00 34.26           H  
ATOM    938  HD3 ARG A  78      25.296 -16.087  58.326  1.00 34.26           H  
ATOM    939  HE  ARG A  78      27.259 -14.880  57.773  1.00 34.94           H  
ATOM    940 HH11 ARG A  78      29.574 -17.413  59.885  1.00 35.33           H  
ATOM    941 HH12 ARG A  78      27.941 -17.883  59.469  1.00 35.33           H  
ATOM    942 HH21 ARG A  78      29.376 -14.282  58.310  1.00 35.39           H  
ATOM    943 HH22 ARG A  78      30.386 -15.375  59.229  1.00 35.39           H  
ATOM    944  N   LEU A  79      25.813 -13.321  55.228  1.00 30.59           N  
ATOM    945  CA  LEU A  79      26.151 -12.209  54.352  1.00 28.96           C  
ATOM    946  C   LEU A  79      27.640 -12.225  54.034  1.00 29.11           C  
ATOM    947  O   LEU A  79      28.474 -12.371  54.928  1.00 28.83           O  
ATOM    948  CB  LEU A  79      25.759 -10.876  54.994  1.00 27.70           C  
ATOM    949  CG  LEU A  79      24.363 -10.333  54.677  1.00 27.24           C  
ATOM    950  CD1 LEU A  79      23.276 -11.334  55.045  1.00 26.45           C  
ATOM    951  CD2 LEU A  79      24.132  -9.006  55.384  1.00 28.07           C  
ATOM    952  H   LEU A  79      26.060 -13.267  56.206  1.00 30.59           H  
ATOM    953  HA  LEU A  79      25.591 -12.319  53.423  1.00 28.96           H  
ATOM    954  HB2 LEU A  79      26.483 -10.129  54.669  1.00 27.70           H  
ATOM    955  HB3 LEU A  79      25.825 -11.000  56.075  1.00 27.70           H  
ATOM    956  HG  LEU A  79      24.309 -10.168  53.601  1.00 27.24           H  
ATOM    957 HD11 LEU A  79      23.445 -12.268  54.509  1.00 26.45           H  
ATOM    958 HD12 LEU A  79      23.303 -11.521  56.118  1.00 26.45           H  
ATOM    959 HD13 LEU A  79      22.302 -10.929  54.771  1.00 26.45           H  
ATOM    960 HD21 LEU A  79      24.184  -9.155  56.463  1.00 28.07           H  
ATOM    961 HD22 LEU A  79      24.898  -8.293  55.079  1.00 28.07           H  
ATOM    962 HD23 LEU A  79      23.149  -8.619  55.117  1.00 28.07           H  
ATOM    963  N   ALA A  80      27.967 -12.079  52.756  1.00 30.53           N  
ATOM    964  CA  ALA A  80      29.354 -12.118  52.316  1.00 32.22           C  
ATOM    965  C   ALA A  80      29.678 -10.941  51.405  1.00 34.01           C  
ATOM    966  O   ALA A  80      28.783 -10.222  50.963  1.00 34.44           O  
ATOM    967  CB  ALA A  80      29.643 -13.430  51.613  1.00 32.72           C  
ATOM    968  H   ALA A  80      27.237 -11.938  52.073  1.00 30.53           H  
ATOM    969  HA  ALA A  80      29.991 -12.042  53.197  1.00 32.22           H  
ATOM    970  HB1 ALA A  80      29.436 -14.258  52.290  1.00 32.72           H  
ATOM    971  HB2 ALA A  80      29.010 -13.516  50.730  1.00 32.72           H  
ATOM    972  HB3 ALA A  80      30.691 -13.459  51.313  1.00 32.72           H  
ATOM    973  N   LYS A  81      30.949 -10.760  51.087  1.00 35.35           N  
ATOM    974  CA  LYS A  81      31.393  -9.693  50.193  1.00 35.67           C  
ATOM    975  C   LYS A  81      32.588 -10.090  49.406  1.00 36.79           C  
ATOM    976  O   LYS A  81      33.279 -10.987  49.780  1.00 36.94           O  
ATOM    977  CB  LYS A  81      31.723  -8.434  50.955  1.00 34.67           C  
ATOM    978  CG  LYS A  81      32.786  -8.587  51.962  1.00 34.77           C  
ATOM    979  CD  LYS A  81      32.687  -7.491  52.975  1.00 34.42           C  
ATOM    980  CE  LYS A  81      33.846  -7.481  53.938  1.00 34.40           C  
ATOM    981  NZ  LYS A  81      34.054  -6.178  54.610  1.00 33.81           N1+
ATOM    982  H   LYS A  81      31.640 -11.384  51.478  1.00 35.35           H  
ATOM    983  HA  LYS A  81      30.561  -9.505  49.514  1.00 35.67           H  
ATOM    984  HB2 LYS A  81      30.819  -8.098  51.463  1.00 34.67           H  
ATOM    985  HB3 LYS A  81      32.040  -7.676  50.238  1.00 34.67           H  
ATOM    986  HG2 LYS A  81      33.758  -8.540  51.472  1.00 34.77           H  
ATOM    987  HG3 LYS A  81      32.677  -9.551  52.460  1.00 34.77           H  
ATOM    988  HD2 LYS A  81      31.765  -7.622  53.541  1.00 34.42           H  
ATOM    989  HD3 LYS A  81      32.660  -6.535  52.452  1.00 34.42           H  
ATOM    990  HE2 LYS A  81      34.752  -7.732  53.387  1.00 34.40           H  
ATOM    991  HE3 LYS A  81      33.664  -8.237  54.702  1.00 34.40           H  
ATOM    992  HZ1 LYS A  81      34.224  -5.465  53.916  1.00 33.81           H  
ATOM    993  HZ2 LYS A  81      33.230  -5.939  55.143  1.00 33.81           H  
ATOM    994  HZ3 LYS A  81      34.849  -6.242  55.229  1.00 33.81           H  
ATOM    995  N   VAL A  82      32.805  -9.421  48.288  1.00 37.31           N  
ATOM    996  CA  VAL A  82      33.929  -9.709  47.402  1.00 38.21           C  
ATOM    997  C   VAL A  82      34.612  -8.428  46.938  1.00 41.30           C  
ATOM    998  O   VAL A  82      33.974  -7.547  46.362  1.00 42.09           O  
ATOM    999  CB  VAL A  82      33.485 -10.518  46.162  1.00 36.26           C  
ATOM   1000  CG1 VAL A  82      34.562 -10.489  45.084  1.00 36.44           C  
ATOM   1001  CG2 VAL A  82      33.149 -11.950  46.553  1.00 35.14           C  
ATOM   1002  H   VAL A  82      32.167  -8.680  48.036  1.00 37.31           H  
ATOM   1003  HA  VAL A  82      34.635 -10.305  47.981  1.00 38.21           H  
ATOM   1004  HB  VAL A  82      32.587 -10.055  45.753  1.00 36.26           H  
ATOM   1005 HG11 VAL A  82      34.766  -9.456  44.802  1.00 36.44           H  
ATOM   1006 HG12 VAL A  82      35.473 -10.947  45.468  1.00 36.44           H  
ATOM   1007 HG13 VAL A  82      34.217 -11.043  44.211  1.00 36.44           H  
ATOM   1008 HG21 VAL A  82      34.036 -12.432  46.965  1.00 35.14           H  
ATOM   1009 HG22 VAL A  82      32.357 -11.946  47.302  1.00 35.14           H  
ATOM   1010 HG23 VAL A  82      32.814 -12.498  45.672  1.00 35.14           H  
ATOM   1011  N   ASP A  83      35.912  -8.326  47.200  1.00 43.12           N  
ATOM   1012  CA  ASP A  83      36.691  -7.189  46.729  1.00 45.32           C  
ATOM   1013  C   ASP A  83      36.970  -7.370  45.243  1.00 46.20           C  
ATOM   1014  O   ASP A  83      37.817  -8.175  44.856  1.00 46.97           O  
ATOM   1015  CB  ASP A  83      38.001  -7.068  47.506  1.00 47.94           C  
ATOM   1016  CG  ASP A  83      38.453  -5.629  47.660  1.00 50.32           C  
ATOM   1017  OD1 ASP A  83      37.592  -4.764  47.924  1.00 50.46           O  
ATOM   1018  OD2 ASP A  83      39.664  -5.364  47.512  1.00 52.20           O1-
ATOM   1019  H   ASP A  83      36.368  -9.051  47.736  1.00 43.12           H  
ATOM   1020  HA  ASP A  83      36.125  -6.271  46.890  1.00 45.32           H  
ATOM   1021  HB2 ASP A  83      38.775  -7.623  46.975  1.00 47.94           H  
ATOM   1022  HB3 ASP A  83      37.861  -7.498  48.498  1.00 47.94           H  
ATOM   1023  N   ALA A  84      36.247  -6.628  44.412  1.00 46.32           N  
ATOM   1024  CA  ALA A  84      36.344  -6.801  42.965  1.00 47.81           C  
ATOM   1025  C   ALA A  84      37.731  -6.465  42.423  1.00 49.67           C  
ATOM   1026  O   ALA A  84      38.135  -6.976  41.381  1.00 50.40           O  
ATOM   1027  CB  ALA A  84      35.272  -5.988  42.250  1.00 47.75           C  
ATOM   1028  H   ALA A  84      35.619  -5.932  44.787  1.00 46.32           H  
ATOM   1029  HA  ALA A  84      36.176  -7.859  42.763  1.00 47.81           H  
ATOM   1030  HB1 ALA A  84      34.288  -6.282  42.616  1.00 47.75           H  
ATOM   1031  HB2 ALA A  84      35.430  -4.927  42.445  1.00 47.75           H  
ATOM   1032  HB3 ALA A  84      35.331  -6.173  41.177  1.00 47.75           H  
ATOM   1033  N   THR A  85      38.460  -5.607  43.128  1.00 50.86           N  
ATOM   1034  CA  THR A  85      39.815  -5.264  42.717  1.00 53.42           C  
ATOM   1035  C   THR A  85      40.758  -6.429  43.003  1.00 57.00           C  
ATOM   1036  O   THR A  85      41.746  -6.630  42.298  1.00 58.29           O  
ATOM   1037  CB  THR A  85      40.324  -3.994  43.427  1.00 52.02           C  
ATOM   1038  OG1 THR A  85      40.557  -4.273  44.813  1.00 50.83           O  
ATOM   1039  CG2 THR A  85      39.308  -2.863  43.297  1.00 51.06           C  
ATOM   1040  H   THR A  85      38.070  -5.187  43.960  1.00 50.86           H  
ATOM   1041  HA  THR A  85      39.794  -5.062  41.646  1.00 53.42           H  
ATOM   1042  HB  THR A  85      41.256  -3.684  42.955  1.00 52.02           H  
ATOM   1043 HG21 THR A  85      39.135  -2.649  42.242  1.00 51.06           H  
ATOM   1044 HG22 THR A  85      38.370  -3.162  43.765  1.00 51.06           H  
ATOM   1045 HG23 THR A  85      39.693  -1.971  43.791  1.00 51.06           H  
ATOM   1046  HG1 THR A  85      41.207  -4.978  44.862  1.00 50.83           H  
ATOM   1047  N   GLU A  86      40.397  -7.272  43.940  1.00 59.21           N  
ATOM   1048  CA  GLU A  86      41.305  -8.329  44.266  1.00 63.27           C  
ATOM   1049  C   GLU A  86      41.030  -9.615  43.518  1.00 65.69           C  
ATOM   1050  O   GLU A  86      41.945 -10.256  43.050  1.00 67.22           O  
ATOM   1051  CB  GLU A  86      41.388  -8.517  45.759  1.00 63.90           C  
ATOM   1052  CG  GLU A  86      41.495  -7.210  46.531  1.00 65.20           C  
ATOM   1053  CD  GLU A  86      42.607  -6.240  46.060  1.00 67.81           C  
ATOM   1054  OE1 GLU A  86      43.763  -6.657  45.844  1.00 69.33           O  
ATOM   1055  OE2 GLU A  86      42.321  -5.029  45.937  1.00 67.94           O1-
ATOM   1056  H   GLU A  86      39.510  -7.179  44.415  1.00 59.21           H  
ATOM   1057  HA  GLU A  86      42.292  -8.023  43.918  1.00 63.27           H  
ATOM   1058  HB2 GLU A  86      42.267  -9.122  45.982  1.00 63.90           H  
ATOM   1059  HB3 GLU A  86      40.492  -9.041  46.091  1.00 63.90           H  
ATOM   1060  HG2 GLU A  86      41.684  -7.453  47.577  1.00 65.20           H  
ATOM   1061  HG3 GLU A  86      40.540  -6.691  46.445  1.00 65.20           H  
ATOM   1062  N   GLU A  87      39.775  -9.985  43.349  1.00 66.34           N  
ATOM   1063  CA  GLU A  87      39.449 -11.151  42.535  1.00 68.20           C  
ATOM   1064  C   GLU A  87      39.366 -10.813  41.051  1.00 69.84           C  
ATOM   1065  O   GLU A  87      39.949 -11.509  40.219  1.00 71.70           O  
ATOM   1066  CB  GLU A  87      38.132 -11.775  43.000  1.00 67.22           C  
ATOM   1067  CG  GLU A  87      38.011 -11.906  44.508  1.00 66.08           C  
ATOM   1068  CD  GLU A  87      39.222 -12.569  45.137  1.00 66.43           C  
ATOM   1069  OE1 GLU A  87      39.758 -12.014  46.119  1.00 66.11           O  
ATOM   1070  OE2 GLU A  87      39.637 -13.644  44.653  1.00 66.93           O1-
ATOM   1071  H   GLU A  87      39.034  -9.457  43.787  1.00 66.34           H  
ATOM   1072  HA  GLU A  87      40.259 -11.869  42.666  1.00 68.20           H  
ATOM   1073  HB2 GLU A  87      38.050 -12.770  42.562  1.00 67.22           H  
ATOM   1074  HB3 GLU A  87      37.312 -11.152  42.643  1.00 67.22           H  
ATOM   1075  HG2 GLU A  87      37.128 -12.503  44.736  1.00 66.08           H  
ATOM   1076  HG3 GLU A  87      37.897 -10.910  44.936  1.00 66.08           H  
ATOM   1077  N   SER A  88      38.585  -9.801  40.723  1.00 68.71           N  
ATOM   1078  CA  SER A  88      38.472  -9.304  39.347  1.00 68.25           C  
ATOM   1079  C   SER A  88      37.824 -10.282  38.366  1.00 68.61           C  
ATOM   1080  O   SER A  88      36.928  -9.916  37.629  1.00 68.73           O  
ATOM   1081  CB  SER A  88      39.795  -8.731  38.820  1.00 68.01           C  
ATOM   1082  OG  SER A  88      40.902  -9.069  39.620  1.00 67.33           O  
ATOM   1083  H   SER A  88      38.044  -9.351  41.447  1.00 68.71           H  
ATOM   1084  HA  SER A  88      37.767  -8.476  39.411  1.00 68.25           H  
ATOM   1085  HB2 SER A  88      39.712  -7.645  38.784  1.00 68.01           H  
ATOM   1086  HB3 SER A  88      39.964  -9.116  37.814  1.00 68.01           H  
ATOM   1087  HG  SER A  88      40.972 -10.026  39.629  1.00 67.33           H  
ATOM   1088  N   ASP A  89      38.276 -11.521  38.368  1.00 68.64           N  
ATOM   1089  CA  ASP A  89      37.655 -12.595  37.602  1.00 68.83           C  
ATOM   1090  C   ASP A  89      36.353 -13.076  38.242  1.00 65.87           C  
ATOM   1091  O   ASP A  89      35.560 -13.758  37.599  1.00 65.89           O  
ATOM   1092  CB  ASP A  89      38.628 -13.764  37.425  1.00 71.45           C  
ATOM   1093  CG  ASP A  89      39.740 -13.454  36.442  1.00 75.03           C  
ATOM   1094  OD1 ASP A  89      40.002 -12.257  36.196  1.00 75.88           O  
ATOM   1095  OD2 ASP A  89      40.353 -14.406  35.914  1.00 76.85           O1-
ATOM   1096  H   ASP A  89      39.090 -11.736  38.926  1.00 68.64           H  
ATOM   1097  HA  ASP A  89      37.407 -12.190  36.621  1.00 68.83           H  
ATOM   1098  HB2 ASP A  89      38.072 -14.629  37.062  1.00 71.45           H  
ATOM   1099  HB3 ASP A  89      39.072 -13.998  38.392  1.00 71.45           H  
ATOM   1100  N   LEU A  90      36.079 -12.684  39.490  1.00 63.24           N  
ATOM   1101  CA  LEU A  90      34.849 -13.094  40.121  1.00 61.24           C  
ATOM   1102  C   LEU A  90      33.777 -12.069  39.881  1.00 60.83           C  
ATOM   1103  O   LEU A  90      32.612 -12.328  40.052  1.00 60.29           O  
ATOM   1104  CB  LEU A  90      35.074 -13.332  41.606  1.00 60.17           C  
ATOM   1105  CG  LEU A  90      34.117 -14.153  42.479  1.00 59.40           C  
ATOM   1106  CD1 LEU A  90      33.731 -15.440  41.854  1.00 60.03           C  
ATOM   1107  CD2 LEU A  90      34.817 -14.464  43.707  1.00 59.24           C  
ATOM   1108  H   LEU A  90      36.734 -12.101  39.991  1.00 63.24           H  
ATOM   1109  HA  LEU A  90      34.515 -14.034  39.681  1.00 61.24           H  
ATOM   1110  HB2 LEU A  90      35.123 -12.344  42.063  1.00 60.17           H  
ATOM   1111  HB3 LEU A  90      36.046 -13.819  41.687  1.00 60.17           H  
ATOM   1112  HG  LEU A  90      33.211 -13.567  42.631  1.00 59.40           H  
ATOM   1113 HD11 LEU A  90      33.242 -15.248  40.899  1.00 60.03           H  
ATOM   1114 HD12 LEU A  90      34.622 -16.046  41.691  1.00 60.03           H  
ATOM   1115 HD13 LEU A  90      33.045 -15.972  42.513  1.00 60.03           H  
ATOM   1116 HD21 LEU A  90      35.708 -15.049  43.479  1.00 59.24           H  
ATOM   1117 HD22 LEU A  90      35.107 -13.538  44.204  1.00 59.24           H  
ATOM   1118 HD23 LEU A  90      34.163 -15.039  44.362  1.00 59.24           H  
ATOM   1119  N   ALA A  91      34.181 -10.892  39.475  1.00 61.56           N  
ATOM   1120  CA  ALA A  91      33.229  -9.875  39.046  1.00 61.74           C  
ATOM   1121  C   ALA A  91      32.918 -10.075  37.571  1.00 63.22           C  
ATOM   1122  O   ALA A  91      31.821  -9.776  37.106  1.00 63.39           O  
ATOM   1123  CB  ALA A  91      33.791  -8.484  39.288  1.00 61.97           C  
ATOM   1124  H   ALA A  91      35.169 -10.685  39.459  1.00 61.56           H  
ATOM   1125  HA  ALA A  91      32.311  -9.972  39.625  1.00 61.74           H  
ATOM   1126  HB1 ALA A  91      34.000  -8.356  40.350  1.00 61.97           H  
ATOM   1127  HB2 ALA A  91      34.712  -8.360  38.719  1.00 61.97           H  
ATOM   1128  HB3 ALA A  91      33.064  -7.738  38.969  1.00 61.97           H  
ATOM   1129  N   GLN A  92      33.900 -10.585  36.839  1.00 64.90           N  
ATOM   1130  CA  GLN A  92      33.722 -10.870  35.426  1.00 67.12           C  
ATOM   1131  C   GLN A  92      32.773 -12.045  35.242  1.00 67.36           C  
ATOM   1132  O   GLN A  92      32.009 -12.089  34.282  1.00 68.51           O  
ATOM   1133  CB  GLN A  92      35.069 -11.179  34.777  1.00 68.73           C  
ATOM   1134  CG  GLN A  92      36.071 -10.043  34.841  1.00 69.35           C  
ATOM   1135  CD  GLN A  92      36.129  -9.248  33.555  1.00 71.08           C  
ATOM   1136  OE1 GLN A  92      35.177  -9.238  32.776  1.00 71.76           O  
ATOM   1137  NE2 GLN A  92      37.255  -8.586  33.318  1.00 71.98           N  
ATOM   1138  H   GLN A  92      34.791 -10.779  37.274  1.00 64.90           H  
ATOM   1139  HA  GLN A  92      33.292  -9.992  34.944  1.00 67.12           H  
ATOM   1140  HB2 GLN A  92      34.895 -11.421  33.729  1.00 68.73           H  
ATOM   1141  HB3 GLN A  92      35.501 -12.043  35.282  1.00 68.73           H  
ATOM   1142  HG2 GLN A  92      37.059 -10.459  35.040  1.00 69.35           H  
ATOM   1143  HG3 GLN A  92      35.789  -9.373  35.653  1.00 69.35           H  
ATOM   1144 HE21 GLN A  92      37.355  -8.046  32.470  1.00 71.98           H  
ATOM   1145 HE22 GLN A  92      38.012  -8.622  33.986  1.00 71.98           H  
ATOM   1146  N   GLN A  93      32.808 -12.992  36.170  1.00 66.11           N  
ATOM   1147  CA  GLN A  93      32.007 -14.199  36.015  1.00 65.80           C  
ATOM   1148  C   GLN A  93      30.565 -14.033  36.458  1.00 64.66           C  
ATOM   1149  O   GLN A  93      29.804 -14.996  36.459  1.00 64.41           O  
ATOM   1150  CB  GLN A  93      32.647 -15.363  36.757  1.00 65.82           C  
ATOM   1151  CG  GLN A  93      33.973 -15.781  36.172  1.00 68.35           C  
ATOM   1152  CD  GLN A  93      33.837 -16.993  35.294  1.00 70.56           C  
ATOM   1153  NE2 GLN A  93      33.342 -18.030  35.729  1.00 70.56           N  
ATOM   1154  OE1 GLN A  93      34.283 -16.878  34.052  1.00 72.42           O  
ATOM   1155  H   GLN A  93      33.391 -12.876  36.986  1.00 66.11           H  
ATOM   1156  HA  GLN A  93      31.983 -14.408  34.945  1.00 65.80           H  
ATOM   1157  HB2 GLN A  93      31.967 -16.214  36.719  1.00 65.82           H  
ATOM   1158  HB3 GLN A  93      32.803 -15.069  37.795  1.00 65.82           H  
ATOM   1159  HG2 GLN A  93      34.661 -16.010  36.986  1.00 68.35           H  
ATOM   1160  HG3 GLN A  93      34.372 -14.958  35.579  1.00 68.35           H  
ATOM   1161 HE21 GLN A  93      33.262 -18.841  35.132  1.00 70.56           H  
ATOM   1162 HE22 GLN A  93      33.015 -18.072  36.684  1.00 70.56           H  
ATOM   1163  N   TYR A  94      30.192 -12.814  36.832  1.00 64.28           N  
ATOM   1164  CA  TYR A  94      28.819 -12.537  37.243  1.00 63.98           C  
ATOM   1165  C   TYR A  94      28.225 -11.313  36.560  1.00 65.70           C  
ATOM   1166  O   TYR A  94      27.220 -10.771  37.015  1.00 64.65           O  
ATOM   1167  CB  TYR A  94      28.725 -12.394  38.762  1.00 61.66           C  
ATOM   1168  CG  TYR A  94      28.849 -13.712  39.475  1.00 60.59           C  
ATOM   1169  CD1 TYR A  94      27.731 -14.494  39.721  1.00 59.76           C  
ATOM   1170  CD2 TYR A  94      30.086 -14.187  39.884  1.00 60.45           C  
ATOM   1171  CE1 TYR A  94      27.839 -15.705  40.362  1.00 59.31           C  
ATOM   1172  CE2 TYR A  94      30.206 -15.399  40.528  1.00 59.95           C  
ATOM   1173  CZ  TYR A  94      29.077 -16.154  40.763  1.00 59.45           C  
ATOM   1174  OH  TYR A  94      29.182 -17.366  41.401  1.00 59.30           O  
ATOM   1175  H   TYR A  94      30.870 -12.066  36.832  1.00 64.28           H  
ATOM   1176  HA  TYR A  94      28.227 -13.395  36.924  1.00 63.98           H  
ATOM   1177  HB2 TYR A  94      27.761 -11.951  39.012  1.00 61.66           H  
ATOM   1178  HB3 TYR A  94      29.526 -11.737  39.101  1.00 61.66           H  
ATOM   1179  HD1 TYR A  94      26.759 -14.146  39.404  1.00 59.76           H  
ATOM   1180  HD2 TYR A  94      30.970 -13.597  39.694  1.00 60.45           H  
ATOM   1181  HE1 TYR A  94      26.958 -16.301  40.550  1.00 59.31           H  
ATOM   1182  HE2 TYR A  94      31.175 -15.754  40.846  1.00 59.95           H  
ATOM   1183  HH  TYR A  94      29.907 -17.433  42.027  1.00 59.30           H  
ATOM   1184  N   GLY A  95      28.853 -10.884  35.470  1.00 68.36           N  
ATOM   1185  CA  GLY A  95      28.361  -9.768  34.682  1.00 69.72           C  
ATOM   1186  C   GLY A  95      28.169  -8.486  35.472  1.00 69.00           C  
ATOM   1187  O   GLY A  95      27.328  -7.656  35.126  1.00 69.45           O  
ATOM   1188  H   GLY A  95      29.701 -11.350  35.180  1.00 68.36           H  
ATOM   1189  HA2 GLY A  95      27.401 -10.051  34.251  1.00 69.72           H  
ATOM   1190  HA3 GLY A  95      29.075  -9.573  33.882  1.00 69.72           H  
ATOM   1191  N   VAL A  96      28.954  -8.328  36.533  1.00 67.57           N  
ATOM   1192  CA  VAL A  96      28.841  -7.176  37.423  1.00 65.64           C  
ATOM   1193  C   VAL A  96      29.100  -5.871  36.674  1.00 66.34           C  
ATOM   1194  O   VAL A  96      30.107  -5.727  35.982  1.00 67.04           O  
ATOM   1195  CB  VAL A  96      29.794  -7.307  38.629  1.00 63.83           C  
ATOM   1196  CG1 VAL A  96      29.873  -5.999  39.401  1.00 63.09           C  
ATOM   1197  CG2 VAL A  96      29.335  -8.440  39.539  1.00 62.13           C  
ATOM   1198  H   VAL A  96      29.653  -9.030  36.731  1.00 67.57           H  
ATOM   1199  HA  VAL A  96      27.818  -7.153  37.799  1.00 65.64           H  
ATOM   1200  HB  VAL A  96      30.792  -7.539  38.257  1.00 63.83           H  
ATOM   1201 HG11 VAL A  96      30.222  -5.207  38.739  1.00 63.09           H  
ATOM   1202 HG12 VAL A  96      28.885  -5.743  39.785  1.00 63.09           H  
ATOM   1203 HG13 VAL A  96      30.569  -6.110  40.233  1.00 63.09           H  
ATOM   1204 HG21 VAL A  96      28.337  -8.220  39.918  1.00 62.13           H  
ATOM   1205 HG22 VAL A  96      29.312  -9.372  38.975  1.00 62.13           H  
ATOM   1206 HG23 VAL A  96      30.028  -8.538  40.375  1.00 62.13           H  
ATOM   1207  N   ARG A  97      28.163  -4.936  36.788  1.00 66.16           N  
ATOM   1208  CA  ARG A  97      28.234  -3.689  36.036  1.00 67.65           C  
ATOM   1209  C   ARG A  97      28.291  -2.467  36.943  1.00 64.94           C  
ATOM   1210  O   ARG A  97      27.549  -1.505  36.749  1.00 66.48           O  
ATOM   1211  CB  ARG A  97      27.044  -3.576  35.081  1.00 70.97           C  
ATOM   1212  CG  ARG A  97      26.022  -4.691  35.230  1.00 72.54           C  
ATOM   1213  CD  ARG A  97      24.603  -4.156  35.129  1.00 74.39           C  
ATOM   1214  NE  ARG A  97      23.649  -5.202  34.770  1.00 76.10           N  
ATOM   1215  CZ  ARG A  97      23.104  -5.335  33.566  1.00 78.90           C  
ATOM   1216  NH1 ARG A  97      23.416  -4.485  32.597  1.00 80.91           N  
ATOM   1217  NH2 ARG A  97      22.245  -6.317  33.329  1.00 79.03           N1+
ATOM   1218  H   ARG A  97      27.383  -5.093  37.410  1.00 66.16           H  
ATOM   1219  HA  ARG A  97      29.161  -3.714  35.463  1.00 67.65           H  
ATOM   1220  HB2 ARG A  97      27.422  -3.593  34.059  1.00 70.97           H  
ATOM   1221  HB3 ARG A  97      26.544  -2.626  35.268  1.00 70.97           H  
ATOM   1222  HG2 ARG A  97      26.154  -5.166  36.202  1.00 72.54           H  
ATOM   1223  HG3 ARG A  97      26.181  -5.426  34.441  1.00 72.54           H  
ATOM   1224  HD2 ARG A  97      24.574  -3.377  34.368  1.00 74.39           H  
ATOM   1225  HD3 ARG A  97      24.317  -3.734  36.092  1.00 74.39           H  
ATOM   1226  HE  ARG A  97      23.387  -5.867  35.483  1.00 76.10           H  
ATOM   1227 HH11 ARG A  97      23.000  -4.587  31.682  1.00 80.91           H  
ATOM   1228 HH12 ARG A  97      24.070  -3.736  32.774  1.00 80.91           H  
ATOM   1229 HH21 ARG A  97      22.005  -6.966  34.064  1.00 79.03           H  
ATOM   1230 HH22 ARG A  97      21.831  -6.416  32.413  1.00 79.03           H  
ATOM   1231  N   GLY A  98      29.178  -2.508  37.930  1.00 60.53           N  
ATOM   1232  CA  GLY A  98      29.371  -1.380  38.820  1.00 56.81           C  
ATOM   1233  C   GLY A  98      29.261  -1.784  40.274  1.00 52.47           C  
ATOM   1234  O   GLY A  98      29.046  -2.955  40.586  1.00 51.22           O  
ATOM   1235  H   GLY A  98      29.730  -3.343  38.064  1.00 60.53           H  
ATOM   1236  HA2 GLY A  98      28.612  -0.627  38.605  1.00 56.81           H  
ATOM   1237  HA3 GLY A  98      30.361  -0.958  38.645  1.00 56.81           H  
ATOM   1238  N   TYR A  99      29.404  -0.814  41.170  1.00 50.24           N  
ATOM   1239  CA  TYR A  99      29.450  -1.113  42.596  1.00 47.61           C  
ATOM   1240  C   TYR A  99      28.689  -0.089  43.435  1.00 45.57           C  
ATOM   1241  O   TYR A  99      28.702   1.103  43.129  1.00 45.69           O  
ATOM   1242  CB  TYR A  99      30.906  -1.229  43.057  1.00 48.10           C  
ATOM   1243  CG  TYR A  99      31.734  -2.114  42.153  1.00 48.78           C  
ATOM   1244  CD1 TYR A  99      31.640  -3.497  42.229  1.00 48.44           C  
ATOM   1245  CD2 TYR A  99      32.584  -1.565  41.202  1.00 49.67           C  
ATOM   1246  CE1 TYR A  99      32.382  -4.311  41.393  1.00 49.30           C  
ATOM   1247  CE2 TYR A  99      33.331  -2.369  40.364  1.00 50.58           C  
ATOM   1248  CZ  TYR A  99      33.227  -3.741  40.464  1.00 50.63           C  
ATOM   1249  OH  TYR A  99      33.970  -4.544  39.631  1.00 52.09           O  
ATOM   1250  H   TYR A  99      29.482   0.144  40.859  1.00 50.24           H  
ATOM   1251  HA  TYR A  99      28.948  -2.068  42.749  1.00 47.61           H  
ATOM   1252  HB2 TYR A  99      30.921  -1.647  44.064  1.00 48.10           H  
ATOM   1253  HB3 TYR A  99      31.348  -0.233  43.070  1.00 48.10           H  
ATOM   1254  HD1 TYR A  99      30.976  -3.945  42.954  1.00 48.44           H  
ATOM   1255  HD2 TYR A  99      32.662  -0.491  41.116  1.00 49.67           H  
ATOM   1256  HE1 TYR A  99      32.300  -5.385  41.467  1.00 49.30           H  
ATOM   1257  HE2 TYR A  99      33.993  -1.926  39.634  1.00 50.58           H  
ATOM   1258  HH  TYR A  99      34.533  -4.075  39.011  1.00 52.09           H  
ATOM   1259  N   PRO A 100      28.020  -0.554  44.504  1.00 43.49           N  
ATOM   1260  CA  PRO A 100      27.979  -1.954  44.946  1.00 41.52           C  
ATOM   1261  C   PRO A 100      26.996  -2.805  44.144  1.00 40.28           C  
ATOM   1262  O   PRO A 100      26.013  -2.285  43.615  1.00 40.03           O  
ATOM   1263  CB  PRO A 100      27.501  -1.850  46.404  1.00 41.10           C  
ATOM   1264  CG  PRO A 100      27.590  -0.382  46.761  1.00 42.30           C  
ATOM   1265  CD  PRO A 100      27.373   0.339  45.476  1.00 43.19           C  
ATOM   1266  HA  PRO A 100      28.947  -2.439  44.818  1.00 41.52           H  
ATOM   1267  HB2 PRO A 100      28.144  -2.440  47.058  1.00 41.10           H  
ATOM   1268  HB3 PRO A 100      26.473  -2.201  46.493  1.00 41.10           H  
ATOM   1269  HG2 PRO A 100      28.572  -0.146  47.172  1.00 42.30           H  
ATOM   1270  HG3 PRO A 100      26.820  -0.116  47.485  1.00 42.30           H  
ATOM   1271  HD2 PRO A 100      26.310   0.453  45.261  1.00 43.19           H  
ATOM   1272  HD3 PRO A 100      27.848   1.320  45.488  1.00 43.19           H  
ATOM   1273  N   THR A 101      27.274  -4.102  44.054  1.00 39.47           N  
ATOM   1274  CA  THR A 101      26.360  -5.046  43.421  1.00 38.60           C  
ATOM   1275  C   THR A 101      26.047  -6.190  44.377  1.00 36.60           C  
ATOM   1276  O   THR A 101      26.927  -6.973  44.732  1.00 36.87           O  
ATOM   1277  CB  THR A 101      26.940  -5.623  42.119  1.00 40.11           C  
ATOM   1278  OG1 THR A 101      27.015  -4.591  41.129  1.00 42.59           O  
ATOM   1279  CG2 THR A 101      26.058  -6.752  41.601  1.00 39.34           C  
ATOM   1280  H   THR A 101      28.144  -4.444  44.436  1.00 39.47           H  
ATOM   1281  HA  THR A 101      25.449  -4.500  43.176  1.00 38.60           H  
ATOM   1282  HB  THR A 101      27.937  -6.014  42.323  1.00 40.11           H  
ATOM   1283 HG21 THR A 101      25.997  -7.539  42.353  1.00 39.34           H  
ATOM   1284 HG22 THR A 101      25.059  -6.367  41.395  1.00 39.34           H  
ATOM   1285 HG23 THR A 101      26.487  -7.157  40.685  1.00 39.34           H  
ATOM   1286  HG1 THR A 101      27.579  -3.896  41.476  1.00 42.59           H  
ATOM   1287  N   ILE A 102      24.786  -6.335  44.723  1.00 35.39           N  
ATOM   1288  CA  ILE A 102      24.383  -7.334  45.687  1.00 34.36           C  
ATOM   1289  C   ILE A 102      23.568  -8.430  45.089  1.00 33.91           C  
ATOM   1290  O   ILE A 102      22.529  -8.222  44.540  1.00 34.47           O  
ATOM   1291  CB  ILE A 102      23.620  -6.700  46.839  1.00 32.69           C  
ATOM   1292  CG1 ILE A 102      24.271  -5.389  47.191  1.00 33.06           C  
ATOM   1293  CG2 ILE A 102      23.655  -7.568  48.009  1.00 30.77           C  
ATOM   1294  CD1 ILE A 102      23.708  -4.755  48.307  1.00 32.47           C  
ATOM   1295  H   ILE A 102      24.086  -5.737  44.307  1.00 35.39           H  
ATOM   1296  HA  ILE A 102      25.305  -7.781  46.059  1.00 34.36           H  
ATOM   1297  HB  ILE A 102      22.584  -6.547  46.537  1.00 32.69           H  
ATOM   1298 HG12 ILE A 102      24.180  -4.720  46.335  1.00 33.06           H  
ATOM   1299 HG13 ILE A 102      25.325  -5.574  47.397  1.00 33.06           H  
ATOM   1300 HG21 ILE A 102      23.200  -8.527  47.763  1.00 30.77           H  
ATOM   1301 HG22 ILE A 102      24.690  -7.724  48.315  1.00 30.77           H  
ATOM   1302 HG23 ILE A 102      23.102  -7.101  48.824  1.00 30.77           H  
ATOM   1303 HD11 ILE A 102      22.652  -4.561  48.120  1.00 32.47           H  
ATOM   1304 HD12 ILE A 102      23.810  -5.399  49.181  1.00 32.47           H  
ATOM   1305 HD13 ILE A 102      24.224  -3.812  48.488  1.00 32.47           H  
ATOM   1306  N   LYS A 103      24.070  -9.634  45.205  1.00 33.10           N  
ATOM   1307  CA  LYS A 103      23.400 -10.791  44.622  1.00 32.71           C  
ATOM   1308  C   LYS A 103      22.999 -11.797  45.695  1.00 31.54           C  
ATOM   1309  O   LYS A 103      23.742 -12.034  46.648  1.00 30.93           O  
ATOM   1310  CB  LYS A 103      24.294 -11.458  43.574  1.00 33.73           C  
ATOM   1311  CG  LYS A 103      24.456 -10.641  42.303  1.00 35.54           C  
ATOM   1312  CD  LYS A 103      23.949 -11.404  41.091  1.00 37.39           C  
ATOM   1313  CE  LYS A 103      23.435 -10.457  40.016  1.00 38.29           C  
ATOM   1314  NZ  LYS A 103      24.473  -9.486  39.570  1.00 38.47           N1+
ATOM   1315  H   LYS A 103      24.937  -9.764  45.707  1.00 33.10           H  
ATOM   1316  HA  LYS A 103      22.491 -10.439  44.134  1.00 32.71           H  
ATOM   1317  HB2 LYS A 103      23.857 -12.421  43.311  1.00 33.73           H  
ATOM   1318  HB3 LYS A 103      25.280 -11.614  44.011  1.00 33.73           H  
ATOM   1319  HG2 LYS A 103      25.512 -10.409  42.161  1.00 35.54           H  
ATOM   1320  HG3 LYS A 103      23.891  -9.714  42.402  1.00 35.54           H  
ATOM   1321  HD2 LYS A 103      23.138 -12.063  41.400  1.00 37.39           H  
ATOM   1322  HD3 LYS A 103      24.764 -11.999  40.680  1.00 37.39           H  
ATOM   1323  HE2 LYS A 103      22.586  -9.903  40.415  1.00 38.29           H  
ATOM   1324  HE3 LYS A 103      23.113 -11.045  39.156  1.00 38.29           H  
ATOM   1325  HZ1 LYS A 103      24.779  -8.935  40.359  1.00 38.47           H  
ATOM   1326  HZ2 LYS A 103      25.260  -9.988  39.184  1.00 38.47           H  
ATOM   1327  HZ3 LYS A 103      24.084  -8.877  38.865  1.00 38.47           H  
ATOM   1328  N   PHE A 104      21.818 -12.383  45.535  1.00 31.80           N  
ATOM   1329  CA  PHE A 104      21.312 -13.354  46.497  1.00 31.74           C  
ATOM   1330  C   PHE A 104      21.312 -14.763  45.913  1.00 35.09           C  
ATOM   1331  O   PHE A 104      20.752 -15.004  44.843  1.00 36.26           O  
ATOM   1332  CB  PHE A 104      19.908 -12.965  46.962  1.00 29.77           C  
ATOM   1333  CG  PHE A 104      19.332 -13.894  47.988  1.00 27.68           C  
ATOM   1334  CD1 PHE A 104      19.942 -14.051  49.221  1.00 27.08           C  
ATOM   1335  CD2 PHE A 104      18.174 -14.605  47.723  1.00 26.53           C  
ATOM   1336  CE1 PHE A 104      19.412 -14.907  50.168  1.00 26.43           C  
ATOM   1337  CE2 PHE A 104      17.639 -15.459  48.666  1.00 26.04           C  
ATOM   1338  CZ  PHE A 104      18.259 -15.611  49.890  1.00 26.12           C  
ATOM   1339  H   PHE A 104      21.257 -12.150  44.728  1.00 31.80           H  
ATOM   1340  HA  PHE A 104      21.978 -13.350  47.360  1.00 31.74           H  
ATOM   1341  HB2 PHE A 104      19.248 -12.959  46.095  1.00 29.77           H  
ATOM   1342  HB3 PHE A 104      19.953 -11.964  47.391  1.00 29.77           H  
ATOM   1343  HD1 PHE A 104      20.842 -13.498  49.445  1.00 27.08           H  
ATOM   1344  HD2 PHE A 104      17.684 -14.490  46.768  1.00 26.53           H  
ATOM   1345  HE1 PHE A 104      19.900 -15.024  51.124  1.00 26.43           H  
ATOM   1346  HE2 PHE A 104      16.735 -16.008  48.446  1.00 26.04           H  
ATOM   1347  HZ  PHE A 104      17.842 -16.280  50.628  1.00 26.12           H  
ATOM   1348  N   PHE A 105      21.940 -15.692  46.626  1.00 36.81           N  
ATOM   1349  CA  PHE A 105      22.103 -17.056  46.135  1.00 38.08           C  
ATOM   1350  C   PHE A 105      21.303 -18.067  46.952  1.00 39.21           C  
ATOM   1351  O   PHE A 105      21.535 -18.232  48.150  1.00 39.12           O  
ATOM   1352  CB  PHE A 105      23.583 -17.450  46.140  1.00 37.85           C  
ATOM   1353  CG  PHE A 105      24.434 -16.635  45.207  1.00 37.62           C  
ATOM   1354  CD1 PHE A 105      24.511 -16.956  43.861  1.00 38.31           C  
ATOM   1355  CD2 PHE A 105      25.161 -15.552  45.675  1.00 36.83           C  
ATOM   1356  CE1 PHE A 105      25.294 -16.211  43.000  1.00 38.06           C  
ATOM   1357  CE2 PHE A 105      25.945 -14.802  44.818  1.00 37.21           C  
ATOM   1358  CZ  PHE A 105      26.011 -15.133  43.479  1.00 37.54           C  
ATOM   1359  H   PHE A 105      22.314 -15.447  47.532  1.00 36.81           H  
ATOM   1360  HA  PHE A 105      21.718 -17.074  45.115  1.00 38.08           H  
ATOM   1361  HB2 PHE A 105      23.660 -18.497  45.848  1.00 37.85           H  
ATOM   1362  HB3 PHE A 105      23.968 -17.326  47.152  1.00 37.85           H  
ATOM   1363  HD1 PHE A 105      23.952 -17.798  43.481  1.00 38.31           H  
ATOM   1364  HD2 PHE A 105      25.115 -15.291  46.722  1.00 36.83           H  
ATOM   1365  HE1 PHE A 105      25.345 -16.472  41.953  1.00 38.06           H  
ATOM   1366  HE2 PHE A 105      26.505 -13.959  45.195  1.00 37.21           H  
ATOM   1367  HZ  PHE A 105      26.623 -14.549  42.807  1.00 37.54           H  
ATOM   1368  N   ARG A 106      20.364 -18.742  46.297  1.00 40.62           N  
ATOM   1369  CA  ARG A 106      19.606 -19.811  46.937  1.00 40.57           C  
ATOM   1370  C   ARG A 106      20.172 -21.173  46.557  1.00 41.30           C  
ATOM   1371  O   ARG A 106      20.431 -21.435  45.383  1.00 42.23           O  
ATOM   1372  CB  ARG A 106      18.127 -19.742  46.552  1.00 41.74           C  
ATOM   1373  CG  ARG A 106      17.388 -18.546  47.118  1.00 43.39           C  
ATOM   1374  CD  ARG A 106      15.887 -18.785  47.138  1.00 46.21           C  
ATOM   1375  NE  ARG A 106      15.547 -20.007  47.862  1.00 48.95           N  
ATOM   1376  CZ  ARG A 106      14.430 -20.178  48.561  1.00 50.51           C  
ATOM   1377  NH1 ARG A 106      13.539 -19.200  48.642  1.00 50.85           N  
ATOM   1378  NH2 ARG A 106      14.207 -21.326  49.186  1.00 51.32           N1+
ATOM   1379  H   ARG A 106      20.171 -18.509  45.333  1.00 40.62           H  
ATOM   1380  HA  ARG A 106      19.693 -19.678  48.015  1.00 40.57           H  
ATOM   1381  HB2 ARG A 106      17.638 -20.647  46.913  1.00 41.74           H  
ATOM   1382  HB3 ARG A 106      18.059 -19.701  45.465  1.00 41.74           H  
ATOM   1383  HG2 ARG A 106      17.601 -17.673  46.501  1.00 43.39           H  
ATOM   1384  HG3 ARG A 106      17.733 -18.365  48.136  1.00 43.39           H  
ATOM   1385  HD2 ARG A 106      15.529 -18.870  46.112  1.00 46.21           H  
ATOM   1386  HD3 ARG A 106      15.401 -17.939  47.624  1.00 46.21           H  
ATOM   1387  HE  ARG A 106      16.205 -20.773  47.829  1.00 48.95           H  
ATOM   1388 HH11 ARG A 106      12.693 -19.330  49.179  1.00 50.85           H  
ATOM   1389 HH12 ARG A 106      13.706 -18.324  48.167  1.00 50.85           H  
ATOM   1390 HH21 ARG A 106      14.884 -22.073  49.126  1.00 51.32           H  
ATOM   1391 HH22 ARG A 106      13.360 -21.453  49.722  1.00 51.32           H  
ATOM   1392  N   ASN A 107      20.465 -21.957  47.574  1.00 41.38           N  
ATOM   1393  CA  ASN A 107      20.890 -23.324  47.405  1.00 42.58           C  
ATOM   1394  C   ASN A 107      22.170 -23.434  46.647  1.00 42.83           C  
ATOM   1395  O   ASN A 107      22.429 -24.456  46.070  1.00 43.64           O  
ATOM   1396  CB  ASN A 107      19.832 -24.126  46.681  1.00 44.13           C  
ATOM   1397  CG  ASN A 107      18.543 -24.232  47.448  1.00 44.76           C  
ATOM   1398  OD1 ASN A 107      18.515 -24.654  48.580  1.00 44.60           O  
ATOM   1399  ND2 ASN A 107      17.460 -23.890  46.807  1.00 45.08           N  
ATOM   1400  H   ASN A 107      20.389 -21.585  48.510  1.00 41.38           H  
ATOM   1401  HA  ASN A 107      21.047 -23.721  48.408  1.00 42.58           H  
ATOM   1402  HB2 ASN A 107      20.216 -25.131  46.509  1.00 44.13           H  
ATOM   1403  HB3 ASN A 107      19.628 -23.646  45.724  1.00 44.13           H  
ATOM   1404 HD21 ASN A 107      16.559 -23.974  47.256  1.00 45.08           H  
ATOM   1405 HD22 ASN A 107      17.522 -23.541  45.861  1.00 45.08           H  
ATOM   1406  N   GLY A 108      22.953 -22.373  46.666  1.00 42.12           N  
ATOM   1407  CA  GLY A 108      24.232 -22.309  45.984  1.00 42.02           C  
ATOM   1408  C   GLY A 108      24.071 -22.370  44.478  1.00 42.45           C  
ATOM   1409  O   GLY A 108      24.983 -22.783  43.761  1.00 42.58           O  
ATOM   1410  H   GLY A 108      22.646 -21.562  47.183  1.00 42.12           H  
ATOM   1411  HA2 GLY A 108      24.847 -23.149  46.307  1.00 42.02           H  
ATOM   1412  HA3 GLY A 108      24.726 -21.374  46.248  1.00 42.02           H  
ATOM   1413  N   ASP A 109      22.903 -21.957  43.998  1.00 42.54           N  
ATOM   1414  CA  ASP A 109      22.601 -21.991  42.573  1.00 44.01           C  
ATOM   1415  C   ASP A 109      23.116 -20.730  41.888  1.00 43.15           C  
ATOM   1416  O   ASP A 109      22.606 -19.633  42.118  1.00 42.28           O  
ATOM   1417  CB  ASP A 109      21.094 -22.145  42.352  1.00 45.65           C  
ATOM   1418  CG  ASP A 109      20.730 -22.283  40.888  1.00 49.22           C  
ATOM   1419  OD1 ASP A 109      21.649 -22.279  40.043  1.00 50.91           O  
ATOM   1420  OD2 ASP A 109      19.525 -22.408  40.584  1.00 50.51           O1-
ATOM   1421  H   ASP A 109      22.204 -21.609  44.639  1.00 42.54           H  
ATOM   1422  HA  ASP A 109      23.105 -22.851  42.132  1.00 44.01           H  
ATOM   1423  HB2 ASP A 109      20.591 -21.266  42.755  1.00 45.65           H  
ATOM   1424  HB3 ASP A 109      20.753 -23.034  42.882  1.00 45.65           H  
ATOM   1425  N   THR A 110      24.133 -20.894  41.047  1.00 42.96           N  
ATOM   1426  CA  THR A 110      24.753 -19.768  40.358  1.00 42.00           C  
ATOM   1427  C   THR A 110      23.984 -19.388  39.099  1.00 43.94           C  
ATOM   1428  O   THR A 110      24.313 -18.408  38.431  1.00 43.45           O  
ATOM   1429  CB  THR A 110      26.208 -20.085  39.967  1.00 40.85           C  
ATOM   1430  OG1 THR A 110      26.229 -21.180  39.044  1.00 41.54           O  
ATOM   1431  CG2 THR A 110      27.020 -20.451  41.195  1.00 39.38           C  
ATOM   1432  H   THR A 110      24.486 -21.825  40.881  1.00 42.96           H  
ATOM   1433  HA  THR A 110      24.736 -18.931  41.056  1.00 42.00           H  
ATOM   1434  HB  THR A 110      26.645 -19.200  39.504  1.00 40.85           H  
ATOM   1435 HG21 THR A 110      27.005 -19.621  41.901  1.00 39.38           H  
ATOM   1436 HG22 THR A 110      26.590 -21.335  41.665  1.00 39.38           H  
ATOM   1437 HG23 THR A 110      28.049 -20.660  40.901  1.00 39.38           H  
ATOM   1438  HG1 THR A 110      27.145 -21.346  38.812  1.00 41.54           H  
ATOM   1439  N   ALA A 111      22.957 -20.169  38.781  1.00 46.74           N  
ATOM   1440  CA  ALA A 111      22.177 -19.955  37.568  1.00 49.52           C  
ATOM   1441  C   ALA A 111      21.084 -18.909  37.763  1.00 50.18           C  
ATOM   1442  O   ALA A 111      20.737 -18.184  36.832  1.00 50.95           O  
ATOM   1443  CB  ALA A 111      21.577 -21.264  37.089  1.00 50.50           C  
ATOM   1444  H   ALA A 111      22.710 -20.931  39.396  1.00 46.74           H  
ATOM   1445  HA  ALA A 111      22.858 -19.573  36.808  1.00 49.52           H  
ATOM   1446  HB1 ALA A 111      22.374 -21.987  36.915  1.00 50.50           H  
ATOM   1447  HB2 ALA A 111      20.895 -21.650  37.847  1.00 50.50           H  
ATOM   1448  HB3 ALA A 111      21.031 -21.095  36.161  1.00 50.50           H  
ATOM   1449  N   SER A 112      20.542 -18.834  38.975  1.00 50.19           N  
ATOM   1450  CA  SER A 112      19.481 -17.874  39.266  1.00 50.80           C  
ATOM   1451  C   SER A 112      19.744 -17.043  40.521  1.00 49.47           C  
ATOM   1452  O   SER A 112      19.065 -17.215  41.533  1.00 49.24           O  
ATOM   1453  CB  SER A 112      18.135 -18.592  39.393  1.00 52.01           C  
ATOM   1454  OG  SER A 112      17.780 -19.231  38.179  1.00 54.68           O  
ATOM   1455  H   SER A 112      20.869 -19.450  39.705  1.00 50.19           H  
ATOM   1456  HA  SER A 112      19.458 -17.180  38.426  1.00 50.80           H  
ATOM   1457  HB2 SER A 112      17.366 -17.863  39.650  1.00 52.01           H  
ATOM   1458  HB3 SER A 112      18.204 -19.341  40.182  1.00 52.01           H  
ATOM   1459  HG  SER A 112      18.465 -19.872  37.977  1.00 54.68           H  
ATOM   1460  N   PRO A 113      20.732 -16.135  40.461  1.00 49.09           N  
ATOM   1461  CA  PRO A 113      20.940 -15.235  41.597  1.00 48.68           C  
ATOM   1462  C   PRO A 113      20.055 -13.997  41.494  1.00 49.73           C  
ATOM   1463  O   PRO A 113      20.068 -13.308  40.474  1.00 50.46           O  
ATOM   1464  CB  PRO A 113      22.414 -14.851  41.465  1.00 48.20           C  
ATOM   1465  CG  PRO A 113      22.684 -14.917  40.000  1.00 48.57           C  
ATOM   1466  CD  PRO A 113      21.771 -15.973  39.427  1.00 49.27           C  
ATOM   1467  HA  PRO A 113      20.691 -15.696  42.553  1.00 48.68           H  
ATOM   1468  HB2 PRO A 113      23.046 -15.555  42.006  1.00 48.20           H  
ATOM   1469  HB3 PRO A 113      22.586 -13.844  41.844  1.00 48.20           H  
ATOM   1470  HG2 PRO A 113      23.725 -15.187  39.824  1.00 48.57           H  
ATOM   1471  HG3 PRO A 113      22.476 -13.952  39.538  1.00 48.57           H  
ATOM   1472  HD2 PRO A 113      21.334 -15.640  38.486  1.00 49.27           H  
ATOM   1473  HD3 PRO A 113      22.309 -16.907  39.267  1.00 49.27           H  
ATOM   1474  N   LYS A 114      19.280 -13.728  42.538  1.00 50.28           N  
ATOM   1475  CA  LYS A 114      18.425 -12.549  42.559  1.00 51.47           C  
ATOM   1476  C   LYS A 114      19.238 -11.339  43.008  1.00 51.25           C  
ATOM   1477  O   LYS A 114      19.872 -11.366  44.063  1.00 51.33           O  
ATOM   1478  CB  LYS A 114      17.226 -12.771  43.489  1.00 52.57           C  
ATOM   1479  CG  LYS A 114      16.264 -11.591  43.586  1.00 54.12           C  
ATOM   1480  CD  LYS A 114      15.563 -11.330  42.263  1.00 56.00           C  
ATOM   1481  CE  LYS A 114      14.847  -9.988  42.278  1.00 56.29           C  
ATOM   1482  NZ  LYS A 114      13.940  -9.850  43.451  1.00 56.09           N1+
ATOM   1483  H   LYS A 114      19.283 -14.352  43.332  1.00 50.28           H  
ATOM   1484  HA  LYS A 114      18.042 -12.367  41.555  1.00 51.47           H  
ATOM   1485  HB2 LYS A 114      17.607 -12.981  44.489  1.00 52.57           H  
ATOM   1486  HB3 LYS A 114      16.669 -13.634  43.124  1.00 52.57           H  
ATOM   1487  HG2 LYS A 114      16.824 -10.701  43.871  1.00 54.12           H  
ATOM   1488  HG3 LYS A 114      15.514 -11.808  44.347  1.00 54.12           H  
ATOM   1489  HD2 LYS A 114      14.834 -12.120  42.084  1.00 56.00           H  
ATOM   1490  HD3 LYS A 114      16.302 -11.330  41.462  1.00 56.00           H  
ATOM   1491  HE2 LYS A 114      14.258  -9.894  41.366  1.00 56.29           H  
ATOM   1492  HE3 LYS A 114      15.592  -9.193  42.314  1.00 56.29           H  
ATOM   1493  HZ1 LYS A 114      13.245 -10.583  43.427  1.00 56.09           H  
ATOM   1494  HZ2 LYS A 114      14.478  -9.923  44.303  1.00 56.09           H  
ATOM   1495  HZ3 LYS A 114      13.482  -8.951  43.418  1.00 56.09           H  
ATOM   1496  N   GLU A 115      19.171 -10.259  42.228  1.00 51.45           N  
ATOM   1497  CA  GLU A 115      19.892  -9.049  42.550  1.00 51.34           C  
ATOM   1498  C   GLU A 115      19.121  -8.232  43.529  1.00 50.58           C  
ATOM   1499  O   GLU A 115      17.952  -8.024  43.375  1.00 51.45           O  
ATOM   1500  CB  GLU A 115      20.168  -8.202  41.331  1.00 52.17           C  
ATOM   1501  CG  GLU A 115      21.281  -7.226  41.555  1.00 52.92           C  
ATOM   1502  CD  GLU A 115      21.685  -6.515  40.311  1.00 55.26           C  
ATOM   1503  OE1 GLU A 115      21.535  -7.099  39.235  1.00 56.14           O  
ATOM   1504  OE2 GLU A 115      22.152  -5.368  40.391  1.00 55.99           O1-
ATOM   1505  H   GLU A 115      18.603 -10.288  41.393  1.00 51.45           H  
ATOM   1506  HA  GLU A 115      20.846  -9.360  42.977  1.00 51.34           H  
ATOM   1507  HB2 GLU A 115      19.264  -7.649  41.077  1.00 52.17           H  
ATOM   1508  HB3 GLU A 115      20.438  -8.857  40.503  1.00 52.17           H  
ATOM   1509  HG2 GLU A 115      22.145  -7.766  41.943  1.00 52.92           H  
ATOM   1510  HG3 GLU A 115      20.954  -6.488  42.287  1.00 52.92           H  
ATOM   1511  N   TYR A 116      19.797  -7.763  44.550  1.00 48.60           N  
ATOM   1512  CA  TYR A 116      19.157  -6.895  45.530  1.00 47.12           C  
ATOM   1513  C   TYR A 116      19.196  -5.452  45.040  1.00 46.77           C  
ATOM   1514  O   TYR A 116      20.265  -4.916  44.755  1.00 46.02           O  
ATOM   1515  CB  TYR A 116      19.850  -7.026  46.889  1.00 46.74           C  
ATOM   1516  CG  TYR A 116      19.310  -6.106  47.955  1.00 46.78           C  
ATOM   1517  CD1 TYR A 116      18.098  -6.370  48.579  1.00 46.80           C  
ATOM   1518  CD2 TYR A 116      20.016  -4.978  48.345  1.00 47.28           C  
ATOM   1519  CE1 TYR A 116      17.602  -5.532  49.558  1.00 47.20           C  
ATOM   1520  CE2 TYR A 116      19.528  -4.133  49.324  1.00 47.61           C  
ATOM   1521  CZ  TYR A 116      18.322  -4.416  49.926  1.00 47.69           C  
ATOM   1522  OH  TYR A 116      17.835  -3.578  50.900  1.00 48.41           O  
ATOM   1523  H   TYR A 116      20.771  -8.006  44.658  1.00 48.60           H  
ATOM   1524  HA  TYR A 116      18.116  -7.196  45.651  1.00 47.12           H  
ATOM   1525  HB2 TYR A 116      20.909  -6.807  46.754  1.00 46.74           H  
ATOM   1526  HB3 TYR A 116      19.733  -8.053  47.234  1.00 46.74           H  
ATOM   1527  HD1 TYR A 116      17.534  -7.246  48.294  1.00 46.80           H  
ATOM   1528  HD2 TYR A 116      20.963  -4.756  47.876  1.00 47.28           H  
ATOM   1529  HE1 TYR A 116      16.656  -5.750  50.032  1.00 47.20           H  
ATOM   1530  HE2 TYR A 116      20.089  -3.257  49.615  1.00 47.61           H  
ATOM   1531  HH  TYR A 116      18.092  -2.658  50.809  1.00 48.41           H  
ATOM   1532  N   THR A 117      18.027  -4.828  44.934  1.00 48.48           N  
ATOM   1533  CA  THR A 117      17.937  -3.483  44.376  1.00 51.06           C  
ATOM   1534  C   THR A 117      17.129  -2.529  45.244  1.00 52.12           C  
ATOM   1535  O   THR A 117      16.644  -1.508  44.760  1.00 52.92           O  
ATOM   1536  CB  THR A 117      17.299  -3.497  42.978  1.00 52.28           C  
ATOM   1537  OG1 THR A 117      18.110  -4.284  42.098  1.00 52.62           O  
ATOM   1538  CG2 THR A 117      17.199  -2.081  42.427  1.00 53.40           C  
ATOM   1539  H   THR A 117      17.186  -5.293  45.245  1.00 48.48           H  
ATOM   1540  HA  THR A 117      18.967  -3.129  44.326  1.00 51.06           H  
ATOM   1541  HB  THR A 117      16.298  -3.923  43.051  1.00 52.28           H  
ATOM   1542 HG21 THR A 117      16.590  -1.473  43.096  1.00 53.40           H  
ATOM   1543 HG22 THR A 117      18.197  -1.649  42.352  1.00 53.40           H  
ATOM   1544 HG23 THR A 117      16.739  -2.107  41.439  1.00 53.40           H  
ATOM   1545  HG1 THR A 117      18.156  -5.171  42.461  1.00 52.62           H  
ATOM   1546  N   ALA A 118      16.985  -2.861  46.521  1.00 52.27           N  
ATOM   1547  CA  ALA A 118      16.211  -2.031  47.435  1.00 52.57           C  
ATOM   1548  C   ALA A 118      17.107  -1.091  48.235  1.00 52.16           C  
ATOM   1549  O   ALA A 118      18.243  -0.815  47.841  1.00 52.91           O  
ATOM   1550  CB  ALA A 118      15.379  -2.900  48.367  1.00 52.01           C  
ATOM   1551  H   ALA A 118      17.420  -3.705  46.866  1.00 52.27           H  
ATOM   1552  HA  ALA A 118      15.539  -1.415  46.837  1.00 52.57           H  
ATOM   1553  HB1 ALA A 118      14.720  -3.538  47.778  1.00 52.01           H  
ATOM   1554  HB2 ALA A 118      16.040  -3.521  48.971  1.00 52.01           H  
ATOM   1555  HB3 ALA A 118      14.781  -2.264  49.020  1.00 52.01           H  
ATOM   1556  N   GLY A 119      16.588  -0.604  49.359  1.00 51.36           N  
ATOM   1557  CA  GLY A 119      17.321   0.311  50.215  1.00 51.39           C  
ATOM   1558  C   GLY A 119      18.581  -0.299  50.794  1.00 50.87           C  
ATOM   1559  O   GLY A 119      18.694  -1.517  50.908  1.00 50.41           O  
ATOM   1560  H   GLY A 119      15.654  -0.880  49.625  1.00 51.36           H  
ATOM   1561  HA2 GLY A 119      16.672   0.613  51.037  1.00 51.39           H  
ATOM   1562  HA3 GLY A 119      17.597   1.188  49.630  1.00 51.39           H  
ATOM   1563  N   ARG A 120      19.527   0.553  51.173  1.00 51.37           N  
ATOM   1564  CA  ARG A 120      20.825   0.086  51.644  1.00 51.59           C  
ATOM   1565  C   ARG A 120      21.055   0.342  53.130  1.00 52.74           C  
ATOM   1566  O   ARG A 120      22.192   0.406  53.592  1.00 52.85           O  
ATOM   1567  CB  ARG A 120      21.943   0.699  50.802  1.00 51.50           C  
ATOM   1568  CG  ARG A 120      21.920   0.238  49.358  1.00 51.48           C  
ATOM   1569  CD  ARG A 120      23.011   0.891  48.543  1.00 52.39           C  
ATOM   1570  NE  ARG A 120      22.871   0.582  47.124  1.00 53.46           N  
ATOM   1571  CZ  ARG A 120      23.620   1.119  46.167  1.00 55.13           C  
ATOM   1572  NH1 ARG A 120      24.566   1.996  46.477  1.00 55.95           N  
ATOM   1573  NH2 ARG A 120      23.424   0.783  44.901  1.00 55.88           N1+
ATOM   1574  H   ARG A 120      19.343   1.545  51.134  1.00 51.37           H  
ATOM   1575  HA  ARG A 120      20.835  -0.997  51.522  1.00 51.59           H  
ATOM   1576  HB2 ARG A 120      22.901   0.419  51.240  1.00 51.50           H  
ATOM   1577  HB3 ARG A 120      21.837   1.784  50.822  1.00 51.50           H  
ATOM   1578  HG2 ARG A 120      20.954   0.492  48.922  1.00 51.48           H  
ATOM   1579  HG3 ARG A 120      22.058  -0.843  49.331  1.00 51.48           H  
ATOM   1580  HD2 ARG A 120      23.979   0.530  48.891  1.00 52.39           H  
ATOM   1581  HD3 ARG A 120      22.957   1.971  48.678  1.00 52.39           H  
ATOM   1582  HE  ARG A 120      22.160  -0.082  46.852  1.00 53.46           H  
ATOM   1583 HH11 ARG A 120      25.134   2.405  45.749  1.00 55.95           H  
ATOM   1584 HH12 ARG A 120      24.718   2.255  47.441  1.00 55.95           H  
ATOM   1585 HH21 ARG A 120      22.705   0.116  44.661  1.00 55.88           H  
ATOM   1586 HH22 ARG A 120      23.994   1.194  44.175  1.00 55.88           H  
ATOM   1587  N   GLU A 121      19.975   0.465  53.873  1.00 53.97           N  
ATOM   1588  CA  GLU A 121      20.033   0.512  55.314  1.00 55.44           C  
ATOM   1589  C   GLU A 121      19.876  -0.897  55.842  1.00 53.46           C  
ATOM   1590  O   GLU A 121      19.321  -1.719  55.188  1.00 52.56           O  
ATOM   1591  CB  GLU A 121      18.914   1.399  55.842  1.00 58.94           C  
ATOM   1592  CG  GLU A 121      18.936   1.575  57.351  1.00 62.33           C  
ATOM   1593  CD  GLU A 121      17.564   1.596  58.018  1.00 65.03           C  
ATOM   1594  OE1 GLU A 121      16.652   2.199  57.441  1.00 66.63           O  
ATOM   1595  OE2 GLU A 121      17.418   1.031  59.125  1.00 64.90           O1-
ATOM   1596  H   GLU A 121      19.075   0.529  53.419  1.00 53.97           H  
ATOM   1597  HA  GLU A 121      20.986   0.926  55.642  1.00 55.44           H  
ATOM   1598  HB2 GLU A 121      17.960   0.953  55.561  1.00 58.94           H  
ATOM   1599  HB3 GLU A 121      19.006   2.382  55.379  1.00 58.94           H  
ATOM   1600  HG2 GLU A 121      19.435   2.518  57.574  1.00 62.33           H  
ATOM   1601  HG3 GLU A 121      19.507   0.751  57.779  1.00 62.33           H  
ATOM   1602  N   ALA A 122      20.371  -1.181  57.028  1.00 52.78           N  
ATOM   1603  CA  ALA A 122      20.376  -2.540  57.566  1.00 51.63           C  
ATOM   1604  C   ALA A 122      18.979  -3.157  57.634  1.00 51.53           C  
ATOM   1605  O   ALA A 122      18.793  -4.325  57.295  1.00 50.91           O  
ATOM   1606  CB  ALA A 122      21.034  -2.569  58.937  1.00 51.41           C  
ATOM   1607  H   ALA A 122      20.761  -0.434  57.585  1.00 52.78           H  
ATOM   1608  HA  ALA A 122      20.957  -3.148  56.873  1.00 51.63           H  
ATOM   1609  HB1 ALA A 122      22.046  -2.170  58.863  1.00 51.41           H  
ATOM   1610  HB2 ALA A 122      20.454  -1.961  59.631  1.00 51.41           H  
ATOM   1611  HB3 ALA A 122      21.074  -3.596  59.299  1.00 51.41           H  
ATOM   1612  N   ASP A 123      18.001  -2.366  58.064  1.00 52.19           N  
ATOM   1613  CA  ASP A 123      16.629  -2.847  58.208  1.00 51.61           C  
ATOM   1614  C   ASP A 123      15.972  -3.191  56.872  1.00 48.89           C  
ATOM   1615  O   ASP A 123      15.125  -4.081  56.803  1.00 48.44           O  
ATOM   1616  CB  ASP A 123      15.780  -1.825  58.968  1.00 53.97           C  
ATOM   1617  CG  ASP A 123      15.703  -2.124  60.452  1.00 55.69           C  
ATOM   1618  OD1 ASP A 123      15.983  -3.278  60.841  1.00 54.97           O  
ATOM   1619  OD2 ASP A 123      15.362  -1.208  61.228  1.00 57.57           O1-
ATOM   1620  H   ASP A 123      18.212  -1.406  58.298  1.00 52.19           H  
ATOM   1621  HA  ASP A 123      16.684  -3.773  58.780  1.00 51.61           H  
ATOM   1622  HB2 ASP A 123      14.771  -1.834  58.557  1.00 53.97           H  
ATOM   1623  HB3 ASP A 123      16.219  -0.836  58.833  1.00 53.97           H  
ATOM   1624  N   ASP A 124      16.370  -2.539  55.803  1.00 46.85           N  
ATOM   1625  CA  ASP A 124      15.832  -2.820  54.496  1.00 43.78           C  
ATOM   1626  C   ASP A 124      16.317  -4.120  54.005  1.00 40.02           C  
ATOM   1627  O   ASP A 124      15.569  -4.928  53.537  1.00 39.60           O  
ATOM   1628  CB  ASP A 124      16.322  -1.768  53.545  1.00 44.93           C  
ATOM   1629  CG  ASP A 124      15.588  -0.510  53.695  1.00 46.99           C  
ATOM   1630  OD1 ASP A 124      14.637  -0.527  54.456  1.00 48.48           O  
ATOM   1631  OD2 ASP A 124      15.909   0.488  53.064  1.00 47.39           O1-
ATOM   1632  H   ASP A 124      17.073  -1.820  55.900  1.00 46.85           H  
ATOM   1633  HA  ASP A 124      14.744  -2.834  54.560  1.00 43.78           H  
ATOM   1634  HB2 ASP A 124      16.196  -2.130  52.524  1.00 44.93           H  
ATOM   1635  HB3 ASP A 124      17.379  -1.584  53.737  1.00 44.93           H  
ATOM   1636  N   ILE A 125      17.602  -4.317  54.094  1.00 37.73           N  
ATOM   1637  CA  ILE A 125      18.211  -5.537  53.654  1.00 36.43           C  
ATOM   1638  C   ILE A 125      17.680  -6.761  54.360  1.00 36.97           C  
ATOM   1639  O   ILE A 125      17.418  -7.773  53.789  1.00 36.90           O  
ATOM   1640  CB  ILE A 125      19.663  -5.432  53.915  1.00 34.49           C  
ATOM   1641  CG1 ILE A 125      20.201  -4.245  53.192  1.00 33.75           C  
ATOM   1642  CG2 ILE A 125      20.347  -6.582  53.377  1.00 33.79           C  
ATOM   1643  CD1 ILE A 125      21.586  -4.098  53.387  1.00 33.47           C  
ATOM   1644  H   ILE A 125      18.185  -3.590  54.484  1.00 37.73           H  
ATOM   1645  HA  ILE A 125      17.983  -5.661  52.595  1.00 36.43           H  
ATOM   1646  HB  ILE A 125      19.815  -5.357  54.992  1.00 34.49           H  
ATOM   1647 HG12 ILE A 125      19.696  -3.351  53.558  1.00 33.75           H  
ATOM   1648 HG13 ILE A 125      20.005  -4.363  52.126  1.00 33.75           H  
ATOM   1649 HG21 ILE A 125      19.963  -7.487  53.849  1.00 33.79           H  
ATOM   1650 HG22 ILE A 125      20.179  -6.634  52.301  1.00 33.79           H  
ATOM   1651 HG23 ILE A 125      21.415  -6.494  53.574  1.00 33.79           H  
ATOM   1652 HD11 ILE A 125      21.793  -3.980  54.451  1.00 33.47           H  
ATOM   1653 HD12 ILE A 125      22.101  -4.983  53.013  1.00 33.47           H  
ATOM   1654 HD13 ILE A 125      21.937  -3.218  52.848  1.00 33.47           H  
ATOM   1655  N   VAL A 126      17.503  -6.653  55.650  1.00 37.64           N  
ATOM   1656  CA  VAL A 126      17.031  -7.758  56.453  1.00 38.67           C  
ATOM   1657  C   VAL A 126      15.610  -8.155  56.120  1.00 39.92           C  
ATOM   1658  O   VAL A 126      15.314  -9.303  55.966  1.00 40.22           O  
ATOM   1659  CB  VAL A 126      17.143  -7.427  57.965  1.00 20.56           C  
ATOM   1660  CG1 VAL A 126      16.540  -8.468  58.795  1.00 18.99           C  
ATOM   1661  CG2 VAL A 126      18.553  -7.299  58.373  1.00 21.63           C  
ATOM   1662  H   VAL A 126      17.702  -5.771  56.100  1.00 37.64           H  
ATOM   1663  HA  VAL A 126      17.673  -8.607  56.217  1.00 38.67           H  
ATOM   1664  HB  VAL A 126      16.613  -6.486  58.110  1.00 20.56           H  
ATOM   1665 HG11 VAL A 126      15.494  -8.596  58.515  1.00 18.99           H  
ATOM   1666 HG12 VAL A 126      17.074  -9.406  58.646  1.00 18.99           H  
ATOM   1667 HG13 VAL A 126      16.602  -8.178  59.844  1.00 18.99           H  
ATOM   1668 HG21 VAL A 126      19.063  -8.250  58.220  1.00 21.63           H  
ATOM   1669 HG22 VAL A 126      19.036  -6.527  57.774  1.00 21.63           H  
ATOM   1670 HG23 VAL A 126      18.603  -7.026  59.427  1.00 21.63           H  
ATOM   1671  N   ASN A 127      14.725  -7.197  56.018  1.00 40.44           N  
ATOM   1672  CA  ASN A 127      13.331  -7.468  55.682  1.00 41.24           C  
ATOM   1673  C   ASN A 127      13.175  -8.055  54.283  1.00 39.73           C  
ATOM   1674  O   ASN A 127      12.214  -8.772  54.002  1.00 40.19           O  
ATOM   1675  CB  ASN A 127      12.485  -6.203  55.823  1.00 43.74           C  
ATOM   1676  CG  ASN A 127      12.407  -5.715  57.252  1.00 45.83           C  
ATOM   1677  OD1 ASN A 127      12.608  -6.482  58.193  1.00 46.15           O  
ATOM   1678  ND2 ASN A 127      12.107  -4.433  57.424  1.00 46.69           N  
ATOM   1679  H   ASN A 127      15.015  -6.243  56.176  1.00 40.44           H  
ATOM   1680  HA  ASN A 127      12.975  -8.216  56.390  1.00 41.24           H  
ATOM   1681  HB2 ASN A 127      11.476  -6.416  55.471  1.00 43.74           H  
ATOM   1682  HB3 ASN A 127      12.926  -5.418  55.209  1.00 43.74           H  
ATOM   1683 HD21 ASN A 127      12.036  -4.052  58.357  1.00 46.69           H  
ATOM   1684 HD22 ASN A 127      11.950  -3.839  56.622  1.00 46.69           H  
ATOM   1685  N   TRP A 128      14.129  -7.748  53.411  1.00 37.45           N  
ATOM   1686  CA  TRP A 128      14.128  -8.285  52.059  1.00 36.58           C  
ATOM   1687  C   TRP A 128      14.501  -9.760  52.076  1.00 35.83           C  
ATOM   1688  O   TRP A 128      13.917 -10.567  51.358  1.00 36.91           O  
ATOM   1689  CB  TRP A 128      15.107  -7.505  51.183  1.00 37.22           C  
ATOM   1690  CG  TRP A 128      15.107  -7.915  49.738  1.00 37.56           C  
ATOM   1691  CD1 TRP A 128      14.272  -7.463  48.762  1.00 37.90           C  
ATOM   1692  CD2 TRP A 128      15.996  -8.846  49.105  1.00 37.52           C  
ATOM   1693  NE1 TRP A 128      14.578  -8.056  47.563  1.00 38.17           N  
ATOM   1694  CE2 TRP A 128      15.633  -8.909  47.747  1.00 37.85           C  
ATOM   1695  CE3 TRP A 128      17.060  -9.632  49.555  1.00 36.56           C  
ATOM   1696  CZ2 TRP A 128      16.293  -9.724  46.838  1.00 37.59           C  
ATOM   1697  CZ3 TRP A 128      17.713 -10.443  48.648  1.00 36.56           C  
ATOM   1698  CH2 TRP A 128      17.330 -10.480  47.306  1.00 37.10           C  
ATOM   1699  H   TRP A 128      14.873  -7.127  53.694  1.00 37.45           H  
ATOM   1700  HA  TRP A 128      13.125  -8.184  51.644  1.00 36.58           H  
ATOM   1701  HB2 TRP A 128      16.112  -7.652  51.579  1.00 37.22           H  
ATOM   1702  HB3 TRP A 128      14.846  -6.448  51.238  1.00 37.22           H  
ATOM   1703  HD1 TRP A 128      13.482  -6.741  48.910  1.00 37.90           H  
ATOM   1704  HE1 TRP A 128      14.102  -7.890  46.687  1.00 38.17           H  
ATOM   1705  HE3 TRP A 128      17.365  -9.606  50.591  1.00 36.56           H  
ATOM   1706  HZ2 TRP A 128      15.998  -9.759  45.800  1.00 37.59           H  
ATOM   1707  HZ3 TRP A 128      18.534 -11.059  48.983  1.00 36.56           H  
ATOM   1708  HH2 TRP A 128      17.866 -11.121  46.622  1.00 37.10           H  
ATOM   1709  N   LEU A 129      15.479 -10.107  52.904  1.00 34.25           N  
ATOM   1710  CA  LEU A 129      15.932 -11.489  53.015  1.00 33.80           C  
ATOM   1711  C   LEU A 129      14.861 -12.390  53.617  1.00 36.01           C  
ATOM   1712  O   LEU A 129      14.640 -13.505  53.149  1.00 36.30           O  
ATOM   1713  CB  LEU A 129      17.210 -11.568  53.854  1.00 30.88           C  
ATOM   1714  CG  LEU A 129      18.466 -10.908  53.280  1.00 27.86           C  
ATOM   1715  CD1 LEU A 129      19.568 -10.874  54.326  1.00 26.22           C  
ATOM   1716  CD2 LEU A 129      18.936 -11.638  52.032  1.00 27.58           C  
ATOM   1717  H   LEU A 129      15.920  -9.397  53.471  1.00 34.25           H  
ATOM   1718  HA  LEU A 129      16.140 -11.844  52.005  1.00 33.80           H  
ATOM   1719  HB2 LEU A 129      17.436 -12.623  54.009  1.00 30.88           H  
ATOM   1720  HB3 LEU A 129      17.001 -11.096  54.814  1.00 30.88           H  
ATOM   1721  HG  LEU A 129      18.220  -9.884  53.001  1.00 27.86           H  
ATOM   1722 HD11 LEU A 129      19.222 -10.324  55.201  1.00 26.22           H  
ATOM   1723 HD12 LEU A 129      19.825 -11.893  54.616  1.00 26.22           H  
ATOM   1724 HD13 LEU A 129      20.447 -10.381  53.912  1.00 26.22           H  
ATOM   1725 HD21 LEU A 129      19.189 -12.667  52.287  1.00 27.58           H  
ATOM   1726 HD22 LEU A 129      18.141 -11.633  51.287  1.00 27.58           H  
ATOM   1727 HD23 LEU A 129      19.816 -11.137  51.628  1.00 27.58           H  
ATOM   1728  N   LYS A 130      14.166 -11.873  54.590  1.00 38.26           N  
ATOM   1729  CA  LYS A 130      13.225 -12.651  55.323  1.00 41.73           C  
ATOM   1730  C   LYS A 130      12.049 -13.083  54.486  1.00 44.57           C  
ATOM   1731  O   LYS A 130      11.401 -14.071  54.772  1.00 45.69           O  
ATOM   1732  CB  LYS A 130      12.740 -11.833  56.510  1.00 42.99           C  
ATOM   1733  CG  LYS A 130      13.676 -11.787  57.686  1.00 43.65           C  
ATOM   1734  CD  LYS A 130      13.098 -10.954  58.805  1.00 45.03           C  
ATOM   1735  CE  LYS A 130      14.032 -10.859  60.009  1.00 45.86           C  
ATOM   1736  NZ  LYS A 130      13.531 -10.047  61.165  1.00 46.43           N1+
ATOM   1737  H   LYS A 130      14.297 -10.901  54.829  1.00 38.26           H  
ATOM   1738  HA  LYS A 130      13.726 -13.561  55.654  1.00 41.73           H  
ATOM   1739  HB2 LYS A 130      11.795 -12.259  56.848  1.00 42.99           H  
ATOM   1740  HB3 LYS A 130      12.577 -10.810  56.170  1.00 42.99           H  
ATOM   1741  HG2 LYS A 130      14.624 -11.351  57.370  1.00 43.65           H  
ATOM   1742  HG3 LYS A 130      13.845 -12.801  58.047  1.00 43.65           H  
ATOM   1743  HD2 LYS A 130      12.159 -11.404  59.126  1.00 45.03           H  
ATOM   1744  HD3 LYS A 130      12.909  -9.948  58.430  1.00 45.03           H  
ATOM   1745  HE2 LYS A 130      14.969 -10.416  59.671  1.00 45.86           H  
ATOM   1746  HE3 LYS A 130      14.218 -11.871  60.368  1.00 45.86           H  
ATOM   1747  HZ1 LYS A 130      13.350  -9.102  60.859  1.00 46.43           H  
ATOM   1748  HZ2 LYS A 130      12.678 -10.455  61.519  1.00 46.43           H  
ATOM   1749  HZ3 LYS A 130      14.228 -10.037  61.896  1.00 46.43           H  
ATOM   1750  N   LYS A 131      11.754 -12.309  53.462  1.00 45.71           N  
ATOM   1751  CA  LYS A 131      10.615 -12.559  52.587  1.00 46.58           C  
ATOM   1752  C   LYS A 131      10.926 -13.527  51.448  1.00 47.22           C  
ATOM   1753  O   LYS A 131      10.043 -13.867  50.662  1.00 48.36           O  
ATOM   1754  CB  LYS A 131      10.074 -11.240  52.026  1.00 46.52           C  
ATOM   1755  CG  LYS A 131       9.408 -10.354  53.067  1.00 46.40           C  
ATOM   1756  CD  LYS A 131       8.987  -9.019  52.472  1.00 46.56           C  
ATOM   1757  CE  LYS A 131       8.255  -8.161  53.493  1.00 46.40           C  
ATOM   1758  NZ  LYS A 131       6.948  -8.752  53.889  1.00 46.79           N1+
ATOM   1759  H   LYS A 131      12.341 -11.509  53.275  1.00 45.71           H  
ATOM   1760  HA  LYS A 131       9.855 -13.039  53.203  1.00 46.58           H  
ATOM   1761  HB2 LYS A 131       9.341 -11.471  51.253  1.00 46.52           H  
ATOM   1762  HB3 LYS A 131      10.905 -10.688  51.586  1.00 46.52           H  
ATOM   1763  HG2 LYS A 131      10.110 -10.174  53.881  1.00 46.40           H  
ATOM   1764  HG3 LYS A 131       8.526 -10.864  53.454  1.00 46.40           H  
ATOM   1765  HD2 LYS A 131       8.327  -9.201  51.624  1.00 46.56           H  
ATOM   1766  HD3 LYS A 131       9.875  -8.486  52.133  1.00 46.56           H  
ATOM   1767  HE2 LYS A 131       8.079  -7.176  53.062  1.00 46.40           H  
ATOM   1768  HE3 LYS A 131       8.879  -8.062  54.381  1.00 46.40           H  
ATOM   1769  HZ1 LYS A 131       6.361  -8.848  53.073  1.00 46.79           H  
ATOM   1770  HZ2 LYS A 131       7.101  -9.661  54.302  1.00 46.79           H  
ATOM   1771  HZ3 LYS A 131       6.495  -8.148  54.560  1.00 46.79           H  
ATOM   1772  N   ARG A 132      12.174 -13.975  51.358  1.00 46.99           N  
ATOM   1773  CA  ARG A 132      12.542 -14.910  50.298  1.00 47.89           C  
ATOM   1774  C   ARG A 132      13.515 -15.993  50.752  1.00 47.13           C  
ATOM   1775  O   ARG A 132      14.111 -16.687  49.930  1.00 47.08           O  
ATOM   1776  CB  ARG A 132      13.087 -14.173  49.072  1.00 48.88           C  
ATOM   1777  CG  ARG A 132      14.354 -13.384  49.321  1.00 49.26           C  
ATOM   1778  CD  ARG A 132      14.848 -12.721  48.049  1.00 50.81           C  
ATOM   1779  NE  ARG A 132      13.838 -11.862  47.435  1.00 53.18           N  
ATOM   1780  CZ  ARG A 132      13.396 -11.994  46.187  1.00 55.79           C  
ATOM   1781  NH1 ARG A 132      13.879 -12.944  45.397  1.00 56.44           N  
ATOM   1782  NH2 ARG A 132      12.477 -11.161  45.723  1.00 56.70           N1+
ATOM   1783  H   ARG A 132      12.869 -13.668  52.024  1.00 46.99           H  
ATOM   1784  HA  ARG A 132      11.620 -15.421  50.021  1.00 47.89           H  
ATOM   1785  HB2 ARG A 132      12.320 -13.482  48.722  1.00 48.88           H  
ATOM   1786  HB3 ARG A 132      13.293 -14.910  48.296  1.00 48.88           H  
ATOM   1787  HG2 ARG A 132      15.125 -14.059  49.693  1.00 49.26           H  
ATOM   1788  HG3 ARG A 132      14.153 -12.615  50.067  1.00 49.26           H  
ATOM   1789  HD2 ARG A 132      15.126 -13.497  47.336  1.00 50.81           H  
ATOM   1790  HD3 ARG A 132      15.723 -12.116  48.288  1.00 50.81           H  
ATOM   1791  HE  ARG A 132      13.449 -11.118  47.996  1.00 53.18           H  
ATOM   1792 HH11 ARG A 132      13.546 -13.029  44.447  1.00 56.44           H  
ATOM   1793 HH12 ARG A 132      14.580 -13.582  45.745  1.00 56.44           H  
ATOM   1794 HH21 ARG A 132      12.105 -10.436  46.320  1.00 56.70           H  
ATOM   1795 HH22 ARG A 132      12.148 -11.251  44.772  1.00 56.70           H  
ATOM   1796  N   THR A 133      13.673 -16.133  52.063  1.00 46.50           N  
ATOM   1797  CA  THR A 133      14.409 -17.263  52.620  1.00 46.28           C  
ATOM   1798  C   THR A 133      13.428 -18.257  53.232  1.00 46.28           C  
ATOM   1799  O   THR A 133      12.239 -17.964  53.366  1.00 46.60           O  
ATOM   1800  CB  THR A 133      15.450 -16.828  53.671  1.00 45.95           C  
ATOM   1801  OG1 THR A 133      14.822 -16.006  54.662  1.00 45.29           O  
ATOM   1802  CG2 THR A 133      16.577 -16.052  53.007  1.00 46.32           C  
ATOM   1803  H   THR A 133      13.276 -15.444  52.686  1.00 46.50           H  
ATOM   1804  HA  THR A 133      14.959 -17.734  51.805  1.00 46.28           H  
ATOM   1805  HB  THR A 133      15.864 -17.718  54.144  1.00 45.95           H  
ATOM   1806 HG21 THR A 133      17.056 -16.679  52.255  1.00 46.32           H  
ATOM   1807 HG22 THR A 133      16.172 -15.159  52.531  1.00 46.32           H  
ATOM   1808 HG23 THR A 133      17.310 -15.761  53.759  1.00 46.32           H  
ATOM   1809  HG1 THR A 133      14.469 -15.233  54.216  1.00 45.29           H  
ATOM   1810  N   GLY A 134      13.925 -19.431  53.602  1.00 45.94           N  
ATOM   1811  CA  GLY A 134      13.062 -20.507  54.049  1.00 46.33           C  
ATOM   1812  C   GLY A 134      12.674 -21.369  52.865  1.00 47.19           C  
ATOM   1813  O   GLY A 134      12.922 -20.990  51.721  1.00 47.28           O  
ATOM   1814  H   GLY A 134      14.924 -19.578  53.572  1.00 45.94           H  
ATOM   1815  HA2 GLY A 134      12.164 -20.088  54.503  1.00 46.33           H  
ATOM   1816  HA3 GLY A 134      13.590 -21.115  54.783  1.00 46.33           H  
ATOM   1817  N   PRO A 135      12.060 -22.532  53.129  1.00 47.83           N  
ATOM   1818  CA  PRO A 135      11.668 -23.479  52.079  1.00 48.78           C  
ATOM   1819  C   PRO A 135      10.766 -22.840  51.025  1.00 49.34           C  
ATOM   1820  O   PRO A 135       9.960 -21.968  51.344  1.00 49.82           O  
ATOM   1821  CB  PRO A 135      10.924 -24.576  52.850  1.00 49.05           C  
ATOM   1822  CG  PRO A 135      10.594 -23.977  54.171  1.00 48.33           C  
ATOM   1823  CD  PRO A 135      11.671 -22.999  54.468  1.00 47.36           C  
ATOM   1824  HA  PRO A 135      12.526 -23.849  51.518  1.00 48.78           H  
ATOM   1825  HB2 PRO A 135      11.561 -25.452  52.977  1.00 49.05           H  
ATOM   1826  HB3 PRO A 135      10.014 -24.862  52.323  1.00 49.05           H  
ATOM   1827  HG2 PRO A 135      10.564 -24.750  54.939  1.00 48.33           H  
ATOM   1828  HG3 PRO A 135       9.629 -23.473  54.126  1.00 48.33           H  
ATOM   1829  HD2 PRO A 135      11.298 -22.177  55.078  1.00 47.36           H  
ATOM   1830  HD3 PRO A 135      12.508 -23.478  54.976  1.00 47.36           H  
ATOM   1831  N   ALA A 136      10.916 -23.274  49.778  1.00 49.32           N  
ATOM   1832  CA  ALA A 136      10.239 -22.637  48.654  1.00 48.86           C  
ATOM   1833  C   ALA A 136       8.756 -22.985  48.566  1.00 48.77           C  
ATOM   1834  O   ALA A 136       8.005 -22.341  47.834  1.00 50.03           O  
ATOM   1835  CB  ALA A 136      10.944 -22.984  47.352  1.00 49.36           C  
ATOM   1836  H   ALA A 136      11.516 -24.068  49.604  1.00 49.32           H  
ATOM   1837  HA  ALA A 136      10.292 -21.562  48.826  1.00 48.86           H  
ATOM   1838  HB1 ALA A 136      11.989 -22.679  47.412  1.00 49.36           H  
ATOM   1839  HB2 ALA A 136      10.888 -24.060  47.184  1.00 49.36           H  
ATOM   1840  HB3 ALA A 136      10.460 -22.462  46.527  1.00 49.36           H  
ATOM   1841  N   ALA A 137       8.335 -24.003  49.310  1.00 47.13           N  
ATOM   1842  CA  ALA A 137       6.940 -24.429  49.287  1.00 46.77           C  
ATOM   1843  C   ALA A 137       6.207 -24.062  50.575  1.00 45.30           C  
ATOM   1844  O   ALA A 137       6.557 -24.533  51.657  1.00 46.21           O  
ATOM   1845  CB  ALA A 137       6.844 -25.925  49.028  1.00 47.92           C  
ATOM   1846  H   ALA A 137       8.993 -24.490  49.902  1.00 47.13           H  
ATOM   1847  HA  ALA A 137       6.451 -23.895  48.472  1.00 46.77           H  
ATOM   1848  HB1 ALA A 137       7.337 -26.163  48.085  1.00 47.92           H  
ATOM   1849  HB2 ALA A 137       7.331 -26.466  49.839  1.00 47.92           H  
ATOM   1850  HB3 ALA A 137       5.795 -26.218  48.974  1.00 47.92           H  
ATOM   1851  N   THR A 138       5.186 -23.220  50.448  1.00 42.50           N  
ATOM   1852  CA  THR A 138       4.382 -22.806  51.592  1.00 39.72           C  
ATOM   1853  C   THR A 138       3.391 -23.894  51.996  1.00 40.78           C  
ATOM   1854  O   THR A 138       2.582 -24.344  51.183  1.00 42.62           O  
ATOM   1855  CB  THR A 138       3.610 -21.503  51.299  1.00 38.31           C  
ATOM   1856  OG1 THR A 138       4.536 -20.424  51.118  1.00 37.29           O  
ATOM   1857  CG2 THR A 138       2.670 -21.168  52.447  1.00 37.86           C  
ATOM   1858  H   THR A 138       4.961 -22.857  49.533  1.00 42.50           H  
ATOM   1859  HA  THR A 138       5.075 -22.630  52.414  1.00 39.72           H  
ATOM   1860  HB  THR A 138       3.024 -21.645  50.391  1.00 38.31           H  
ATOM   1861 HG21 THR A 138       1.964 -21.986  52.589  1.00 37.86           H  
ATOM   1862 HG22 THR A 138       3.248 -21.024  53.360  1.00 37.86           H  
ATOM   1863 HG23 THR A 138       2.124 -20.254  52.215  1.00 37.86           H  
ATOM   1864  HG1 THR A 138       5.111 -20.655  50.385  1.00 37.29           H  
ATOM   1865  N   THR A 139       3.463 -24.316  53.255  1.00 39.88           N  
ATOM   1866  CA  THR A 139       2.549 -25.324  53.783  1.00 41.37           C  
ATOM   1867  C   THR A 139       1.137 -24.763  53.935  1.00 42.35           C  
ATOM   1868  O   THR A 139       0.937 -23.711  54.543  1.00 42.24           O  
ATOM   1869  CB  THR A 139       3.044 -25.887  55.134  1.00 41.48           C  
ATOM   1870  OG1 THR A 139       4.070 -26.860  54.899  1.00 41.88           O  
ATOM   1871  CG2 THR A 139       1.902 -26.546  55.898  1.00 42.33           C  
ATOM   1872  H   THR A 139       4.170 -23.928  53.863  1.00 39.88           H  
ATOM   1873  HA  THR A 139       2.523 -26.141  53.062  1.00 41.37           H  
ATOM   1874  HB  THR A 139       3.435 -25.061  55.728  1.00 41.48           H  
ATOM   1875 HG21 THR A 139       1.114 -25.814  56.076  1.00 42.33           H  
ATOM   1876 HG22 THR A 139       1.503 -27.374  55.312  1.00 42.33           H  
ATOM   1877 HG23 THR A 139       2.272 -26.921  56.852  1.00 42.33           H  
ATOM   1878  HG1 THR A 139       4.781 -26.423  54.425  1.00 41.88           H  
ATOM   1879  N   LEU A 140       0.164 -25.472  53.373  1.00 43.40           N  
ATOM   1880  CA  LEU A 140      -1.226 -25.036  53.402  1.00 44.57           C  
ATOM   1881  C   LEU A 140      -2.065 -25.962  54.277  1.00 47.63           C  
ATOM   1882  O   LEU A 140      -2.240 -27.136  53.953  1.00 49.07           O  
ATOM   1883  CB  LEU A 140      -1.791 -25.003  51.982  1.00 43.81           C  
ATOM   1884  CG  LEU A 140      -0.931 -24.285  50.940  1.00 41.23           C  
ATOM   1885  CD1 LEU A 140      -1.464 -24.539  49.539  1.00 42.39           C  
ATOM   1886  CD2 LEU A 140      -0.862 -22.793  51.228  1.00 38.97           C  
ATOM   1887  H   LEU A 140       0.395 -26.340  52.911  1.00 43.40           H  
ATOM   1888  HA  LEU A 140      -1.265 -24.033  53.827  1.00 44.57           H  
ATOM   1889  HB2 LEU A 140      -2.759 -24.503  52.019  1.00 43.81           H  
ATOM   1890  HB3 LEU A 140      -1.926 -26.033  51.652  1.00 43.81           H  
ATOM   1891  HG  LEU A 140       0.080 -24.687  51.000  1.00 41.23           H  
ATOM   1892 HD11 LEU A 140      -1.476 -25.611  49.344  1.00 42.39           H  
ATOM   1893 HD12 LEU A 140      -2.477 -24.144  49.458  1.00 42.39           H  
ATOM   1894 HD13 LEU A 140      -0.822 -24.044  48.811  1.00 42.39           H  
ATOM   1895 HD21 LEU A 140      -1.863 -22.366  51.174  1.00 38.97           H  
ATOM   1896 HD22 LEU A 140      -0.452 -22.634  52.225  1.00 38.97           H  
ATOM   1897 HD23 LEU A 140      -0.221 -22.310  50.491  1.00 38.97           H  
ATOM   1898  N   PRO A 141      -2.585 -25.434  55.395  1.00 48.76           N  
ATOM   1899  CA  PRO A 141      -3.399 -26.224  56.324  1.00 51.22           C  
ATOM   1900  C   PRO A 141      -4.890 -26.204  55.982  1.00 55.14           C  
ATOM   1901  O   PRO A 141      -5.591 -27.177  56.263  1.00 56.11           O  
ATOM   1902  CB  PRO A 141      -3.158 -25.538  57.678  1.00 49.68           C  
ATOM   1903  CG  PRO A 141      -2.305 -24.305  57.387  1.00 47.87           C  
ATOM   1904  CD  PRO A 141      -2.337 -24.080  55.911  1.00 47.48           C  
ATOM   1905  HA  PRO A 141      -3.122 -27.278  56.299  1.00 51.22           H  
ATOM   1906  HB2 PRO A 141      -2.630 -26.211  58.354  1.00 49.68           H  
ATOM   1907  HB3 PRO A 141      -4.107 -25.243  58.126  1.00 49.68           H  
ATOM   1908  HG2 PRO A 141      -1.280 -24.475  57.716  1.00 47.87           H  
ATOM   1909  HG3 PRO A 141      -2.714 -23.438  57.905  1.00 47.87           H  
ATOM   1910  HD2 PRO A 141      -1.386 -23.688  55.550  1.00 47.48           H  
ATOM   1911  HD3 PRO A 141      -3.140 -23.398  55.633  1.00 47.48           H  
ATOM   1912  N   ASP A 142      -5.332 -25.159  55.297  1.00 57.62           N  
ATOM   1913  CA  ASP A 142      -6.748 -24.947  55.061  1.00 61.25           C  
ATOM   1914  C   ASP A 142      -7.039 -24.273  53.737  1.00 61.51           C  
ATOM   1915  O   ASP A 142      -6.156 -23.761  53.111  1.00 60.30           O  
ATOM   1916  CB  ASP A 142      -7.275 -24.076  56.172  1.00 63.09           C  
ATOM   1917  CG  ASP A 142      -6.387 -22.915  56.424  1.00 63.11           C  
ATOM   1918  OD1 ASP A 142      -5.206 -23.040  56.095  1.00 62.36           O  
ATOM   1919  OD2 ASP A 142      -6.845 -21.883  56.934  1.00 63.65           O1-
ATOM   1920  H   ASP A 142      -4.667 -24.494  54.930  1.00 57.62           H  
ATOM   1921  HA  ASP A 142      -7.231 -25.924  55.033  1.00 61.25           H  
ATOM   1922  HB2 ASP A 142      -7.348 -24.670  57.083  1.00 63.09           H  
ATOM   1923  HB3 ASP A 142      -8.264 -23.711  55.896  1.00 63.09           H  
ATOM   1924  N   GLY A 143      -8.307 -24.255  53.343  1.00 52.03           N  
ATOM   1925  CA  GLY A 143      -8.699 -23.725  52.050  1.00 51.22           C  
ATOM   1926  C   GLY A 143      -8.409 -22.243  51.920  1.00 50.61           C  
ATOM   1927  O   GLY A 143      -8.338 -21.713  50.812  1.00 50.41           O  
ATOM   1928  H   GLY A 143      -9.018 -24.620  53.960  1.00 52.03           H  
ATOM   1929  HA2 GLY A 143      -9.769 -23.885  51.916  1.00 51.22           H  
ATOM   1930  HA3 GLY A 143      -8.152 -24.258  51.273  1.00 51.22           H  
ATOM   1931  N   ALA A 144      -8.244 -21.575  53.057  1.00 50.39           N  
ATOM   1932  CA  ALA A 144      -7.930 -20.152  53.072  1.00 49.92           C  
ATOM   1933  C   ALA A 144      -6.540 -19.901  52.498  1.00 47.54           C  
ATOM   1934  O   ALA A 144      -6.386 -19.154  51.533  1.00 46.94           O  
ATOM   1935  CB  ALA A 144      -8.028 -19.603  54.483  1.00 51.26           C  
ATOM   1936  H   ALA A 144      -8.339 -22.067  53.934  1.00 50.39           H  
ATOM   1937  HA  ALA A 144      -8.657 -19.634  52.447  1.00 49.92           H  
ATOM   1938  HB1 ALA A 144      -9.034 -19.769  54.868  1.00 51.26           H  
ATOM   1939  HB2 ALA A 144      -7.306 -20.112  55.122  1.00 51.26           H  
ATOM   1940  HB3 ALA A 144      -7.814 -18.534  54.473  1.00 51.26           H  
ATOM   1941  N   ALA A 145      -5.534 -20.532  53.097  1.00 46.27           N  
ATOM   1942  CA  ALA A 145      -4.154 -20.379  52.650  1.00 44.63           C  
ATOM   1943  C   ALA A 145      -3.958 -20.922  51.238  1.00 43.94           C  
ATOM   1944  O   ALA A 145      -3.096 -20.451  50.495  1.00 43.27           O  
ATOM   1945  CB  ALA A 145      -3.202 -21.065  53.621  1.00 43.66           C  
ATOM   1946  H   ALA A 145      -5.731 -21.134  53.884  1.00 46.27           H  
ATOM   1947  HA  ALA A 145      -3.929 -19.313  52.629  1.00 44.63           H  
ATOM   1948  HB1 ALA A 145      -3.331 -20.641  54.617  1.00 43.66           H  
ATOM   1949  HB2 ALA A 145      -3.419 -22.133  53.650  1.00 43.66           H  
ATOM   1950  HB3 ALA A 145      -2.174 -20.912  53.291  1.00 43.66           H  
ATOM   1951  N   ALA A 146      -4.764 -21.914  50.875  1.00 44.35           N  
ATOM   1952  CA  ALA A 146      -4.676 -22.530  49.558  1.00 43.63           C  
ATOM   1953  C   ALA A 146      -5.135 -21.575  48.467  1.00 44.57           C  
ATOM   1954  O   ALA A 146      -4.408 -21.318  47.510  1.00 44.68           O  
ATOM   1955  CB  ALA A 146      -5.492 -23.812  49.516  1.00 43.47           C  
ATOM   1956  H   ALA A 146      -5.456 -22.250  51.530  1.00 44.35           H  
ATOM   1957  HA  ALA A 146      -3.629 -22.772  49.373  1.00 43.63           H  
ATOM   1958  HB1 ALA A 146      -5.131 -24.498  50.282  1.00 43.47           H  
ATOM   1959  HB2 ALA A 146      -6.541 -23.581  49.700  1.00 43.47           H  
ATOM   1960  HB3 ALA A 146      -5.389 -24.276  48.535  1.00 43.47           H  
ATOM   1961  N   GLU A 147      -6.342 -21.044  48.616  1.00 45.20           N  
ATOM   1962  CA  GLU A 147      -6.903 -20.175  47.592  1.00 45.01           C  
ATOM   1963  C   GLU A 147      -6.270 -18.791  47.637  1.00 44.70           C  
ATOM   1964  O   GLU A 147      -6.390 -18.015  46.695  1.00 45.73           O  
ATOM   1965  CB  GLU A 147      -8.420 -20.082  47.738  1.00 46.76           C  
ATOM   1966  CG  GLU A 147      -8.889 -19.152  48.833  1.00 48.84           C  
ATOM   1967  CD  GLU A 147     -10.382 -19.221  49.034  1.00 51.19           C  
ATOM   1968  OE1 GLU A 147     -10.991 -18.177  49.339  1.00 52.90           O  
ATOM   1969  OE2 GLU A 147     -10.950 -20.322  48.891  1.00 51.74           O1-
ATOM   1970  H   GLU A 147      -6.877 -21.245  49.449  1.00 45.20           H  
ATOM   1971  HA  GLU A 147      -6.677 -20.613  46.620  1.00 45.01           H  
ATOM   1972  HB2 GLU A 147      -8.803 -21.080  47.952  1.00 46.76           H  
ATOM   1973  HB3 GLU A 147      -8.832 -19.729  46.792  1.00 46.76           H  
ATOM   1974  HG2 GLU A 147      -8.617 -18.131  48.567  1.00 48.84           H  
ATOM   1975  HG3 GLU A 147      -8.396 -19.429  49.765  1.00 48.84           H  
ATOM   1976  N   SER A 148      -5.595 -18.488  48.740  1.00 43.85           N  
ATOM   1977  CA  SER A 148      -4.850 -17.240  48.861  1.00 44.28           C  
ATOM   1978  C   SER A 148      -3.560 -17.327  48.058  1.00 43.59           C  
ATOM   1979  O   SER A 148      -3.146 -16.361  47.418  1.00 44.11           O  
ATOM   1980  CB  SER A 148      -4.525 -16.938  50.324  1.00 44.66           C  
ATOM   1981  OG  SER A 148      -3.681 -15.804  50.429  1.00 44.52           O  
ATOM   1982  H   SER A 148      -5.598 -19.137  49.514  1.00 43.85           H  
ATOM   1983  HA  SER A 148      -5.470 -16.433  48.470  1.00 44.28           H  
ATOM   1984  HB2 SER A 148      -4.022 -17.799  50.763  1.00 44.66           H  
ATOM   1985  HB3 SER A 148      -5.452 -16.744  50.863  1.00 44.66           H  
ATOM   1986  HG  SER A 148      -3.505 -15.659  51.361  1.00 44.52           H  
ATOM   1987  N   LEU A 149      -2.932 -18.498  48.103  1.00 42.82           N  
ATOM   1988  CA  LEU A 149      -1.698 -18.751  47.370  1.00 42.43           C  
ATOM   1989  C   LEU A 149      -1.941 -18.692  45.869  1.00 42.75           C  
ATOM   1990  O   LEU A 149      -1.072 -18.274  45.106  1.00 43.33           O  
ATOM   1991  CB  LEU A 149      -1.131 -20.117  47.760  1.00 41.59           C  
ATOM   1992  CG  LEU A 149       0.212 -20.543  47.170  1.00 40.47           C  
ATOM   1993  CD1 LEU A 149       1.008 -21.262  48.231  1.00 40.36           C  
ATOM   1994  CD2 LEU A 149       0.009 -21.450  45.977  1.00 39.29           C  
ATOM   1995  H   LEU A 149      -3.324 -19.239  48.666  1.00 42.82           H  
ATOM   1996  HA  LEU A 149      -0.975 -17.977  47.630  1.00 42.43           H  
ATOM   1997  HB2 LEU A 149      -1.865 -20.867  47.464  1.00 41.59           H  
ATOM   1998  HB3 LEU A 149      -1.023 -20.123  48.845  1.00 41.59           H  
ATOM   1999  HG  LEU A 149       0.752 -19.657  46.836  1.00 40.47           H  
ATOM   2000 HD11 LEU A 149       1.166 -20.597  49.080  1.00 40.36           H  
ATOM   2001 HD12 LEU A 149       0.461 -22.146  48.559  1.00 40.36           H  
ATOM   2002 HD13 LEU A 149       1.972 -21.563  47.821  1.00 40.36           H  
ATOM   2003 HD21 LEU A 149      -0.530 -22.345  46.288  1.00 39.29           H  
ATOM   2004 HD22 LEU A 149      -0.567 -20.925  45.215  1.00 39.29           H  
ATOM   2005 HD23 LEU A 149       0.978 -21.734  45.567  1.00 39.29           H  
ATOM   2006  N   VAL A 150      -3.128 -19.096  45.464  1.00 42.30           N  
ATOM   2007  CA  VAL A 150      -3.494 -19.080  44.075  1.00 42.44           C  
ATOM   2008  C   VAL A 150      -3.806 -17.676  43.610  1.00 45.67           C  
ATOM   2009  O   VAL A 150      -3.432 -17.280  42.542  1.00 46.41           O  
ATOM   2010  CB  VAL A 150      -4.700 -19.959  43.820  1.00 40.40           C  
ATOM   2011  CG1 VAL A 150      -5.047 -19.958  42.410  1.00 38.80           C  
ATOM   2012  CG2 VAL A 150      -4.391 -21.315  44.148  1.00 39.01           C  
ATOM   2013  H   VAL A 150      -3.796 -19.425  46.146  1.00 42.30           H  
ATOM   2014  HA  VAL A 150      -2.641 -19.464  43.515  1.00 42.44           H  
ATOM   2015  HB  VAL A 150      -5.518 -19.570  44.426  1.00 40.40           H  
ATOM   2016 HG11 VAL A 150      -5.264 -18.939  42.090  1.00 38.80           H  
ATOM   2017 HG12 VAL A 150      -4.212 -20.351  41.830  1.00 38.80           H  
ATOM   2018 HG13 VAL A 150      -5.926 -20.583  42.252  1.00 38.80           H  
ATOM   2019 HG21 VAL A 150      -3.570 -21.663  43.521  1.00 39.01           H  
ATOM   2020 HG22 VAL A 150      -4.099 -21.378  45.196  1.00 39.01           H  
ATOM   2021 HG23 VAL A 150      -5.268 -21.939  43.977  1.00 39.01           H  
ATOM   2022  N   GLU A 151      -4.510 -16.921  44.416  1.00 47.77           N  
ATOM   2023  CA  GLU A 151      -4.930 -15.566  44.068  1.00 50.13           C  
ATOM   2024  C   GLU A 151      -3.765 -14.580  44.140  1.00 49.77           C  
ATOM   2025  O   GLU A 151      -3.853 -13.458  43.640  1.00 51.23           O  
ATOM   2026  CB  GLU A 151      -6.074 -15.118  44.988  1.00 53.91           C  
ATOM   2027  CG  GLU A 151      -6.735 -13.793  44.617  1.00 57.94           C  
ATOM   2028  CD  GLU A 151      -7.585 -13.879  43.362  1.00 59.93           C  
ATOM   2029  OE1 GLU A 151      -7.914 -15.007  42.937  1.00 60.00           O  
ATOM   2030  OE2 GLU A 151      -7.924 -12.816  42.800  1.00 61.02           O1-
ATOM   2031  H   GLU A 151      -4.774 -17.292  45.318  1.00 47.77           H  
ATOM   2032  HA  GLU A 151      -5.285 -15.577  43.037  1.00 50.13           H  
ATOM   2033  HB2 GLU A 151      -5.675 -15.023  45.998  1.00 53.91           H  
ATOM   2034  HB3 GLU A 151      -6.841 -15.892  44.971  1.00 53.91           H  
ATOM   2035  HG2 GLU A 151      -5.954 -13.049  44.456  1.00 57.94           H  
ATOM   2036  HG3 GLU A 151      -7.371 -13.479  45.445  1.00 57.94           H  
ATOM   2037  N   SER A 152      -2.664 -15.011  44.748  1.00 47.87           N  
ATOM   2038  CA  SER A 152      -1.528 -14.126  44.990  1.00 47.90           C  
ATOM   2039  C   SER A 152      -0.564 -14.051  43.810  1.00 46.85           C  
ATOM   2040  O   SER A 152       0.418 -13.315  43.854  1.00 46.96           O  
ATOM   2041  CB  SER A 152      -0.776 -14.553  46.253  1.00 47.82           C  
ATOM   2042  OG  SER A 152      -0.032 -15.737  46.031  1.00 46.69           O  
ATOM   2043  H   SER A 152      -2.612 -15.973  45.050  1.00 47.87           H  
ATOM   2044  HA  SER A 152      -1.941 -13.126  45.126  1.00 47.90           H  
ATOM   2045  HB2 SER A 152      -1.496 -14.730  47.052  1.00 47.82           H  
ATOM   2046  HB3 SER A 152      -0.095 -13.755  46.548  1.00 47.82           H  
ATOM   2047  HG  SER A 152      -0.651 -16.424  45.773  1.00 46.69           H  
ATOM   2048  N   SER A 153      -0.845 -14.815  42.761  1.00 45.82           N  
ATOM   2049  CA  SER A 153       0.018 -14.835  41.584  1.00 45.33           C  
ATOM   2050  C   SER A 153      -0.727 -15.310  40.340  1.00 44.62           C  
ATOM   2051  O   SER A 153      -1.738 -16.003  40.439  1.00 44.42           O  
ATOM   2052  CB  SER A 153       1.242 -15.719  41.833  1.00 44.14           C  
ATOM   2053  OG  SER A 153       2.126 -15.690  40.726  1.00 43.51           O  
ATOM   2054  H   SER A 153      -1.672 -15.394  42.778  1.00 45.82           H  
ATOM   2055  HA  SER A 153       0.345 -13.811  41.404  1.00 45.33           H  
ATOM   2056  HB2 SER A 153       0.913 -16.745  41.999  1.00 44.14           H  
ATOM   2057  HB3 SER A 153       1.767 -15.359  42.718  1.00 44.14           H  
ATOM   2058  HG  SER A 153       2.869 -16.261  40.933  1.00 43.51           H  
ATOM   2059  N   GLU A 154      -0.221 -14.926  39.172  1.00 44.29           N  
ATOM   2060  CA  GLU A 154      -0.827 -15.320  37.908  1.00 44.13           C  
ATOM   2061  C   GLU A 154      -0.788 -16.835  37.748  1.00 39.83           C  
ATOM   2062  O   GLU A 154      -1.738 -17.442  37.254  1.00 38.75           O  
ATOM   2063  CB  GLU A 154      -0.110 -14.648  36.736  1.00 48.17           C  
ATOM   2064  CG  GLU A 154      -0.659 -13.276  36.378  1.00 53.41           C  
ATOM   2065  CD  GLU A 154      -0.734 -13.051  34.880  1.00 57.64           C  
ATOM   2066  OE1 GLU A 154      -1.545 -13.729  34.216  1.00 58.51           O  
ATOM   2067  OE2 GLU A 154       0.019 -12.197  34.368  1.00 59.62           O1-
ATOM   2068  H   GLU A 154       0.606 -14.346  39.161  1.00 44.29           H  
ATOM   2069  HA  GLU A 154      -1.867 -14.995  37.912  1.00 44.13           H  
ATOM   2070  HB2 GLU A 154      -0.203 -15.293  35.862  1.00 48.17           H  
ATOM   2071  HB3 GLU A 154       0.943 -14.538  36.996  1.00 48.17           H  
ATOM   2072  HG2 GLU A 154      -0.010 -12.516  36.813  1.00 53.41           H  
ATOM   2073  HG3 GLU A 154      -1.661 -13.181  36.796  1.00 53.41           H  
ATOM   2074  N   VAL A 155       0.317 -17.439  38.171  1.00 36.81           N  
ATOM   2075  CA  VAL A 155       0.471 -18.889  38.101  1.00 32.46           C  
ATOM   2076  C   VAL A 155       0.940 -19.452  39.441  1.00 30.96           C  
ATOM   2077  O   VAL A 155       1.938 -18.996  40.000  1.00 31.91           O  
ATOM   2078  CB  VAL A 155       1.464 -19.313  36.996  1.00 30.24           C  
ATOM   2079  CG1 VAL A 155       1.744 -20.807  37.076  1.00 28.82           C  
ATOM   2080  CG2 VAL A 155       0.928 -18.943  35.621  1.00 29.91           C  
ATOM   2081  H   VAL A 155       1.069 -16.881  38.550  1.00 36.81           H  
ATOM   2082  HA  VAL A 155      -0.510 -19.296  37.857  1.00 32.46           H  
ATOM   2083  HB  VAL A 155       2.400 -18.777  37.153  1.00 30.24           H  
ATOM   2084 HG11 VAL A 155       2.151 -21.048  38.058  1.00 28.82           H  
ATOM   2085 HG12 VAL A 155       0.817 -21.359  36.921  1.00 28.82           H  
ATOM   2086 HG13 VAL A 155       2.465 -21.083  36.306  1.00 28.82           H  
ATOM   2087 HG21 VAL A 155      -0.010 -19.469  35.443  1.00 29.91           H  
ATOM   2088 HG22 VAL A 155       0.756 -17.868  35.575  1.00 29.91           H  
ATOM   2089 HG23 VAL A 155       1.654 -19.228  34.859  1.00 29.91           H  
ATOM   2090  N   ALA A 156       0.213 -20.442  39.952  1.00 29.30           N  
ATOM   2091  CA  ALA A 156       0.564 -21.079  41.217  1.00 28.31           C  
ATOM   2092  C   ALA A 156       0.491 -22.600  41.112  1.00 27.58           C  
ATOM   2093  O   ALA A 156      -0.342 -23.142  40.386  1.00 27.30           O  
ATOM   2094  CB  ALA A 156      -0.340 -20.577  42.332  1.00 28.93           C  
ATOM   2095  H   ALA A 156      -0.604 -20.761  39.451  1.00 29.30           H  
ATOM   2096  HA  ALA A 156       1.594 -20.811  41.453  1.00 28.31           H  
ATOM   2097  HB1 ALA A 156      -0.249 -19.494  42.413  1.00 28.93           H  
ATOM   2098  HB2 ALA A 156      -1.374 -20.839  42.107  1.00 28.93           H  
ATOM   2099  HB3 ALA A 156      -0.045 -21.038  43.274  1.00 28.93           H  
ATOM   2100  N   VAL A 157       1.367 -23.282  41.842  1.00 27.37           N  
ATOM   2101  CA  VAL A 157       1.409 -24.740  41.829  1.00 26.51           C  
ATOM   2102  C   VAL A 157       1.216 -25.310  43.231  1.00 26.10           C  
ATOM   2103  O   VAL A 157       1.976 -24.997  44.147  1.00 25.54           O  
ATOM   2104  CB  VAL A 157       2.742 -25.260  41.255  1.00 26.19           C  
ATOM   2105  CG1 VAL A 157       2.818 -26.774  41.370  1.00 25.15           C  
ATOM   2106  CG2 VAL A 157       2.905 -24.819  39.808  1.00 27.03           C  
ATOM   2107  H   VAL A 157       2.022 -22.777  42.422  1.00 27.37           H  
ATOM   2108  HA  VAL A 157       0.592 -25.073  41.189  1.00 26.51           H  
ATOM   2109  HB  VAL A 157       3.560 -24.834  41.836  1.00 26.19           H  
ATOM   2110 HG11 VAL A 157       2.725 -27.064  42.417  1.00 25.15           H  
ATOM   2111 HG12 VAL A 157       2.008 -27.223  40.795  1.00 25.15           H  
ATOM   2112 HG13 VAL A 157       3.775 -27.120  40.981  1.00 25.15           H  
ATOM   2113 HG21 VAL A 157       2.096 -25.235  39.208  1.00 27.03           H  
ATOM   2114 HG22 VAL A 157       2.875 -23.731  39.754  1.00 27.03           H  
ATOM   2115 HG23 VAL A 157       3.861 -25.175  39.425  1.00 27.03           H  
ATOM   2116  N   ILE A 158       0.197 -26.148  43.394  1.00 26.63           N  
ATOM   2117  CA  ILE A 158      -0.084 -26.760  44.688  1.00 27.02           C  
ATOM   2118  C   ILE A 158       0.056 -28.279  44.639  1.00 27.69           C  
ATOM   2119  O   ILE A 158      -0.554 -28.944  43.802  1.00 27.63           O  
ATOM   2120  CB  ILE A 158      -1.493 -26.397  45.198  1.00 26.71           C  
ATOM   2121  CG1 ILE A 158      -1.644 -24.879  45.310  1.00 25.80           C  
ATOM   2122  CG2 ILE A 158      -1.760 -27.057  46.543  1.00 27.04           C  
ATOM   2123  CD1 ILE A 158      -2.972 -24.439  45.887  1.00 25.46           C  
ATOM   2124  H   ILE A 158      -0.395 -26.366  42.605  1.00 26.63           H  
ATOM   2125  HA  ILE A 158       0.657 -26.360  45.380  1.00 27.02           H  
ATOM   2126  HB  ILE A 158      -2.226 -26.767  44.481  1.00 26.71           H  
ATOM   2127 HG12 ILE A 158      -1.543 -24.449  44.314  1.00 25.80           H  
ATOM   2128 HG13 ILE A 158      -0.848 -24.501  45.952  1.00 25.80           H  
ATOM   2129 HG21 ILE A 158      -1.669 -28.138  46.442  1.00 27.04           H  
ATOM   2130 HG22 ILE A 158      -1.036 -26.698  47.274  1.00 27.04           H  
ATOM   2131 HG23 ILE A 158      -2.767 -26.807  46.877  1.00 27.04           H  
ATOM   2132 HD11 ILE A 158      -3.782 -24.808  45.258  1.00 25.46           H  
ATOM   2133 HD12 ILE A 158      -3.082 -24.841  46.894  1.00 25.46           H  
ATOM   2134 HD13 ILE A 158      -3.009 -23.350  45.925  1.00 25.46           H  
ATOM   2135  N   GLY A 159       0.868 -28.819  45.543  1.00 28.47           N  
ATOM   2136  CA  GLY A 159       1.058 -30.253  45.644  1.00 29.67           C  
ATOM   2137  C   GLY A 159       0.198 -30.854  46.738  1.00 31.45           C  
ATOM   2138  O   GLY A 159       0.164 -30.353  47.862  1.00 32.47           O  
ATOM   2139  H   GLY A 159       1.367 -28.213  46.178  1.00 28.47           H  
ATOM   2140  HA2 GLY A 159       2.106 -30.456  45.866  1.00 29.67           H  
ATOM   2141  HA3 GLY A 159       0.792 -30.713  44.692  1.00 29.67           H  
ATOM   2142  N   PHE A 160      -0.498 -31.936  46.405  1.00 32.02           N  
ATOM   2143  CA  PHE A 160      -1.414 -32.582  47.335  1.00 33.32           C  
ATOM   2144  C   PHE A 160      -0.855 -33.932  47.767  1.00 35.24           C  
ATOM   2145  O   PHE A 160      -0.837 -34.881  46.984  1.00 36.41           O  
ATOM   2146  CB  PHE A 160      -2.786 -32.772  46.681  1.00 33.54           C  
ATOM   2147  CG  PHE A 160      -3.466 -31.485  46.299  1.00 32.76           C  
ATOM   2148  CD1 PHE A 160      -3.036 -30.753  45.202  1.00 32.48           C  
ATOM   2149  CD2 PHE A 160      -4.550 -31.017  47.024  1.00 32.65           C  
ATOM   2150  CE1 PHE A 160      -3.663 -29.575  44.846  1.00 32.45           C  
ATOM   2151  CE2 PHE A 160      -5.182 -29.839  46.670  1.00 32.67           C  
ATOM   2152  CZ  PHE A 160      -4.737 -29.118  45.580  1.00 32.76           C  
ATOM   2153  H   PHE A 160      -0.388 -32.322  45.478  1.00 32.02           H  
ATOM   2154  HA  PHE A 160      -1.526 -31.946  48.213  1.00 33.32           H  
ATOM   2155  HB2 PHE A 160      -3.429 -33.304  47.382  1.00 33.54           H  
ATOM   2156  HB3 PHE A 160      -2.656 -33.371  45.780  1.00 33.54           H  
ATOM   2157  HD1 PHE A 160      -2.200 -31.109  44.619  1.00 32.48           H  
ATOM   2158  HD2 PHE A 160      -4.905 -31.579  47.875  1.00 32.65           H  
ATOM   2159  HE1 PHE A 160      -3.312 -29.012  43.993  1.00 32.45           H  
ATOM   2160  HE2 PHE A 160      -6.023 -29.483  47.246  1.00 32.67           H  
ATOM   2161  HZ  PHE A 160      -5.229 -28.198  45.303  1.00 32.76           H  
ATOM   2162  N   PHE A 161      -0.398 -34.018  49.012  1.00 36.23           N  
ATOM   2163  CA  PHE A 161       0.213 -35.246  49.513  1.00 37.71           C  
ATOM   2164  C   PHE A 161      -0.211 -35.560  50.943  1.00 40.60           C  
ATOM   2165  O   PHE A 161       0.099 -34.813  51.871  1.00 39.66           O  
ATOM   2166  CB  PHE A 161       1.739 -35.153  49.436  1.00 35.73           C  
ATOM   2167  CG  PHE A 161       2.256 -34.817  48.067  1.00 34.10           C  
ATOM   2168  CD1 PHE A 161       2.388 -35.802  47.102  1.00 33.73           C  
ATOM   2169  CD2 PHE A 161       2.610 -33.517  47.745  1.00 32.34           C  
ATOM   2170  CE1 PHE A 161       2.863 -35.496  45.841  1.00 32.53           C  
ATOM   2171  CE2 PHE A 161       3.086 -33.205  46.486  1.00 31.46           C  
ATOM   2172  CZ  PHE A 161       3.213 -34.196  45.533  1.00 31.69           C  
ATOM   2173  H   PHE A 161      -0.475 -33.218  49.624  1.00 36.23           H  
ATOM   2174  HA  PHE A 161      -0.138 -36.059  48.877  1.00 37.71           H  
ATOM   2175  HB2 PHE A 161       2.158 -36.114  49.735  1.00 35.73           H  
ATOM   2176  HB3 PHE A 161       2.072 -34.380  50.129  1.00 35.73           H  
ATOM   2177  HD1 PHE A 161       2.117 -36.820  47.338  1.00 33.73           H  
ATOM   2178  HD2 PHE A 161       2.513 -32.738  48.487  1.00 32.34           H  
ATOM   2179  HE1 PHE A 161       2.960 -36.273  45.097  1.00 32.53           H  
ATOM   2180  HE2 PHE A 161       3.358 -32.187  46.248  1.00 31.46           H  
ATOM   2181  HZ  PHE A 161       3.585 -33.955  44.548  1.00 31.69           H  
ATOM   2182  N   LYS A 162      -0.916 -36.675  51.116  1.00 44.88           N  
ATOM   2183  CA  LYS A 162      -1.348 -37.109  52.440  1.00 48.73           C  
ATOM   2184  C   LYS A 162      -0.146 -37.521  53.283  1.00 49.87           C  
ATOM   2185  O   LYS A 162      -0.102 -37.272  54.485  1.00 49.64           O  
ATOM   2186  CB  LYS A 162      -2.335 -38.273  52.335  1.00 51.34           C  
ATOM   2187  CG  LYS A 162      -3.084 -38.548  53.628  1.00 53.62           C  
ATOM   2188  CD  LYS A 162      -3.645 -39.960  53.674  1.00 56.02           C  
ATOM   2189  CE  LYS A 162      -4.298 -40.242  55.020  1.00 57.81           C  
ATOM   2190  NZ  LYS A 162      -4.686 -41.673  55.156  1.00 59.70           N1+
ATOM   2191  H   LYS A 162      -1.158 -37.235  50.311  1.00 44.88           H  
ATOM   2192  HA  LYS A 162      -1.850 -36.271  52.924  1.00 48.73           H  
ATOM   2193  HB2 LYS A 162      -1.782 -39.171  52.058  1.00 51.34           H  
ATOM   2194  HB3 LYS A 162      -3.062 -38.040  51.557  1.00 51.34           H  
ATOM   2195  HG2 LYS A 162      -3.908 -37.839  53.715  1.00 53.62           H  
ATOM   2196  HG3 LYS A 162      -2.400 -38.414  54.466  1.00 53.62           H  
ATOM   2197  HD2 LYS A 162      -2.835 -40.671  53.515  1.00 56.02           H  
ATOM   2198  HD3 LYS A 162      -4.389 -40.074  52.886  1.00 56.02           H  
ATOM   2199  HE2 LYS A 162      -5.190 -39.624  55.116  1.00 57.81           H  
ATOM   2200  HE3 LYS A 162      -3.594 -39.990  55.813  1.00 57.81           H  
ATOM   2201  HZ1 LYS A 162      -5.338 -41.916  54.424  1.00 59.70           H  
ATOM   2202  HZ2 LYS A 162      -3.863 -42.254  55.080  1.00 59.70           H  
ATOM   2203  HZ3 LYS A 162      -5.120 -41.820  56.056  1.00 59.70           H  
ATOM   2204  N   ASP A 163       0.855 -38.144  52.638  1.00 50.56           N  
ATOM   2205  CA  ASP A 163       2.096 -38.468  53.299  1.00 50.71           C  
ATOM   2206  C   ASP A 163       3.180 -37.576  52.772  1.00 49.20           C  
ATOM   2207  O   ASP A 163       3.715 -37.783  51.711  1.00 49.46           O  
ATOM   2208  CB  ASP A 163       2.476 -39.921  53.081  1.00 52.56           C  
ATOM   2209  CG  ASP A 163       3.474 -40.428  54.089  1.00 53.73           C  
ATOM   2210  OD1 ASP A 163       3.651 -39.792  55.120  1.00 53.98           O  
ATOM   2211  OD2 ASP A 163       4.075 -41.475  53.852  1.00 54.72           O1-
ATOM   2212  H   ASP A 163       0.736 -38.392  51.666  1.00 50.56           H  
ATOM   2213  HA  ASP A 163       1.969 -38.313  54.370  1.00 50.71           H  
ATOM   2214  HB2 ASP A 163       2.907 -40.021  52.085  1.00 52.56           H  
ATOM   2215  HB3 ASP A 163       1.574 -40.529  53.149  1.00 52.56           H  
ATOM   2216  N   VAL A 164       3.524 -36.589  53.561  1.00 47.54           N  
ATOM   2217  CA  VAL A 164       4.474 -35.564  53.138  1.00 46.16           C  
ATOM   2218  C   VAL A 164       5.927 -36.061  53.149  1.00 45.54           C  
ATOM   2219  O   VAL A 164       6.844 -35.338  52.758  1.00 44.01           O  
ATOM   2220  CB  VAL A 164       4.324 -34.281  53.998  1.00 43.80           C  
ATOM   2221  CG1 VAL A 164       5.025 -34.441  55.336  1.00 44.02           C  
ATOM   2222  CG2 VAL A 164       4.846 -33.058  53.254  1.00 43.52           C  
ATOM   2223  H   VAL A 164       3.122 -36.535  54.486  1.00 47.54           H  
ATOM   2224  HA  VAL A 164       4.232 -35.322  52.103  1.00 46.16           H  
ATOM   2225  HB  VAL A 164       3.262 -34.128  54.189  1.00 43.80           H  
ATOM   2226 HG11 VAL A 164       4.611 -35.301  55.863  1.00 44.02           H  
ATOM   2227 HG12 VAL A 164       6.091 -34.595  55.171  1.00 44.02           H  
ATOM   2228 HG13 VAL A 164       4.876 -33.542  55.934  1.00 44.02           H  
ATOM   2229 HG21 VAL A 164       5.909 -33.184  53.050  1.00 43.52           H  
ATOM   2230 HG22 VAL A 164       4.306 -32.947  52.314  1.00 43.52           H  
ATOM   2231 HG23 VAL A 164       4.696 -32.169  53.866  1.00 43.52           H  
ATOM   2232  N   GLU A 165       6.133 -37.302  53.582  1.00 46.59           N  
ATOM   2233  CA  GLU A 165       7.471 -37.890  53.584  1.00 47.54           C  
ATOM   2234  C   GLU A 165       7.731 -38.759  52.359  1.00 46.21           C  
ATOM   2235  O   GLU A 165       8.839 -39.263  52.172  1.00 46.38           O  
ATOM   2236  CB  GLU A 165       7.711 -38.707  54.853  1.00 50.37           C  
ATOM   2237  CG  GLU A 165       8.638 -38.033  55.847  1.00 52.73           C  
ATOM   2238  CD  GLU A 165       8.034 -36.777  56.439  1.00 55.07           C  
ATOM   2239  OE1 GLU A 165       6.800 -36.742  56.627  1.00 56.15           O  
ATOM   2240  OE2 GLU A 165       8.791 -35.823  56.712  1.00 55.33           O1-
ATOM   2241  H   GLU A 165       5.351 -37.847  53.915  1.00 46.59           H  
ATOM   2242  HA  GLU A 165       8.170 -37.054  53.554  1.00 47.54           H  
ATOM   2243  HB2 GLU A 165       8.149 -39.664  54.568  1.00 50.37           H  
ATOM   2244  HB3 GLU A 165       6.750 -38.877  55.339  1.00 50.37           H  
ATOM   2245  HG2 GLU A 165       9.565 -37.769  55.338  1.00 52.73           H  
ATOM   2246  HG3 GLU A 165       8.853 -38.732  56.655  1.00 52.73           H  
ATOM   2247  N   SER A 166       6.708 -38.937  51.530  1.00 45.24           N  
ATOM   2248  CA  SER A 166       6.839 -39.735  50.318  1.00 44.59           C  
ATOM   2249  C   SER A 166       7.811 -39.081  49.343  1.00 44.36           C  
ATOM   2250  O   SER A 166       8.027 -37.869  49.392  1.00 43.85           O  
ATOM   2251  CB  SER A 166       5.475 -39.926  49.653  1.00 43.78           C  
ATOM   2252  OG  SER A 166       4.872 -38.677  49.362  1.00 42.71           O  
ATOM   2253  H   SER A 166       5.819 -38.509  51.745  1.00 45.24           H  
ATOM   2254  HA  SER A 166       7.234 -40.712  50.596  1.00 44.59           H  
ATOM   2255  HB2 SER A 166       4.826 -40.487  50.326  1.00 43.78           H  
ATOM   2256  HB3 SER A 166       5.606 -40.483  48.725  1.00 43.78           H  
ATOM   2257  HG  SER A 166       4.767 -38.205  50.191  1.00 42.71           H  
ATOM   2258  N   ASP A 167       8.399 -39.889  48.465  1.00 45.39           N  
ATOM   2259  CA  ASP A 167       9.332 -39.386  47.463  1.00 46.06           C  
ATOM   2260  C   ASP A 167       8.635 -38.379  46.559  1.00 44.51           C  
ATOM   2261  O   ASP A 167       9.231 -37.388  46.140  1.00 44.64           O  
ATOM   2262  CB  ASP A 167       9.891 -40.534  46.622  1.00 48.39           C  
ATOM   2263  CG  ASP A 167      10.130 -41.790  47.433  1.00 50.67           C  
ATOM   2264  OD1 ASP A 167      10.138 -41.704  48.680  1.00 51.51           O  
ATOM   2265  OD2 ASP A 167      10.314 -42.865  46.823  1.00 51.66           O1-
ATOM   2266  H   ASP A 167       8.194 -40.878  48.493  1.00 45.39           H  
ATOM   2267  HA  ASP A 167      10.158 -38.896  47.979  1.00 46.06           H  
ATOM   2268  HB2 ASP A 167      10.837 -40.217  46.184  1.00 48.39           H  
ATOM   2269  HB3 ASP A 167       9.181 -40.762  45.827  1.00 48.39           H  
ATOM   2270  N   SER A 168       7.366 -38.648  46.268  1.00 43.05           N  
ATOM   2271  CA  SER A 168       6.544 -37.756  45.463  1.00 41.46           C  
ATOM   2272  C   SER A 168       6.457 -36.380  46.111  1.00 38.88           C  
ATOM   2273  O   SER A 168       6.470 -35.357  45.426  1.00 39.45           O  
ATOM   2274  CB  SER A 168       5.142 -38.341  45.294  1.00 43.03           C  
ATOM   2275  OG  SER A 168       5.196 -39.640  44.732  1.00 44.69           O  
ATOM   2276  H   SER A 168       6.957 -39.503  46.618  1.00 43.05           H  
ATOM   2277  HA  SER A 168       7.007 -37.652  44.482  1.00 41.46           H  
ATOM   2278  HB2 SER A 168       4.563 -37.693  44.637  1.00 43.03           H  
ATOM   2279  HB3 SER A 168       4.659 -38.395  46.270  1.00 43.03           H  
ATOM   2280  HG  SER A 168       4.294 -39.956  44.645  1.00 44.69           H  
ATOM   2281  N   ALA A 169       6.370 -36.365  47.437  1.00 35.62           N  
ATOM   2282  CA  ALA A 169       6.320 -35.118  48.187  1.00 32.79           C  
ATOM   2283  C   ALA A 169       7.694 -34.458  48.225  1.00 31.67           C  
ATOM   2284  O   ALA A 169       7.808 -33.238  48.117  1.00 31.51           O  
ATOM   2285  CB  ALA A 169       5.806 -35.367  49.596  1.00 32.53           C  
ATOM   2286  H   ALA A 169       6.338 -37.242  47.938  1.00 35.62           H  
ATOM   2287  HA  ALA A 169       5.631 -34.440  47.683  1.00 32.79           H  
ATOM   2288  HB1 ALA A 169       4.813 -35.814  49.547  1.00 32.53           H  
ATOM   2289  HB2 ALA A 169       6.484 -36.044  50.116  1.00 32.53           H  
ATOM   2290  HB3 ALA A 169       5.752 -34.421  50.136  1.00 32.53           H  
ATOM   2291  N   LYS A 170       8.734 -35.272  48.375  1.00 31.60           N  
ATOM   2292  CA  LYS A 170      10.102 -34.767  48.430  1.00 32.01           C  
ATOM   2293  C   LYS A 170      10.572 -34.262  47.068  1.00 31.95           C  
ATOM   2294  O   LYS A 170      11.216 -33.217  46.976  1.00 31.54           O  
ATOM   2295  CB  LYS A 170      11.055 -35.842  48.955  1.00 32.28           C  
ATOM   2296  CG  LYS A 170      10.731 -36.326  50.360  1.00 32.46           C  
ATOM   2297  CD  LYS A 170      10.732 -35.179  51.358  1.00 33.28           C  
ATOM   2298  CE  LYS A 170      10.395 -35.668  52.757  1.00 34.44           C  
ATOM   2299  NZ  LYS A 170      10.400 -34.560  53.753  1.00 34.53           N1+
ATOM   2300  H   LYS A 170       8.573 -36.266  48.453  1.00 31.60           H  
ATOM   2301  HA  LYS A 170      10.110 -33.923  49.119  1.00 32.01           H  
ATOM   2302  HB2 LYS A 170      12.065 -35.432  48.958  1.00 32.28           H  
ATOM   2303  HB3 LYS A 170      11.012 -36.697  48.280  1.00 32.28           H  
ATOM   2304  HG2 LYS A 170      11.478 -37.060  50.663  1.00 32.46           H  
ATOM   2305  HG3 LYS A 170       9.745 -36.791  50.356  1.00 32.46           H  
ATOM   2306  HD2 LYS A 170       9.991 -34.440  51.051  1.00 33.28           H  
ATOM   2307  HD3 LYS A 170      11.720 -34.719  51.370  1.00 33.28           H  
ATOM   2308  HE2 LYS A 170      11.132 -36.413  53.056  1.00 34.44           H  
ATOM   2309  HE3 LYS A 170       9.404 -36.123  52.742  1.00 34.44           H  
ATOM   2310  HZ1 LYS A 170      11.314 -34.131  53.775  1.00 34.53           H  
ATOM   2311  HZ2 LYS A 170       9.711 -33.869  53.492  1.00 34.53           H  
ATOM   2312  HZ3 LYS A 170      10.178 -34.928  54.667  1.00 34.53           H  
ATOM   2313  N   GLN A 171      10.249 -35.005  46.014  1.00 32.66           N  
ATOM   2314  CA  GLN A 171      10.584 -34.580  44.658  1.00 32.39           C  
ATOM   2315  C   GLN A 171       9.814 -33.318  44.289  1.00 30.95           C  
ATOM   2316  O   GLN A 171      10.261 -32.526  43.460  1.00 30.50           O  
ATOM   2317  CB  GLN A 171      10.304 -35.694  43.646  1.00 32.83           C  
ATOM   2318  CG  GLN A 171      11.310 -36.835  43.683  1.00 34.86           C  
ATOM   2319  CD  GLN A 171      12.718 -36.384  43.337  1.00 37.64           C  
ATOM   2320  OE1 GLN A 171      13.032 -36.125  42.175  1.00 38.59           O  
ATOM   2321  NE2 GLN A 171      13.575 -36.287  44.349  1.00 38.85           N  
ATOM   2322  H   GLN A 171       9.763 -35.879  46.154  1.00 32.66           H  
ATOM   2323  HA  GLN A 171      11.651 -34.358  44.628  1.00 32.39           H  
ATOM   2324  HB2 GLN A 171      10.316 -35.259  42.646  1.00 32.83           H  
ATOM   2325  HB3 GLN A 171       9.315 -36.103  43.852  1.00 32.83           H  
ATOM   2326  HG2 GLN A 171      11.001 -37.596  42.966  1.00 34.86           H  
ATOM   2327  HG3 GLN A 171      11.317 -37.262  44.686  1.00 34.86           H  
ATOM   2328 HE21 GLN A 171      13.275 -36.509  45.288  1.00 38.85           H  
ATOM   2329 HE22 GLN A 171      14.526 -35.991  44.179  1.00 38.85           H  
ATOM   2330  N   PHE A 172       8.654 -33.138  44.913  1.00 30.29           N  
ATOM   2331  CA  PHE A 172       7.858 -31.934  44.717  1.00 29.65           C  
ATOM   2332  C   PHE A 172       8.537 -30.727  45.353  1.00 30.63           C  
ATOM   2333  O   PHE A 172       8.574 -29.645  44.768  1.00 31.28           O  
ATOM   2334  CB  PHE A 172       6.452 -32.113  45.293  1.00 28.52           C  
ATOM   2335  CG  PHE A 172       5.629 -30.857  45.278  1.00 27.44           C  
ATOM   2336  CD1 PHE A 172       5.058 -30.404  44.101  1.00 26.12           C  
ATOM   2337  CD2 PHE A 172       5.426 -30.131  46.440  1.00 27.20           C  
ATOM   2338  CE1 PHE A 172       4.301 -29.248  44.082  1.00 25.53           C  
ATOM   2339  CE2 PHE A 172       4.671 -28.974  46.427  1.00 26.82           C  
ATOM   2340  CZ  PHE A 172       4.108 -28.532  45.247  1.00 26.15           C  
ATOM   2341  H   PHE A 172       8.316 -33.855  45.539  1.00 30.29           H  
ATOM   2342  HA  PHE A 172       7.774 -31.759  43.644  1.00 29.65           H  
ATOM   2343  HB2 PHE A 172       6.543 -32.452  46.325  1.00 28.52           H  
ATOM   2344  HB3 PHE A 172       5.934 -32.871  44.706  1.00 28.52           H  
ATOM   2345  HD1 PHE A 172       5.206 -30.960  43.187  1.00 26.12           H  
ATOM   2346  HD2 PHE A 172       5.863 -30.473  47.367  1.00 27.20           H  
ATOM   2347  HE1 PHE A 172       3.861 -28.905  43.157  1.00 25.53           H  
ATOM   2348  HE2 PHE A 172       4.522 -28.416  47.339  1.00 26.82           H  
ATOM   2349  HZ  PHE A 172       3.518 -27.628  45.235  1.00 26.15           H  
ATOM   2350  N   LEU A 173       9.073 -30.919  46.554  1.00 30.71           N  
ATOM   2351  CA  LEU A 173       9.765 -29.847  47.260  1.00 31.11           C  
ATOM   2352  C   LEU A 173      11.085 -29.508  46.576  1.00 31.91           C  
ATOM   2353  O   LEU A 173      11.522 -28.358  46.589  1.00 32.07           O  
ATOM   2354  CB  LEU A 173      10.003 -30.225  48.724  1.00 31.43           C  
ATOM   2355  CG  LEU A 173       8.749 -30.524  49.549  1.00 31.23           C  
ATOM   2356  CD1 LEU A 173       9.094 -30.719  51.018  1.00 31.55           C  
ATOM   2357  CD2 LEU A 173       7.715 -29.424  49.376  1.00 30.49           C  
ATOM   2358  H   LEU A 173       8.999 -31.828  46.988  1.00 30.71           H  
ATOM   2359  HA  LEU A 173       9.129 -28.962  47.232  1.00 31.11           H  
ATOM   2360  HB2 LEU A 173      10.528 -29.398  49.202  1.00 31.43           H  
ATOM   2361  HB3 LEU A 173      10.634 -31.114  48.741  1.00 31.43           H  
ATOM   2362  HG  LEU A 173       8.319 -31.455  49.181  1.00 31.23           H  
ATOM   2363 HD11 LEU A 173       9.812 -31.533  51.118  1.00 31.55           H  
ATOM   2364 HD12 LEU A 173       9.528 -29.801  51.414  1.00 31.55           H  
ATOM   2365 HD13 LEU A 173       8.189 -30.963  51.574  1.00 31.55           H  
ATOM   2366 HD21 LEU A 173       8.124 -28.481  49.738  1.00 30.49           H  
ATOM   2367 HD22 LEU A 173       7.460 -29.328  48.321  1.00 30.49           H  
ATOM   2368 HD23 LEU A 173       6.820 -29.674  49.945  1.00 30.49           H  
ATOM   2369  N   GLN A 174      11.714 -30.516  45.980  1.00 32.53           N  
ATOM   2370  CA  GLN A 174      12.942 -30.312  45.220  1.00 33.62           C  
ATOM   2371  C   GLN A 174      12.666 -29.494  43.964  1.00 33.50           C  
ATOM   2372  O   GLN A 174      13.513 -28.722  43.515  1.00 35.31           O  
ATOM   2373  CB  GLN A 174      13.573 -31.655  44.847  1.00 35.22           C  
ATOM   2374  CG  GLN A 174      14.316 -32.330  45.987  1.00 37.50           C  
ATOM   2375  CD  GLN A 174      15.615 -31.627  46.329  1.00 41.51           C  
ATOM   2376  NE2 GLN A 174      15.852 -31.258  47.479  1.00 43.30           N  
ATOM   2377  OE1 GLN A 174      16.469 -31.442  45.328  1.00 43.04           O  
ATOM   2378  H   GLN A 174      11.331 -31.448  46.055  1.00 32.53           H  
ATOM   2379  HA  GLN A 174      13.642 -29.760  45.847  1.00 33.62           H  
ATOM   2380  HB2 GLN A 174      14.277 -31.488  44.032  1.00 35.22           H  
ATOM   2381  HB3 GLN A 174      12.781 -32.324  44.512  1.00 35.22           H  
ATOM   2382  HG2 GLN A 174      14.540 -33.357  45.699  1.00 37.50           H  
ATOM   2383  HG3 GLN A 174      13.676 -32.331  46.869  1.00 37.50           H  
ATOM   2384 HE21 GLN A 174      16.724 -30.795  47.691  1.00 43.30           H  
ATOM   2385 HE22 GLN A 174      15.175 -31.419  48.211  1.00 43.30           H  
ATOM   2386  N   ALA A 175      11.474 -29.669  43.402  1.00 32.35           N  
ATOM   2387  CA  ALA A 175      11.071 -28.930  42.212  1.00 33.41           C  
ATOM   2388  C   ALA A 175      10.666 -27.504  42.570  1.00 34.85           C  
ATOM   2389  O   ALA A 175      10.810 -26.586  41.762  1.00 35.67           O  
ATOM   2390  CB  ALA A 175       9.932 -29.645  41.504  1.00 32.19           C  
ATOM   2391  H   ALA A 175      10.830 -30.332  43.810  1.00 32.35           H  
ATOM   2392  HA  ALA A 175      11.924 -28.881  41.536  1.00 33.41           H  
ATOM   2393  HB1 ALA A 175      10.248 -30.652  41.232  1.00 32.19           H  
ATOM   2394  HB2 ALA A 175       9.070 -29.702  42.169  1.00 32.19           H  
ATOM   2395  HB3 ALA A 175       9.661 -29.094  40.604  1.00 32.19           H  
ATOM   2396  N   ALA A 176      10.157 -27.327  43.785  1.00 34.98           N  
ATOM   2397  CA  ALA A 176       9.745 -26.012  44.260  1.00 35.78           C  
ATOM   2398  C   ALA A 176      10.955 -25.112  44.479  1.00 38.94           C  
ATOM   2399  O   ALA A 176      10.905 -23.911  44.215  1.00 39.87           O  
ATOM   2400  CB  ALA A 176       8.937 -26.140  45.542  1.00 35.40           C  
ATOM   2401  H   ALA A 176      10.053 -28.125  44.395  1.00 34.98           H  
ATOM   2402  HA  ALA A 176       9.115 -25.555  43.497  1.00 35.78           H  
ATOM   2403  HB1 ALA A 176       8.062 -26.764  45.359  1.00 35.40           H  
ATOM   2404  HB2 ALA A 176       9.554 -26.596  46.316  1.00 35.40           H  
ATOM   2405  HB3 ALA A 176       8.615 -25.151  45.869  1.00 35.40           H  
ATOM   2406  N   GLU A 177      12.043 -25.703  44.962  1.00 41.40           N  
ATOM   2407  CA  GLU A 177      13.273 -24.962  45.210  1.00 44.32           C  
ATOM   2408  C   GLU A 177      13.941 -24.539  43.905  1.00 45.64           C  
ATOM   2409  O   GLU A 177      14.670 -23.549  43.866  1.00 46.41           O  
ATOM   2410  CB  GLU A 177      14.244 -25.801  46.046  1.00 46.43           C  
ATOM   2411  CG  GLU A 177      13.731 -26.159  47.433  1.00 48.08           C  
ATOM   2412  CD  GLU A 177      13.683 -24.967  48.368  1.00 50.49           C  
ATOM   2413  OE1 GLU A 177      14.446 -24.002  48.147  1.00 51.38           O  
ATOM   2414  OE2 GLU A 177      12.882 -24.994  49.326  1.00 51.15           O1-
ATOM   2415  H   GLU A 177      12.017 -26.693  45.163  1.00 41.40           H  
ATOM   2416  HA  GLU A 177      13.010 -24.061  45.764  1.00 44.32           H  
ATOM   2417  HB2 GLU A 177      15.170 -25.238  46.160  1.00 46.43           H  
ATOM   2418  HB3 GLU A 177      14.445 -26.727  45.507  1.00 46.43           H  
ATOM   2419  HG2 GLU A 177      14.390 -26.913  47.864  1.00 48.08           H  
ATOM   2420  HG3 GLU A 177      12.725 -26.567  47.337  1.00 48.08           H  
ATOM   2421  N   ALA A 178      13.683 -25.290  42.839  1.00 46.35           N  
ATOM   2422  CA  ALA A 178      14.317 -25.036  41.549  1.00 48.58           C  
ATOM   2423  C   ALA A 178      13.606 -23.949  40.747  1.00 50.63           C  
ATOM   2424  O   ALA A 178      14.050 -23.578  39.660  1.00 50.93           O  
ATOM   2425  CB  ALA A 178      14.404 -26.321  40.739  1.00 47.72           C  
ATOM   2426  H   ALA A 178      13.031 -26.057  42.924  1.00 46.35           H  
ATOM   2427  HA  ALA A 178      15.323 -24.670  41.757  1.00 48.58           H  
ATOM   2428  HB1 ALA A 178      14.954 -27.072  41.306  1.00 47.72           H  
ATOM   2429  HB2 ALA A 178      13.399 -26.688  40.531  1.00 47.72           H  
ATOM   2430  HB3 ALA A 178      14.921 -26.124  39.800  1.00 47.72           H  
ATOM   2431  N   ILE A 179      12.500 -23.445  41.282  1.00 52.75           N  
ATOM   2432  CA  ILE A 179      11.756 -22.379  40.622  1.00 55.68           C  
ATOM   2433  C   ILE A 179      11.457 -21.243  41.593  1.00 58.94           C  
ATOM   2434  O   ILE A 179      11.006 -21.471  42.714  1.00 59.14           O  
ATOM   2435  CB  ILE A 179      10.447 -22.897  40.002  1.00 54.63           C  
ATOM   2436  CG1 ILE A 179      10.752 -23.870  38.863  1.00 53.84           C  
ATOM   2437  CG2 ILE A 179       9.604 -21.744  39.487  1.00 55.37           C  
ATOM   2438  CD1 ILE A 179       9.531 -24.303  38.088  1.00 52.58           C  
ATOM   2439  H   ILE A 179      12.167 -23.808  42.164  1.00 52.75           H  
ATOM   2440  HA  ILE A 179      12.386 -22.001  39.817  1.00 55.68           H  
ATOM   2441  HB  ILE A 179       9.884 -23.419  40.776  1.00 54.63           H  
ATOM   2442 HG12 ILE A 179      11.223 -24.757  39.286  1.00 53.84           H  
ATOM   2443 HG13 ILE A 179      11.443 -23.386  38.173  1.00 53.84           H  
ATOM   2444 HG21 ILE A 179       9.380 -21.062  40.308  1.00 55.37           H  
ATOM   2445 HG22 ILE A 179      10.153 -21.211  38.711  1.00 55.37           H  
ATOM   2446 HG23 ILE A 179       8.673 -22.131  39.072  1.00 55.37           H  
ATOM   2447 HD11 ILE A 179       8.827 -24.790  38.762  1.00 52.58           H  
ATOM   2448 HD12 ILE A 179       9.058 -23.430  37.638  1.00 52.58           H  
ATOM   2449 HD13 ILE A 179       9.827 -25.001  37.305  1.00 52.58           H  
ATOM   2450  N   ASP A 180      11.716 -20.017  41.154  1.00 61.62           N  
ATOM   2451  CA  ASP A 180      11.568 -18.853  42.015  1.00 63.75           C  
ATOM   2452  C   ASP A 180      10.511 -17.869  41.511  1.00 62.68           C  
ATOM   2453  O   ASP A 180       9.969 -17.084  42.288  1.00 62.43           O  
ATOM   2454  CB  ASP A 180      12.921 -18.159  42.197  1.00 67.54           C  
ATOM   2455  CG  ASP A 180      12.865 -17.022  43.200  1.00 69.84           C  
ATOM   2456  OD1 ASP A 180      11.878 -16.942  43.962  1.00 69.11           O  
ATOM   2457  OD2 ASP A 180      13.807 -16.202  43.221  1.00 71.99           O1-
ATOM   2458  H   ASP A 180      12.023 -19.889  40.200  1.00 61.62           H  
ATOM   2459  HA  ASP A 180      11.214 -19.211  42.982  1.00 63.75           H  
ATOM   2460  HB2 ASP A 180      13.240 -17.760  41.234  1.00 67.54           H  
ATOM   2461  HB3 ASP A 180      13.647 -18.895  42.544  1.00 67.54           H  
ATOM   2462  N   ASP A 181      10.203 -17.989  40.238  1.00 61.75           N  
ATOM   2463  CA  ASP A 181       9.253 -17.146  39.569  1.00 60.72           C  
ATOM   2464  C   ASP A 181       7.834 -17.555  39.791  1.00 55.92           C  
ATOM   2465  O   ASP A 181       6.941 -16.899  39.309  1.00 55.90           O  
ATOM   2466  CB  ASP A 181       9.516 -17.233  38.085  1.00 63.41           C  
ATOM   2467  CG  ASP A 181      10.183 -18.515  37.709  1.00 65.20           C  
ATOM   2468  OD1 ASP A 181      10.991 -18.997  38.525  1.00 66.22           O  
ATOM   2469  OD2 ASP A 181       9.907 -19.046  36.614  1.00 65.18           O1-
ATOM   2470  H   ASP A 181      10.659 -18.713  39.702  1.00 61.75           H  
ATOM   2471  HA  ASP A 181       9.378 -16.141  39.972  1.00 60.72           H  
ATOM   2472  HB2 ASP A 181      10.159 -16.403  37.792  1.00 63.41           H  
ATOM   2473  HB3 ASP A 181       8.566 -17.162  37.555  1.00 63.41           H  
ATOM   2474  N   ILE A 182       7.640 -18.660  40.486  1.00 51.27           N  
ATOM   2475  CA  ILE A 182       6.323 -19.207  40.793  1.00 45.79           C  
ATOM   2476  C   ILE A 182       6.225 -19.658  42.246  1.00 42.86           C  
ATOM   2477  O   ILE A 182       7.099 -20.371  42.737  1.00 43.22           O  
ATOM   2478  CB  ILE A 182       5.995 -20.401  39.874  1.00 43.62           C  
ATOM   2479  CG1 ILE A 182       6.048 -19.973  38.407  1.00 43.30           C  
ATOM   2480  CG2 ILE A 182       4.634 -20.990  40.212  1.00 42.52           C  
ATOM   2481  CD1 ILE A 182       5.738 -21.088  37.437  1.00 42.90           C  
ATOM   2482  H   ILE A 182       8.451 -19.156  40.825  1.00 51.27           H  
ATOM   2483  HA  ILE A 182       5.603 -18.407  40.624  1.00 45.79           H  
ATOM   2484  HB  ILE A 182       6.746 -21.174  40.038  1.00 43.62           H  
ATOM   2485 HG12 ILE A 182       7.050 -19.600  38.194  1.00 43.30           H  
ATOM   2486 HG13 ILE A 182       5.323 -19.174  38.255  1.00 43.30           H  
ATOM   2487 HG21 ILE A 182       4.625 -21.309  41.254  1.00 42.52           H  
ATOM   2488 HG22 ILE A 182       3.863 -20.236  40.057  1.00 42.52           H  
ATOM   2489 HG23 ILE A 182       4.439 -21.847  39.568  1.00 42.52           H  
ATOM   2490 HD11 ILE A 182       6.454 -21.898  37.574  1.00 42.90           H  
ATOM   2491 HD12 ILE A 182       4.730 -21.460  37.621  1.00 42.90           H  
ATOM   2492 HD13 ILE A 182       5.806 -20.711  36.416  1.00 42.90           H  
ATOM   2493  N   PRO A 183       5.161 -19.233  42.943  1.00 39.87           N  
ATOM   2494  CA  PRO A 183       4.911 -19.694  44.312  1.00 37.93           C  
ATOM   2495  C   PRO A 183       4.418 -21.138  44.330  1.00 36.50           C  
ATOM   2496  O   PRO A 183       3.576 -21.514  43.513  1.00 36.62           O  
ATOM   2497  CB  PRO A 183       3.807 -18.753  44.799  1.00 37.08           C  
ATOM   2498  CG  PRO A 183       3.101 -18.335  43.558  1.00 37.38           C  
ATOM   2499  CD  PRO A 183       4.164 -18.241  42.503  1.00 38.50           C  
ATOM   2500  HA  PRO A 183       5.808 -19.677  44.931  1.00 37.93           H  
ATOM   2501  HB2 PRO A 183       4.234 -17.889  45.309  1.00 37.08           H  
ATOM   2502  HB3 PRO A 183       3.126 -19.273  45.473  1.00 37.08           H  
ATOM   2503  HG2 PRO A 183       2.620 -17.367  43.701  1.00 37.38           H  
ATOM   2504  HG3 PRO A 183       2.352 -19.075  43.278  1.00 37.38           H  
ATOM   2505  HD2 PRO A 183       3.765 -18.497  41.521  1.00 38.50           H  
ATOM   2506  HD3 PRO A 183       4.596 -17.241  42.470  1.00 38.50           H  
ATOM   2507  N   PHE A 184       4.947 -21.937  45.251  1.00 35.11           N  
ATOM   2508  CA  PHE A 184       4.538 -23.331  45.380  1.00 32.00           C  
ATOM   2509  C   PHE A 184       3.829 -23.579  46.705  1.00 30.92           C  
ATOM   2510  O   PHE A 184       4.207 -23.025  47.737  1.00 30.37           O  
ATOM   2511  CB  PHE A 184       5.745 -24.262  45.251  1.00 31.60           C  
ATOM   2512  CG  PHE A 184       6.264 -24.389  43.849  1.00 31.35           C  
ATOM   2513  CD1 PHE A 184       7.122 -23.439  43.325  1.00 31.77           C  
ATOM   2514  CD2 PHE A 184       5.895 -25.463  43.055  1.00 30.55           C  
ATOM   2515  CE1 PHE A 184       7.601 -23.553  42.035  1.00 31.52           C  
ATOM   2516  CE2 PHE A 184       6.372 -25.583  41.765  1.00 30.84           C  
ATOM   2517  CZ  PHE A 184       7.226 -24.627  41.254  1.00 31.44           C  
ATOM   2518  H   PHE A 184       5.649 -21.570  45.877  1.00 35.11           H  
ATOM   2519  HA  PHE A 184       3.838 -23.545  44.572  1.00 32.00           H  
ATOM   2520  HB2 PHE A 184       5.454 -25.252  45.601  1.00 31.60           H  
ATOM   2521  HB3 PHE A 184       6.546 -23.875  45.880  1.00 31.60           H  
ATOM   2522  HD1 PHE A 184       7.421 -22.598  43.932  1.00 31.77           H  
ATOM   2523  HD2 PHE A 184       5.227 -26.214  43.450  1.00 30.55           H  
ATOM   2524  HE1 PHE A 184       8.268 -22.802  41.638  1.00 31.52           H  
ATOM   2525  HE2 PHE A 184       6.077 -26.425  41.156  1.00 30.84           H  
ATOM   2526  HZ  PHE A 184       7.600 -24.719  40.245  1.00 31.44           H  
ATOM   2527  N   GLY A 185       2.798 -24.415  46.667  1.00 31.24           N  
ATOM   2528  CA  GLY A 185       2.053 -24.759  47.863  1.00 30.84           C  
ATOM   2529  C   GLY A 185       2.000 -26.258  48.075  1.00 30.62           C  
ATOM   2530  O   GLY A 185       2.026 -27.029  47.117  1.00 30.60           O  
ATOM   2531  H   GLY A 185       2.526 -24.821  45.783  1.00 31.24           H  
ATOM   2532  HA2 GLY A 185       1.036 -24.379  47.768  1.00 30.84           H  
ATOM   2533  HA3 GLY A 185       2.534 -24.297  48.725  1.00 30.84           H  
ATOM   2534  N   ILE A 186       1.931 -26.673  49.334  1.00 30.71           N  
ATOM   2535  CA  ILE A 186       1.850 -28.092  49.660  1.00 31.55           C  
ATOM   2536  C   ILE A 186       0.896 -28.333  50.830  1.00 33.74           C  
ATOM   2537  O   ILE A 186       0.920 -27.606  51.824  1.00 33.99           O  
ATOM   2538  CB  ILE A 186       3.247 -28.690  49.955  1.00 30.59           C  
ATOM   2539  CG1 ILE A 186       3.139 -30.185  50.264  1.00 30.21           C  
ATOM   2540  CG2 ILE A 186       3.936 -27.938  51.089  1.00 29.91           C  
ATOM   2541  CD1 ILE A 186       4.474 -30.873  50.398  1.00 29.81           C  
ATOM   2542  H   ILE A 186       1.935 -25.993  50.081  1.00 30.71           H  
ATOM   2543  HA  ILE A 186       1.451 -28.605  48.785  1.00 31.55           H  
ATOM   2544  HB  ILE A 186       3.863 -28.575  49.063  1.00 30.59           H  
ATOM   2545 HG12 ILE A 186       2.584 -30.664  49.457  1.00 30.21           H  
ATOM   2546 HG13 ILE A 186       2.594 -30.305  51.201  1.00 30.21           H  
ATOM   2547 HG21 ILE A 186       4.028 -26.885  50.823  1.00 29.91           H  
ATOM   2548 HG22 ILE A 186       3.345 -28.033  52.000  1.00 29.91           H  
ATOM   2549 HG23 ILE A 186       4.928 -28.359  51.254  1.00 29.91           H  
ATOM   2550 HD11 ILE A 186       5.034 -30.764  49.469  1.00 29.81           H  
ATOM   2551 HD12 ILE A 186       5.035 -30.421  51.216  1.00 29.81           H  
ATOM   2552 HD13 ILE A 186       4.318 -31.932  50.606  1.00 29.81           H  
ATOM   2553  N   THR A 187       0.043 -29.345  50.701  1.00 35.39           N  
ATOM   2554  CA  THR A 187      -0.945 -29.632  51.734  1.00 36.44           C  
ATOM   2555  C   THR A 187      -1.098 -31.127  51.995  1.00 38.84           C  
ATOM   2556  O   THR A 187      -0.758 -31.957  51.153  1.00 38.65           O  
ATOM   2557  CB  THR A 187      -2.326 -29.047  51.376  1.00 36.15           C  
ATOM   2558  OG1 THR A 187      -3.184 -29.110  52.522  1.00 37.17           O  
ATOM   2559  CG2 THR A 187      -2.959 -29.821  50.228  1.00 36.87           C  
ATOM   2560  H   THR A 187       0.080 -29.924  49.874  1.00 35.39           H  
ATOM   2561  HA  THR A 187      -0.570 -29.156  52.640  1.00 36.44           H  
ATOM   2562  HB  THR A 187      -2.194 -28.010  51.067  1.00 36.15           H  
ATOM   2563 HG21 THR A 187      -2.307 -29.775  49.356  1.00 36.87           H  
ATOM   2564 HG22 THR A 187      -3.097 -30.861  50.524  1.00 36.87           H  
ATOM   2565 HG23 THR A 187      -3.926 -29.381  49.983  1.00 36.87           H  
ATOM   2566  HG1 THR A 187      -2.767 -28.606  53.225  1.00 37.17           H  
ATOM   2567  N   SER A 188      -1.604 -31.459  53.177  1.00 42.05           N  
ATOM   2568  CA  SER A 188      -1.919 -32.836  53.523  1.00 45.57           C  
ATOM   2569  C   SER A 188      -3.375 -32.907  53.950  1.00 49.11           C  
ATOM   2570  O   SER A 188      -3.957 -33.987  54.040  1.00 50.42           O  
ATOM   2571  CB  SER A 188      -1.005 -33.336  54.640  1.00 46.25           C  
ATOM   2572  OG  SER A 188      -1.155 -32.555  55.812  1.00 47.61           O  
ATOM   2573  H   SER A 188      -1.776 -30.732  53.857  1.00 42.05           H  
ATOM   2574  HA  SER A 188      -1.758 -33.477  52.656  1.00 45.57           H  
ATOM   2575  HB2 SER A 188       0.031 -33.279  54.305  1.00 46.25           H  
ATOM   2576  HB3 SER A 188      -1.256 -34.372  54.868  1.00 46.25           H  
ATOM   2577  HG  SER A 188      -0.558 -32.909  56.475  1.00 47.61           H  
ATOM   2578  N   ASN A 189      -3.954 -31.741  54.220  1.00 51.46           N  
ATOM   2579  CA  ASN A 189      -5.354 -31.648  54.608  1.00 55.10           C  
ATOM   2580  C   ASN A 189      -6.256 -32.186  53.507  1.00 56.15           C  
ATOM   2581  O   ASN A 189      -6.152 -31.776  52.351  1.00 55.86           O  
ATOM   2582  CB  ASN A 189      -5.727 -30.202  54.936  1.00 56.79           C  
ATOM   2583  CG  ASN A 189      -7.076 -30.089  55.618  1.00 60.45           C  
ATOM   2584  OD1 ASN A 189      -7.494 -30.988  56.347  1.00 62.05           O  
ATOM   2585  ND2 ASN A 189      -7.767 -28.978  55.384  1.00 61.86           N  
ATOM   2586  H   ASN A 189      -3.406 -30.895  54.154  1.00 51.46           H  
ATOM   2587  HA  ASN A 189      -5.498 -32.256  55.501  1.00 55.10           H  
ATOM   2588  HB2 ASN A 189      -5.755 -29.630  54.009  1.00 56.79           H  
ATOM   2589  HB3 ASN A 189      -4.966 -29.786  55.596  1.00 56.79           H  
ATOM   2590 HD21 ASN A 189      -8.673 -28.847  55.812  1.00 61.86           H  
ATOM   2591 HD22 ASN A 189      -7.386 -28.265  54.779  1.00 61.86           H  
ATOM   2592  N   SER A 190      -7.137 -33.110  53.870  1.00 57.72           N  
ATOM   2593  CA  SER A 190      -8.002 -33.748  52.902  1.00 59.24           C  
ATOM   2594  C   SER A 190      -9.240 -32.930  52.632  1.00 60.99           C  
ATOM   2595  O   SER A 190      -9.977 -33.195  51.703  1.00 61.81           O  
ATOM   2596  CB  SER A 190      -8.421 -35.083  53.423  1.00 61.19           C  
ATOM   2597  OG  SER A 190      -8.927 -34.892  54.717  1.00 62.82           O  
ATOM   2598  H   SER A 190      -7.205 -33.373  54.843  1.00 57.72           H  
ATOM   2599  HA  SER A 190      -7.444 -33.847  51.971  1.00 59.24           H  
ATOM   2600  HB2 SER A 190      -7.564 -35.756  53.454  1.00 61.19           H  
ATOM   2601  HB3 SER A 190      -9.193 -35.507  52.781  1.00 61.19           H  
ATOM   2602  HG  SER A 190      -9.671 -34.289  54.652  1.00 62.82           H  
ATOM   2603  N   ASP A 191      -9.503 -31.948  53.470  1.00 61.93           N  
ATOM   2604  CA  ASP A 191     -10.575 -31.008  53.160  1.00 63.01           C  
ATOM   2605  C   ASP A 191     -10.190 -30.193  51.938  1.00 58.95           C  
ATOM   2606  O   ASP A 191     -11.050 -29.697  51.213  1.00 59.03           O  
ATOM   2607  CB  ASP A 191     -10.862 -30.080  54.340  1.00 66.42           C  
ATOM   2608  CG  ASP A 191     -11.533 -30.795  55.489  1.00 70.36           C  
ATOM   2609  OD1 ASP A 191     -12.032 -31.920  55.277  1.00 72.16           O  
ATOM   2610  OD2 ASP A 191     -11.571 -30.230  56.601  1.00 71.41           O1-
ATOM   2611  H   ASP A 191      -8.967 -31.847  54.320  1.00 61.93           H  
ATOM   2612  HA  ASP A 191     -11.483 -31.575  52.956  1.00 63.01           H  
ATOM   2613  HB2 ASP A 191     -11.514 -29.275  54.001  1.00 66.42           H  
ATOM   2614  HB3 ASP A 191      -9.920 -29.661  54.692  1.00 66.42           H  
ATOM   2615  N   VAL A 192      -8.886 -30.063  51.722  1.00 54.95           N  
ATOM   2616  CA  VAL A 192      -8.358 -29.344  50.574  1.00 51.34           C  
ATOM   2617  C   VAL A 192      -8.433 -30.219  49.335  1.00 49.82           C  
ATOM   2618  O   VAL A 192      -8.815 -29.761  48.257  1.00 50.56           O  
ATOM   2619  CB  VAL A 192      -6.901 -28.926  50.807  1.00 49.05           C  
ATOM   2620  CG1 VAL A 192      -6.365 -28.200  49.593  1.00 47.44           C  
ATOM   2621  CG2 VAL A 192      -6.798 -28.049  52.041  1.00 49.63           C  
ATOM   2622  H   VAL A 192      -8.239 -30.478  52.378  1.00 54.95           H  
ATOM   2623  HA  VAL A 192      -8.962 -28.448  50.433  1.00 51.34           H  
ATOM   2624  HB  VAL A 192      -6.300 -29.821  50.968  1.00 49.05           H  
ATOM   2625 HG11 VAL A 192      -6.428 -28.852  48.722  1.00 47.44           H  
ATOM   2626 HG12 VAL A 192      -6.956 -27.301  49.417  1.00 47.44           H  
ATOM   2627 HG13 VAL A 192      -5.325 -27.923  49.765  1.00 47.44           H  
ATOM   2628 HG21 VAL A 192      -7.394 -27.148  51.897  1.00 49.63           H  
ATOM   2629 HG22 VAL A 192      -7.169 -28.596  52.908  1.00 49.63           H  
ATOM   2630 HG23 VAL A 192      -5.756 -27.773  52.205  1.00 49.63           H  
ATOM   2631  N   PHE A 193      -8.012 -31.449  49.500  1.00 47.78           N  
ATOM   2632  CA  PHE A 193      -8.135 -32.401  48.443  1.00 46.61           C  
ATOM   2633  C   PHE A 193      -9.571 -32.408  47.896  1.00 48.38           C  
ATOM   2634  O   PHE A 193      -9.769 -32.265  46.713  1.00 48.62           O  
ATOM   2635  CB  PHE A 193      -7.809 -33.790  48.954  1.00 45.46           C  
ATOM   2636  CG  PHE A 193      -6.367 -34.097  49.119  1.00 42.29           C  
ATOM   2637  CD1 PHE A 193      -5.841 -35.204  48.541  1.00 41.38           C  
ATOM   2638  CD2 PHE A 193      -5.568 -33.363  49.910  1.00 41.16           C  
ATOM   2639  CE1 PHE A 193      -4.583 -35.540  48.713  1.00 39.88           C  
ATOM   2640  CE2 PHE A 193      -4.308 -33.711  50.069  1.00 39.84           C  
ATOM   2641  CZ  PHE A 193      -3.829 -34.810  49.464  1.00 39.41           C  
ATOM   2642  H   PHE A 193      -7.598 -31.725  50.379  1.00 47.78           H  
ATOM   2643  HA  PHE A 193      -7.440 -32.122  47.651  1.00 46.61           H  
ATOM   2644  HB2 PHE A 193      -8.226 -34.511  48.251  1.00 45.46           H  
ATOM   2645  HB3 PHE A 193      -8.289 -33.910  49.925  1.00 45.46           H  
ATOM   2646  HD1 PHE A 193      -6.472 -35.826  47.923  1.00 41.38           H  
ATOM   2647  HD2 PHE A 193      -5.957 -32.491  50.414  1.00 41.16           H  
ATOM   2648  HE1 PHE A 193      -4.183 -36.419  48.230  1.00 39.88           H  
ATOM   2649  HE2 PHE A 193      -3.658 -33.111  50.688  1.00 39.84           H  
ATOM   2650  HZ  PHE A 193      -2.795 -35.088  49.608  1.00 39.41           H  
ATOM   2651  N   SER A 194     -10.567 -32.589  48.759  1.00 49.90           N  
ATOM   2652  CA  SER A 194     -11.964 -32.628  48.353  1.00 51.97           C  
ATOM   2653  C   SER A 194     -12.381 -31.291  47.758  1.00 51.48           C  
ATOM   2654  O   SER A 194     -13.176 -31.237  46.818  1.00 51.78           O  
ATOM   2655  CB  SER A 194     -12.855 -32.980  49.546  1.00 53.71           C  
ATOM   2656  OG  SER A 194     -12.373 -34.129  50.222  1.00 53.71           O  
ATOM   2657  H   SER A 194     -10.344 -32.704  49.737  1.00 49.90           H  
ATOM   2658  HA  SER A 194     -12.082 -33.399  47.591  1.00 51.97           H  
ATOM   2659  HB2 SER A 194     -13.866 -33.175  49.190  1.00 53.71           H  
ATOM   2660  HB3 SER A 194     -12.870 -32.139  50.239  1.00 53.71           H  
ATOM   2661  HG  SER A 194     -11.486 -33.932  50.533  1.00 53.71           H  
ATOM   2662  N   LYS A 195     -11.827 -30.213  48.305  1.00 50.88           N  
ATOM   2663  CA  LYS A 195     -12.151 -28.870  47.845  1.00 51.64           C  
ATOM   2664  C   LYS A 195     -11.736 -28.674  46.399  1.00 51.77           C  
ATOM   2665  O   LYS A 195     -12.503 -28.174  45.584  1.00 52.85           O  
ATOM   2666  CB  LYS A 195     -11.460 -27.818  48.707  1.00 50.98           C  
ATOM   2667  CG  LYS A 195     -11.883 -26.403  48.368  1.00 51.41           C  
ATOM   2668  CD  LYS A 195     -11.139 -25.380  49.203  1.00 50.26           C  
ATOM   2669  CE  LYS A 195     -11.546 -23.967  48.827  1.00 49.68           C  
ATOM   2670  NZ  LYS A 195     -10.363 -23.097  48.612  1.00 47.21           N1+
ATOM   2671  H   LYS A 195     -11.165 -30.329  49.059  1.00 50.88           H  
ATOM   2672  HA  LYS A 195     -13.231 -28.752  47.927  1.00 51.64           H  
ATOM   2673  HB2 LYS A 195     -10.383 -27.903  48.562  1.00 50.98           H  
ATOM   2674  HB3 LYS A 195     -11.702 -28.012  49.752  1.00 50.98           H  
ATOM   2675  HG2 LYS A 195     -12.952 -26.300  48.553  1.00 51.41           H  
ATOM   2676  HG3 LYS A 195     -11.677 -26.216  47.314  1.00 51.41           H  
ATOM   2677  HD2 LYS A 195     -10.068 -25.498  49.039  1.00 50.26           H  
ATOM   2678  HD3 LYS A 195     -11.366 -25.547  50.256  1.00 50.26           H  
ATOM   2679  HE2 LYS A 195     -12.152 -23.548  49.630  1.00 49.68           H  
ATOM   2680  HE3 LYS A 195     -12.132 -24.000  47.909  1.00 49.68           H  
ATOM   2681  HZ1 LYS A 195      -9.814 -23.061  49.459  1.00 47.21           H  
ATOM   2682  HZ2 LYS A 195      -9.801 -23.473  47.862  1.00 47.21           H  
ATOM   2683  HZ3 LYS A 195     -10.670 -22.166  48.369  1.00 47.21           H  
ATOM   2684  N   TYR A 196     -10.524 -29.091  46.091  1.00 50.82           N  
ATOM   2685  CA  TYR A 196      -9.996 -28.948  44.757  1.00 50.28           C  
ATOM   2686  C   TYR A 196     -10.236 -30.182  43.896  1.00 52.84           C  
ATOM   2687  O   TYR A 196      -9.547 -30.423  42.930  1.00 52.06           O  
ATOM   2688  CB  TYR A 196      -8.534 -28.539  44.827  1.00 46.85           C  
ATOM   2689  CG  TYR A 196      -8.425 -27.114  45.205  1.00 45.34           C  
ATOM   2690  CD1 TYR A 196      -8.698 -26.143  44.315  1.00 44.91           C  
ATOM   2691  CD2 TYR A 196      -8.107 -26.741  46.459  1.00 45.15           C  
ATOM   2692  CE1 TYR A 196      -8.646 -24.864  44.652  1.00 44.96           C  
ATOM   2693  CE2 TYR A 196      -8.043 -25.453  46.794  1.00 45.10           C  
ATOM   2694  CZ  TYR A 196      -8.315 -24.515  45.892  1.00 45.09           C  
ATOM   2695  OH  TYR A 196      -8.260 -23.195  46.230  1.00 45.47           O  
ATOM   2696  H   TYR A 196      -9.953 -29.520  46.805  1.00 50.82           H  
ATOM   2697  HA  TYR A 196     -10.542 -28.151  44.251  1.00 50.28           H  
ATOM   2698  HB2 TYR A 196      -8.070 -28.690  43.852  1.00 46.85           H  
ATOM   2699  HB3 TYR A 196      -8.024 -29.150  45.571  1.00 46.85           H  
ATOM   2700  HD1 TYR A 196      -8.965 -26.413  43.304  1.00 44.91           H  
ATOM   2701  HD2 TYR A 196      -7.901 -27.496  47.203  1.00 45.15           H  
ATOM   2702  HE1 TYR A 196      -8.873 -24.103  43.920  1.00 44.96           H  
ATOM   2703  HE2 TYR A 196      -7.770 -25.171  47.800  1.00 45.10           H  
ATOM   2704  HH  TYR A 196      -8.471 -22.585  45.519  1.00 45.47           H  
ATOM   2705  N   GLN A 197     -11.260 -30.933  44.259  1.00 56.16           N  
ATOM   2706  CA  GLN A 197     -11.699 -32.118  43.526  1.00 58.61           C  
ATOM   2707  C   GLN A 197     -10.600 -33.158  43.323  1.00 58.71           C  
ATOM   2708  O   GLN A 197     -10.374 -33.629  42.208  1.00 58.54           O  
ATOM   2709  CB  GLN A 197     -12.321 -31.716  42.185  1.00 59.47           C  
ATOM   2710  CG  GLN A 197     -13.605 -30.907  42.322  1.00 61.25           C  
ATOM   2711  CD  GLN A 197     -14.733 -31.701  42.956  1.00 63.55           C  
ATOM   2712  NE2 GLN A 197     -15.010 -31.564  44.148  1.00 64.21           N  
ATOM   2713  OE1 GLN A 197     -15.393 -32.533  42.158  1.00 64.73           O  
ATOM   2714  H   GLN A 197     -11.769 -30.673  45.092  1.00 56.16           H  
ATOM   2715  HA  GLN A 197     -12.453 -32.600  44.148  1.00 58.61           H  
ATOM   2716  HB2 GLN A 197     -12.544 -32.623  41.624  1.00 59.47           H  
ATOM   2717  HB3 GLN A 197     -11.595 -31.118  41.635  1.00 59.47           H  
ATOM   2718  HG2 GLN A 197     -13.921 -30.584  41.330  1.00 61.25           H  
ATOM   2719  HG3 GLN A 197     -13.402 -30.033  42.942  1.00 61.25           H  
ATOM   2720 HE21 GLN A 197     -15.766 -32.096  44.555  1.00 64.21           H  
ATOM   2721 HE22 GLN A 197     -14.481 -30.920  44.718  1.00 64.21           H  
ATOM   2722  N   LEU A 198      -9.921 -33.508  44.410  1.00 59.16           N  
ATOM   2723  CA  LEU A 198      -8.880 -34.528  44.374  1.00 59.53           C  
ATOM   2724  C   LEU A 198      -9.174 -35.637  45.378  1.00 62.15           C  
ATOM   2725  O   LEU A 198      -9.437 -35.372  46.551  1.00 61.93           O  
ATOM   2726  CB  LEU A 198      -7.508 -33.909  44.650  1.00 57.39           C  
ATOM   2727  CG  LEU A 198      -6.592 -33.763  43.433  1.00 56.25           C  
ATOM   2728  CD1 LEU A 198      -5.335 -32.989  43.785  1.00 54.36           C  
ATOM   2729  CD2 LEU A 198      -6.235 -35.132  42.878  1.00 56.83           C  
ATOM   2730  H   LEU A 198     -10.132 -33.054  45.287  1.00 59.16           H  
ATOM   2731  HA  LEU A 198      -8.868 -34.964  43.375  1.00 59.53           H  
ATOM   2732  HB2 LEU A 198      -6.998 -34.537  45.381  1.00 57.39           H  
ATOM   2733  HB3 LEU A 198      -7.667 -32.916  45.072  1.00 57.39           H  
ATOM   2734  HG  LEU A 198      -7.129 -33.201  42.668  1.00 56.25           H  
ATOM   2735 HD11 LEU A 198      -5.609 -32.004  44.163  1.00 54.36           H  
ATOM   2736 HD12 LEU A 198      -4.778 -33.530  44.550  1.00 54.36           H  
ATOM   2737 HD13 LEU A 198      -4.716 -32.877  42.895  1.00 54.36           H  
ATOM   2738 HD21 LEU A 198      -5.698 -35.702  43.636  1.00 56.83           H  
ATOM   2739 HD22 LEU A 198      -7.147 -35.662  42.603  1.00 56.83           H  
ATOM   2740 HD23 LEU A 198      -5.604 -35.014  41.997  1.00 56.83           H  
ATOM   2741  N   ASP A 199      -9.132 -36.880  44.910  1.00 64.98           N  
ATOM   2742  CA  ASP A 199      -9.402 -38.031  45.763  1.00 68.12           C  
ATOM   2743  C   ASP A 199      -8.117 -38.770  46.121  1.00 66.23           C  
ATOM   2744  O   ASP A 199      -8.093 -39.589  47.039  1.00 67.11           O  
ATOM   2745  CB  ASP A 199     -10.395 -38.978  45.084  1.00 72.46           C  
ATOM   2746  CG  ASP A 199      -9.970 -39.357  43.679  1.00 74.04           C  
ATOM   2747  OD1 ASP A 199      -9.123 -38.645  43.101  1.00 72.69           O  
ATOM   2748  OD2 ASP A 199     -10.489 -40.363  43.150  1.00 76.42           O1-
ATOM   2749  H   ASP A 199      -8.907 -37.031  43.937  1.00 64.98           H  
ATOM   2750  HA  ASP A 199      -9.845 -37.665  46.689  1.00 68.12           H  
ATOM   2751  HB2 ASP A 199     -11.367 -38.488  45.035  1.00 72.46           H  
ATOM   2752  HB3 ASP A 199     -10.476 -39.886  45.681  1.00 72.46           H  
ATOM   2753  N   LYS A 200      -7.049 -38.471  45.388  1.00 63.61           N  
ATOM   2754  CA  LYS A 200      -5.746 -39.073  45.642  1.00 61.68           C  
ATOM   2755  C   LYS A 200      -4.658 -38.006  45.635  1.00 57.75           C  
ATOM   2756  O   LYS A 200      -4.945 -36.818  45.488  1.00 57.53           O  
ATOM   2757  CB  LYS A 200      -5.437 -40.141  44.591  1.00 63.50           C  
ATOM   2758  CG  LYS A 200      -4.124 -40.874  44.821  1.00 64.69           C  
ATOM   2759  CD  LYS A 200      -3.877 -41.920  43.744  1.00 66.74           C  
ATOM   2760  CE  LYS A 200      -3.618 -41.270  42.393  1.00 66.45           C  
ATOM   2761  NZ  LYS A 200      -2.360 -40.472  42.389  1.00 64.67           N1+
ATOM   2762  H   LYS A 200      -7.143 -37.807  44.633  1.00 63.61           H  
ATOM   2763  HA  LYS A 200      -5.771 -39.544  46.625  1.00 61.68           H  
ATOM   2764  HB2 LYS A 200      -5.394 -39.659  43.615  1.00 63.50           H  
ATOM   2765  HB3 LYS A 200      -6.244 -40.873  44.599  1.00 63.50           H  
ATOM   2766  HG2 LYS A 200      -4.158 -41.367  45.793  1.00 64.69           H  
ATOM   2767  HG3 LYS A 200      -3.308 -40.152  44.808  1.00 64.69           H  
ATOM   2768  HD2 LYS A 200      -4.753 -42.564  43.666  1.00 66.74           H  
ATOM   2769  HD3 LYS A 200      -3.010 -42.519  44.022  1.00 66.74           H  
ATOM   2770  HE2 LYS A 200      -4.453 -40.612  42.153  1.00 66.45           H  
ATOM   2771  HE3 LYS A 200      -3.542 -42.050  41.636  1.00 66.45           H  
ATOM   2772  HZ1 LYS A 200      -2.420 -39.745  43.088  1.00 64.67           H  
ATOM   2773  HZ2 LYS A 200      -1.578 -41.076  42.598  1.00 64.67           H  
ATOM   2774  HZ3 LYS A 200      -2.229 -40.054  41.479  1.00 64.67           H  
ATOM   2775  N   ASP A 201      -3.410 -38.433  45.800  1.00 54.09           N  
ATOM   2776  CA  ASP A 201      -2.277 -37.518  45.729  1.00 49.48           C  
ATOM   2777  C   ASP A 201      -2.120 -36.987  44.309  1.00 45.62           C  
ATOM   2778  O   ASP A 201      -2.490 -37.656  43.346  1.00 46.27           O  
ATOM   2779  CB  ASP A 201      -0.991 -38.216  46.174  1.00 49.71           C  
ATOM   2780  CG  ASP A 201      -0.931 -38.430  47.674  1.00 50.76           C  
ATOM   2781  OD1 ASP A 201      -2.001 -38.439  48.318  1.00 51.77           O  
ATOM   2782  OD2 ASP A 201       0.187 -38.588  48.208  1.00 50.45           O1-
ATOM   2783  H   ASP A 201      -3.243 -39.413  45.979  1.00 54.09           H  
ATOM   2784  HA  ASP A 201      -2.467 -36.682  46.402  1.00 49.48           H  
ATOM   2785  HB2 ASP A 201      -0.140 -37.604  45.875  1.00 49.71           H  
ATOM   2786  HB3 ASP A 201      -0.932 -39.186  45.681  1.00 49.71           H  
ATOM   2787  N   GLY A 202      -1.574 -35.782  44.181  1.00 41.59           N  
ATOM   2788  CA  GLY A 202      -1.378 -35.185  42.873  1.00 39.32           C  
ATOM   2789  C   GLY A 202      -0.915 -33.743  42.923  1.00 37.00           C  
ATOM   2790  O   GLY A 202      -0.913 -33.112  43.979  1.00 36.21           O  
ATOM   2791  H   GLY A 202      -1.291 -35.274  45.007  1.00 41.59           H  
ATOM   2792  HA2 GLY A 202      -2.324 -35.224  42.332  1.00 39.32           H  
ATOM   2793  HA3 GLY A 202      -0.629 -35.768  42.338  1.00 39.32           H  
ATOM   2794  N   VAL A 203      -0.521 -33.222  41.766  1.00 36.21           N  
ATOM   2795  CA  VAL A 203      -0.058 -31.846  41.652  1.00 35.14           C  
ATOM   2796  C   VAL A 203      -0.951 -31.064  40.695  1.00 34.63           C  
ATOM   2797  O   VAL A 203      -1.287 -31.544  39.615  1.00 34.72           O  
ATOM   2798  CB  VAL A 203       1.395 -31.787  41.151  1.00 34.03           C  
ATOM   2799  CG1 VAL A 203       1.870 -30.350  41.061  1.00 33.44           C  
ATOM   2800  CG2 VAL A 203       2.301 -32.579  42.067  1.00 33.29           C  
ATOM   2801  H   VAL A 203      -0.543 -33.800  40.938  1.00 36.21           H  
ATOM   2802  HA  VAL A 203      -0.105 -31.399  42.645  1.00 35.14           H  
ATOM   2803  HB  VAL A 203       1.432 -32.228  40.155  1.00 34.03           H  
ATOM   2804 HG11 VAL A 203       1.220 -29.794  40.385  1.00 33.44           H  
ATOM   2805 HG12 VAL A 203       1.839 -29.894  42.051  1.00 33.44           H  
ATOM   2806 HG13 VAL A 203       2.892 -30.328  40.683  1.00 33.44           H  
ATOM   2807 HG21 VAL A 203       2.273 -32.148  43.068  1.00 33.29           H  
ATOM   2808 HG22 VAL A 203       1.962 -33.614  42.108  1.00 33.29           H  
ATOM   2809 HG23 VAL A 203       3.322 -32.546  41.686  1.00 33.29           H  
ATOM   2810  N   VAL A 204      -1.338 -29.858  41.096  1.00 33.23           N  
ATOM   2811  CA  VAL A 204      -2.215 -29.028  40.279  1.00 32.13           C  
ATOM   2812  C   VAL A 204      -1.601 -27.660  39.995  1.00 31.90           C  
ATOM   2813  O   VAL A 204      -1.224 -26.938  40.916  1.00 32.77           O  
ATOM   2814  CB  VAL A 204      -3.583 -28.822  40.956  1.00 32.05           C  
ATOM   2815  CG1 VAL A 204      -4.488 -27.990  40.070  1.00 32.41           C  
ATOM   2816  CG2 VAL A 204      -4.228 -30.161  41.276  1.00 32.54           C  
ATOM   2817  H   VAL A 204      -1.017 -29.508  41.987  1.00 33.23           H  
ATOM   2818  HA  VAL A 204      -2.349 -29.561  39.338  1.00 32.13           H  
ATOM   2819  HB  VAL A 204      -3.430 -28.286  41.893  1.00 32.05           H  
ATOM   2820 HG11 VAL A 204      -4.019 -27.026  39.875  1.00 32.41           H  
ATOM   2821 HG12 VAL A 204      -4.653 -28.511  39.127  1.00 32.41           H  
ATOM   2822 HG13 VAL A 204      -5.444 -27.834  40.571  1.00 32.41           H  
ATOM   2823 HG21 VAL A 204      -4.391 -30.716  40.352  1.00 32.54           H  
ATOM   2824 HG22 VAL A 204      -3.572 -30.733  41.932  1.00 32.54           H  
ATOM   2825 HG23 VAL A 204      -5.183 -29.994  41.774  1.00 32.54           H  
ATOM   2826  N   LEU A 205      -1.506 -27.309  38.716  1.00 31.61           N  
ATOM   2827  CA  LEU A 205      -0.996 -26.001  38.319  1.00 31.18           C  
ATOM   2828  C   LEU A 205      -2.147 -25.030  38.075  1.00 31.62           C  
ATOM   2829  O   LEU A 205      -2.980 -25.250  37.197  1.00 32.43           O  
ATOM   2830  CB  LEU A 205      -0.123 -26.116  37.065  1.00 30.60           C  
ATOM   2831  CG  LEU A 205       0.689 -24.883  36.651  1.00 29.81           C  
ATOM   2832  CD1 LEU A 205       2.008 -25.304  36.025  1.00 29.97           C  
ATOM   2833  CD2 LEU A 205      -0.088 -23.993  35.690  1.00 29.05           C  
ATOM   2834  H   LEU A 205      -1.794 -27.963  38.002  1.00 31.61           H  
ATOM   2835  HA  LEU A 205      -0.381 -25.615  39.132  1.00 31.18           H  
ATOM   2836  HB2 LEU A 205      -0.779 -26.369  36.232  1.00 30.60           H  
ATOM   2837  HB3 LEU A 205       0.582 -26.930  37.232  1.00 30.60           H  
ATOM   2838  HG  LEU A 205       0.889 -24.304  37.552  1.00 29.81           H  
ATOM   2839 HD11 LEU A 205       2.569 -25.913  36.734  1.00 29.97           H  
ATOM   2840 HD12 LEU A 205       1.813 -25.884  35.123  1.00 29.97           H  
ATOM   2841 HD13 LEU A 205       2.588 -24.417  35.769  1.00 29.97           H  
ATOM   2842 HD21 LEU A 205      -0.304 -24.546  34.776  1.00 29.05           H  
ATOM   2843 HD22 LEU A 205      -1.023 -23.684  36.157  1.00 29.05           H  
ATOM   2844 HD23 LEU A 205       0.507 -23.112  35.449  1.00 29.05           H  
ATOM   2845  N   PHE A 206      -2.188 -23.955  38.854  1.00 31.13           N  
ATOM   2846  CA  PHE A 206      -3.234 -22.952  38.709  1.00 31.19           C  
ATOM   2847  C   PHE A 206      -2.723 -21.762  37.895  1.00 33.15           C  
ATOM   2848  O   PHE A 206      -1.581 -21.340  38.052  1.00 33.91           O  
ATOM   2849  CB  PHE A 206      -3.722 -22.486  40.085  1.00 30.22           C  
ATOM   2850  CG  PHE A 206      -4.267 -23.594  40.949  1.00 29.77           C  
ATOM   2851  CD1 PHE A 206      -3.427 -24.332  41.770  1.00 29.39           C  
ATOM   2852  CD2 PHE A 206      -5.621 -23.891  40.947  1.00 30.05           C  
ATOM   2853  CE1 PHE A 206      -3.928 -25.350  42.565  1.00 28.93           C  
ATOM   2854  CE2 PHE A 206      -6.126 -24.907  41.742  1.00 29.44           C  
ATOM   2855  CZ  PHE A 206      -5.278 -25.635  42.551  1.00 28.65           C  
ATOM   2856  H   PHE A 206      -1.479 -23.830  39.562  1.00 31.13           H  
ATOM   2857  HA  PHE A 206      -4.073 -23.402  38.177  1.00 31.19           H  
ATOM   2858  HB2 PHE A 206      -4.510 -21.747  39.937  1.00 30.22           H  
ATOM   2859  HB3 PHE A 206      -2.884 -22.024  40.608  1.00 30.22           H  
ATOM   2860  HD1 PHE A 206      -2.370 -24.110  41.790  1.00 29.39           H  
ATOM   2861  HD2 PHE A 206      -6.291 -23.323  40.318  1.00 30.05           H  
ATOM   2862  HE1 PHE A 206      -3.262 -25.920  43.196  1.00 28.93           H  
ATOM   2863  HE2 PHE A 206      -7.183 -25.129  41.728  1.00 29.44           H  
ATOM   2864  HZ  PHE A 206      -5.670 -26.427  43.172  1.00 28.65           H  
ATOM   2865  N   LYS A 207      -3.569 -21.237  37.014  1.00 34.32           N  
ATOM   2866  CA  LYS A 207      -3.233 -20.053  36.226  1.00 34.84           C  
ATOM   2867  C   LYS A 207      -4.461 -19.187  35.967  1.00 36.19           C  
ATOM   2868  O   LYS A 207      -5.577 -19.688  35.907  1.00 37.05           O  
ATOM   2869  CB  LYS A 207      -2.570 -20.451  34.907  1.00 34.07           C  
ATOM   2870  CG  LYS A 207      -3.452 -21.264  33.984  1.00 34.18           C  
ATOM   2871  CD  LYS A 207      -2.704 -21.657  32.725  1.00 33.68           C  
ATOM   2872  CE  LYS A 207      -2.989 -23.089  32.332  1.00 33.53           C  
ATOM   2873  NZ  LYS A 207      -2.233 -23.466  31.113  1.00 34.12           N1+
ATOM   2874  H   LYS A 207      -4.472 -21.670  36.885  1.00 34.32           H  
ATOM   2875  HA  LYS A 207      -2.525 -19.462  36.807  1.00 34.84           H  
ATOM   2876  HB2 LYS A 207      -1.682 -21.040  35.136  1.00 34.07           H  
ATOM   2877  HB3 LYS A 207      -2.277 -19.540  34.384  1.00 34.07           H  
ATOM   2878  HG2 LYS A 207      -4.324 -20.670  33.710  1.00 34.18           H  
ATOM   2879  HG3 LYS A 207      -3.775 -22.166  34.503  1.00 34.18           H  
ATOM   2880  HD2 LYS A 207      -1.634 -21.544  32.900  1.00 33.68           H  
ATOM   2881  HD3 LYS A 207      -3.011 -20.999  31.912  1.00 33.68           H  
ATOM   2882  HE2 LYS A 207      -4.056 -23.200  32.138  1.00 33.53           H  
ATOM   2883  HE3 LYS A 207      -2.698 -23.748  33.150  1.00 33.53           H  
ATOM   2884  HZ1 LYS A 207      -2.499 -22.859  30.351  1.00 34.12           H  
ATOM   2885  HZ2 LYS A 207      -1.243 -23.373  31.289  1.00 34.12           H  
ATOM   2886  HZ3 LYS A 207      -2.443 -24.423  30.869  1.00 34.12           H  
ATOM   2887  N   LYS A 208      -4.252 -17.883  35.824  1.00 36.26           N  
ATOM   2888  CA  LYS A 208      -5.362 -16.959  35.615  1.00 36.88           C  
ATOM   2889  C   LYS A 208      -5.631 -16.691  34.137  1.00 38.69           C  
ATOM   2890  O   LYS A 208      -6.006 -15.585  33.756  1.00 39.58           O  
ATOM   2891  CB  LYS A 208      -5.112 -15.648  36.362  1.00 36.08           C  
ATOM   2892  CG  LYS A 208      -5.126 -15.784  37.874  1.00 35.34           C  
ATOM   2893  CD  LYS A 208      -4.848 -14.452  38.548  1.00 36.57           C  
ATOM   2894  CE  LYS A 208      -4.886 -14.582  40.059  1.00 37.66           C  
ATOM   2895  NZ  LYS A 208      -4.591 -13.287  40.728  1.00 39.92           N1+
ATOM   2896  H   LYS A 208      -3.308 -17.525  35.861  1.00 36.26           H  
ATOM   2897  HA  LYS A 208      -6.255 -17.436  36.018  1.00 36.88           H  
ATOM   2898  HB2 LYS A 208      -5.887 -14.937  36.075  1.00 36.08           H  
ATOM   2899  HB3 LYS A 208      -4.137 -15.263  36.062  1.00 36.08           H  
ATOM   2900  HG2 LYS A 208      -4.361 -16.500  38.174  1.00 35.34           H  
ATOM   2901  HG3 LYS A 208      -6.105 -16.145  38.189  1.00 35.34           H  
ATOM   2902  HD2 LYS A 208      -5.603 -13.731  38.234  1.00 36.57           H  
ATOM   2903  HD3 LYS A 208      -3.861 -14.100  38.246  1.00 36.57           H  
ATOM   2904  HE2 LYS A 208      -4.144 -15.318  40.369  1.00 37.66           H  
ATOM   2905  HE3 LYS A 208      -5.878 -14.918  40.360  1.00 37.66           H  
ATOM   2906  HZ1 LYS A 208      -3.673 -12.968  40.454  1.00 39.92           H  
ATOM   2907  HZ2 LYS A 208      -5.281 -12.602  40.454  1.00 39.92           H  
ATOM   2908  HZ3 LYS A 208      -4.619 -13.411  41.730  1.00 39.92           H  
ATOM   2909  N   PHE A 209      -5.440 -17.714  33.312  1.00 39.50           N  
ATOM   2910  CA  PHE A 209      -5.692 -17.613  31.878  1.00 41.26           C  
ATOM   2911  C   PHE A 209      -5.965 -18.978  31.250  1.00 41.38           C  
ATOM   2912  O   PHE A 209      -5.600 -20.011  31.811  1.00 40.33           O  
ATOM   2913  CB  PHE A 209      -4.525 -16.920  31.167  1.00 42.08           C  
ATOM   2914  CG  PHE A 209      -3.172 -17.399  31.609  1.00 42.11           C  
ATOM   2915  CD1 PHE A 209      -2.596 -18.521  31.036  1.00 42.20           C  
ATOM   2916  CD2 PHE A 209      -2.472 -16.724  32.596  1.00 42.51           C  
ATOM   2917  CE1 PHE A 209      -1.349 -18.962  31.442  1.00 42.01           C  
ATOM   2918  CE2 PHE A 209      -1.227 -17.160  33.005  1.00 42.18           C  
ATOM   2919  CZ  PHE A 209      -0.664 -18.279  32.428  1.00 41.77           C  
ATOM   2920  H   PHE A 209      -5.110 -18.591  33.689  1.00 39.50           H  
ATOM   2921  HA  PHE A 209      -6.589 -17.007  31.751  1.00 41.26           H  
ATOM   2922  HB2 PHE A 209      -4.591 -15.850  31.363  1.00 42.08           H  
ATOM   2923  HB3 PHE A 209      -4.620 -17.100  30.096  1.00 42.08           H  
ATOM   2924  HD1 PHE A 209      -3.126 -19.058  30.263  1.00 42.20           H  
ATOM   2925  HD2 PHE A 209      -2.905 -15.846  33.051  1.00 42.51           H  
ATOM   2926  HE1 PHE A 209      -0.912 -19.839  30.989  1.00 42.01           H  
ATOM   2927  HE2 PHE A 209      -0.694 -16.625  33.777  1.00 42.18           H  
ATOM   2928  HZ  PHE A 209       0.310 -18.620  32.746  1.00 41.77           H  
ATOM   2929  N   ASP A 210      -6.607 -18.963  30.084  1.00 42.71           N  
ATOM   2930  CA  ASP A 210      -6.972 -20.179  29.354  1.00 42.99           C  
ATOM   2931  C   ASP A 210      -7.860 -21.110  30.181  1.00 41.88           C  
ATOM   2932  O   ASP A 210      -8.888 -20.686  30.711  1.00 42.60           O  
ATOM   2933  CB  ASP A 210      -5.727 -20.918  28.853  1.00 43.28           C  
ATOM   2934  CG  ASP A 210      -4.763 -20.006  28.117  1.00 44.91           C  
ATOM   2935  OD1 ASP A 210      -3.545 -20.281  28.149  1.00 44.98           O  
ATOM   2936  OD2 ASP A 210      -5.220 -19.012  27.513  1.00 46.58           O1-
ATOM   2937  H   ASP A 210      -6.854 -18.070  29.683  1.00 42.71           H  
ATOM   2938  HA  ASP A 210      -7.556 -19.863  28.490  1.00 42.99           H  
ATOM   2939  HB2 ASP A 210      -6.041 -21.712  28.176  1.00 43.28           H  
ATOM   2940  HB3 ASP A 210      -5.211 -21.353  29.709  1.00 43.28           H  
ATOM   2941  N   GLU A 211      -7.463 -22.376  30.287  1.00 40.42           N  
ATOM   2942  CA  GLU A 211      -8.240 -23.357  31.042  1.00 40.52           C  
ATOM   2943  C   GLU A 211      -8.239 -23.062  32.539  1.00 39.99           C  
ATOM   2944  O   GLU A 211      -9.147 -23.473  33.262  1.00 41.71           O  
ATOM   2945  CB  GLU A 211      -7.741 -24.782  30.780  1.00 41.33           C  
ATOM   2946  CG  GLU A 211      -6.250 -24.991  30.996  1.00 41.99           C  
ATOM   2947  CD  GLU A 211      -5.464 -24.945  29.700  1.00 44.07           C  
ATOM   2948  OE1 GLU A 211      -5.825 -24.147  28.811  1.00 45.65           O  
ATOM   2949  OE2 GLU A 211      -4.490 -25.717  29.566  1.00 43.69           O1-
ATOM   2950  H   GLU A 211      -6.607 -22.665  29.836  1.00 40.42           H  
ATOM   2951  HA  GLU A 211      -9.269 -23.279  30.690  1.00 40.52           H  
ATOM   2952  HB2 GLU A 211      -7.972 -25.036  29.745  1.00 41.33           H  
ATOM   2953  HB3 GLU A 211      -8.277 -25.456  31.448  1.00 41.33           H  
ATOM   2954  HG2 GLU A 211      -6.097 -25.964  31.463  1.00 41.99           H  
ATOM   2955  HG3 GLU A 211      -5.879 -24.208  31.658  1.00 41.99           H  
ATOM   2956  N   GLY A 212      -7.212 -22.355  32.999  1.00 37.88           N  
ATOM   2957  CA  GLY A 212      -7.139 -21.934  34.384  1.00 36.66           C  
ATOM   2958  C   GLY A 212      -6.568 -22.972  35.333  1.00 35.92           C  
ATOM   2959  O   GLY A 212      -6.213 -22.650  36.467  1.00 34.96           O  
ATOM   2960  H   GLY A 212      -6.464 -22.105  32.368  1.00 37.88           H  
ATOM   2961  HA2 GLY A 212      -8.147 -21.687  34.717  1.00 36.66           H  
ATOM   2962  HA3 GLY A 212      -6.511 -21.045  34.436  1.00 36.66           H  
ATOM   2963  N   ARG A 213      -6.475 -24.216  34.874  1.00 36.24           N  
ATOM   2964  CA  ARG A 213      -6.014 -25.303  35.731  1.00 36.23           C  
ATOM   2965  C   ARG A 213      -5.484 -26.500  34.946  1.00 37.66           C  
ATOM   2966  O   ARG A 213      -6.108 -26.954  33.987  1.00 38.33           O  
ATOM   2967  CB  ARG A 213      -7.145 -25.759  36.655  1.00 36.73           C  
ATOM   2968  CG  ARG A 213      -6.777 -26.931  37.544  1.00 37.03           C  
ATOM   2969  CD  ARG A 213      -7.953 -27.384  38.387  1.00 38.67           C  
ATOM   2970  NE  ARG A 213      -8.603 -26.265  39.061  1.00 38.98           N  
ATOM   2971  CZ  ARG A 213      -9.324 -26.378  40.170  1.00 40.31           C  
ATOM   2972  NH1 ARG A 213      -9.481 -27.564  40.743  1.00 41.51           N  
ATOM   2973  NH2 ARG A 213      -9.882 -25.305  40.713  1.00 40.75           N1+
ATOM   2974  H   ARG A 213      -6.728 -24.412  33.916  1.00 36.24           H  
ATOM   2975  HA  ARG A 213      -5.183 -24.907  36.315  1.00 36.23           H  
ATOM   2976  HB2 ARG A 213      -7.996 -26.050  36.039  1.00 36.73           H  
ATOM   2977  HB3 ARG A 213      -7.427 -24.921  37.292  1.00 36.73           H  
ATOM   2978  HG2 ARG A 213      -5.963 -26.632  38.204  1.00 37.03           H  
ATOM   2979  HG3 ARG A 213      -6.450 -27.761  36.918  1.00 37.03           H  
ATOM   2980  HD2 ARG A 213      -7.597 -28.089  39.138  1.00 38.67           H  
ATOM   2981  HD3 ARG A 213      -8.680 -27.877  37.742  1.00 38.67           H  
ATOM   2982  HE  ARG A 213      -8.498 -25.345  38.658  1.00 38.98           H  
ATOM   2983 HH11 ARG A 213      -9.057 -28.384  40.332  1.00 41.51           H  
ATOM   2984 HH12 ARG A 213     -10.024 -27.648  41.590  1.00 41.51           H  
ATOM   2985 HH21 ARG A 213     -10.425 -25.392  41.560  1.00 40.75           H  
ATOM   2986 HH22 ARG A 213      -9.764 -24.400  40.279  1.00 40.75           H  
ATOM   2987  N   ASN A 214      -4.329 -27.009  35.367  1.00 38.15           N  
ATOM   2988  CA  ASN A 214      -3.764 -28.224  34.792  1.00 39.02           C  
ATOM   2989  C   ASN A 214      -3.361 -29.212  35.882  1.00 38.05           C  
ATOM   2990  O   ASN A 214      -2.750 -28.831  36.880  1.00 37.54           O  
ATOM   2991  CB  ASN A 214      -2.554 -27.899  33.914  1.00 39.93           C  
ATOM   2992  CG  ASN A 214      -2.938 -27.206  32.623  1.00 42.05           C  
ATOM   2993  ND2 ASN A 214      -3.771 -27.701  31.866  1.00 43.95           N  
ATOM   2994  OD1 ASN A 214      -2.328 -26.055  32.364  1.00 42.13           O  
ATOM   2995  H   ASN A 214      -3.828 -26.539  36.108  1.00 38.15           H  
ATOM   2996  HA  ASN A 214      -4.535 -28.684  34.174  1.00 39.02           H  
ATOM   2997  HB2 ASN A 214      -2.040 -28.829  33.671  1.00 39.93           H  
ATOM   2998  HB3 ASN A 214      -1.882 -27.248  34.473  1.00 39.93           H  
ATOM   2999 HD21 ASN A 214      -4.016 -27.230  31.007  1.00 43.95           H  
ATOM   3000 HD22 ASN A 214      -4.210 -28.579  32.103  1.00 43.95           H  
ATOM   3001  N   ASN A 215      -3.706 -30.481  35.687  1.00 37.82           N  
ATOM   3002  CA  ASN A 215      -3.352 -31.524  36.644  1.00 37.13           C  
ATOM   3003  C   ASN A 215      -2.172 -32.362  36.162  1.00 36.37           C  
ATOM   3004  O   ASN A 215      -2.084 -32.704  34.983  1.00 36.25           O  
ATOM   3005  CB  ASN A 215      -4.557 -32.424  36.928  1.00 38.62           C  
ATOM   3006  CG  ASN A 215      -5.705 -31.675  37.576  1.00 39.19           C  
ATOM   3007  OD1 ASN A 215      -5.816 -31.624  38.801  1.00 39.73           O  
ATOM   3008  ND2 ASN A 215      -6.568 -31.088  36.754  1.00 39.26           N  
ATOM   3009  H   ASN A 215      -4.225 -30.729  34.857  1.00 37.82           H  
ATOM   3010  HA  ASN A 215      -3.051 -31.028  37.567  1.00 37.13           H  
ATOM   3011  HB2 ASN A 215      -4.243 -33.227  37.595  1.00 38.62           H  
ATOM   3012  HB3 ASN A 215      -4.905 -32.849  35.986  1.00 38.62           H  
ATOM   3013 HD21 ASN A 215      -6.439 -31.155  35.755  1.00 39.26           H  
ATOM   3014 HD22 ASN A 215      -7.353 -30.575  37.129  1.00 39.26           H  
ATOM   3015  N   PHE A 216      -1.266 -32.689  37.078  1.00 36.39           N  
ATOM   3016  CA  PHE A 216      -0.081 -33.467  36.733  1.00 36.85           C  
ATOM   3017  C   PHE A 216      -0.389 -34.958  36.637  1.00 39.51           C  
ATOM   3018  O   PHE A 216      -1.211 -35.483  37.388  1.00 39.03           O  
ATOM   3019  CB  PHE A 216       1.044 -33.224  37.742  1.00 35.18           C  
ATOM   3020  CG  PHE A 216       2.309 -33.972  37.429  1.00 34.07           C  
ATOM   3021  CD1 PHE A 216       3.157 -33.532  36.426  1.00 32.80           C  
ATOM   3022  CD2 PHE A 216       2.651 -35.114  38.135  1.00 34.12           C  
ATOM   3023  CE1 PHE A 216       4.322 -34.216  36.132  1.00 32.56           C  
ATOM   3024  CE2 PHE A 216       3.815 -35.802  37.846  1.00 33.94           C  
ATOM   3025  CZ  PHE A 216       4.651 -35.352  36.843  1.00 33.04           C  
ATOM   3026  H   PHE A 216      -1.401 -32.392  38.034  1.00 36.39           H  
ATOM   3027  HA  PHE A 216       0.248 -33.130  35.750  1.00 36.85           H  
ATOM   3028  HB2 PHE A 216       0.696 -33.534  38.727  1.00 35.18           H  
ATOM   3029  HB3 PHE A 216       1.269 -32.158  37.756  1.00 35.18           H  
ATOM   3030  HD1 PHE A 216       2.905 -32.643  35.866  1.00 32.80           H  
ATOM   3031  HD2 PHE A 216       2.001 -35.471  38.920  1.00 34.12           H  
ATOM   3032  HE1 PHE A 216       4.974 -33.862  35.347  1.00 32.56           H  
ATOM   3033  HE2 PHE A 216       4.070 -36.691  38.404  1.00 33.94           H  
ATOM   3034  HZ  PHE A 216       5.561 -35.888  36.616  1.00 33.04           H  
ATOM   3035  N   GLU A 217       0.280 -35.631  35.707  1.00 42.69           N  
ATOM   3036  CA  GLU A 217       0.064 -37.054  35.476  1.00 45.85           C  
ATOM   3037  C   GLU A 217       1.391 -37.806  35.445  1.00 44.02           C  
ATOM   3038  O   GLU A 217       2.378 -37.316  34.897  1.00 42.77           O  
ATOM   3039  CB  GLU A 217      -0.675 -37.266  34.154  1.00 50.45           C  
ATOM   3040  CG  GLU A 217      -1.971 -36.483  34.027  1.00 53.98           C  
ATOM   3041  CD  GLU A 217      -2.462 -36.397  32.595  1.00 57.77           C  
ATOM   3042  OE1 GLU A 217      -1.743 -36.872  31.690  1.00 58.95           O  
ATOM   3043  OE2 GLU A 217      -3.564 -35.853  32.374  1.00 59.06           O1-
ATOM   3044  H   GLU A 217       0.959 -35.141  35.142  1.00 42.69           H  
ATOM   3045  HA  GLU A 217      -0.540 -37.443  36.296  1.00 45.85           H  
ATOM   3046  HB2 GLU A 217      -0.907 -38.327  34.059  1.00 50.45           H  
ATOM   3047  HB3 GLU A 217      -0.014 -36.965  33.342  1.00 50.45           H  
ATOM   3048  HG2 GLU A 217      -1.806 -35.472  34.401  1.00 53.98           H  
ATOM   3049  HG3 GLU A 217      -2.736 -36.973  34.629  1.00 53.98           H  
ATOM   3050  N   GLY A 218       1.409 -38.997  36.035  1.00 43.96           N  
ATOM   3051  CA  GLY A 218       2.583 -39.849  35.991  1.00 43.60           C  
ATOM   3052  C   GLY A 218       3.421 -39.826  37.254  1.00 42.25           C  
ATOM   3053  O   GLY A 218       2.960 -39.399  38.313  1.00 42.25           O  
ATOM   3054  H   GLY A 218       0.586 -39.317  36.526  1.00 43.96           H  
ATOM   3055  HA2 GLY A 218       3.209 -39.524  35.160  1.00 43.60           H  
ATOM   3056  HA3 GLY A 218       2.254 -40.874  35.819  1.00 43.60           H  
ATOM   3057  N   GLU A 219       4.661 -40.291  37.136  1.00 41.29           N  
ATOM   3058  CA  GLU A 219       5.574 -40.360  38.271  1.00 40.75           C  
ATOM   3059  C   GLU A 219       5.959 -38.963  38.747  1.00 38.78           C  
ATOM   3060  O   GLU A 219       6.448 -38.144  37.969  1.00 37.72           O  
ATOM   3061  CB  GLU A 219       6.828 -41.150  37.895  1.00 42.89           C  
ATOM   3062  CG  GLU A 219       7.660 -41.596  39.084  1.00 44.67           C  
ATOM   3063  CD  GLU A 219       8.971 -42.233  38.668  1.00 47.79           C  
ATOM   3064  OE1 GLU A 219       9.334 -42.124  37.478  1.00 48.49           O  
ATOM   3065  OE2 GLU A 219       9.637 -42.841  39.531  1.00 49.39           O1-
ATOM   3066  H   GLU A 219       4.981 -40.607  36.231  1.00 41.29           H  
ATOM   3067  HA  GLU A 219       5.063 -40.871  39.087  1.00 40.75           H  
ATOM   3068  HB2 GLU A 219       7.450 -40.521  37.258  1.00 42.89           H  
ATOM   3069  HB3 GLU A 219       6.520 -42.037  37.341  1.00 42.89           H  
ATOM   3070  HG2 GLU A 219       7.086 -42.322  39.660  1.00 44.67           H  
ATOM   3071  HG3 GLU A 219       7.875 -40.727  39.706  1.00 44.67           H  
ATOM   3072  N   VAL A 220       5.738 -38.697  40.030  1.00 38.14           N  
ATOM   3073  CA  VAL A 220       5.994 -37.376  40.591  1.00 37.38           C  
ATOM   3074  C   VAL A 220       7.476 -37.168  40.888  1.00 36.98           C  
ATOM   3075  O   VAL A 220       7.922 -37.353  42.020  1.00 37.92           O  
ATOM   3076  CB  VAL A 220       5.187 -37.149  41.882  1.00 37.84           C  
ATOM   3077  CG1 VAL A 220       5.084 -35.662  42.189  1.00 36.89           C  
ATOM   3078  CG2 VAL A 220       3.802 -37.766  41.758  1.00 38.75           C  
ATOM   3079  H   VAL A 220       5.384 -39.428  40.631  1.00 38.14           H  
ATOM   3080  HA  VAL A 220       5.679 -36.654  39.838  1.00 37.38           H  
ATOM   3081  HB  VAL A 220       5.708 -37.636  42.707  1.00 37.84           H  
ATOM   3082 HG11 VAL A 220       6.084 -35.243  42.297  1.00 36.89           H  
ATOM   3083 HG12 VAL A 220       4.565 -35.158  41.374  1.00 36.89           H  
ATOM   3084 HG13 VAL A 220       4.529 -35.520  43.116  1.00 36.89           H  
ATOM   3085 HG21 VAL A 220       3.265 -37.291  40.937  1.00 38.75           H  
ATOM   3086 HG22 VAL A 220       3.896 -38.834  41.561  1.00 38.75           H  
ATOM   3087 HG23 VAL A 220       3.252 -37.615  42.687  1.00 38.75           H  
ATOM   3088  N   THR A 221       8.235 -36.783  39.867  1.00 35.96           N  
ATOM   3089  CA  THR A 221       9.656 -36.504  40.039  1.00 35.19           C  
ATOM   3090  C   THR A 221       9.961 -35.046  39.717  1.00 34.63           C  
ATOM   3091  O   THR A 221       9.160 -34.363  39.080  1.00 34.29           O  
ATOM   3092  CB  THR A 221      10.532 -37.405  39.147  1.00 36.14           C  
ATOM   3093  OG1 THR A 221      10.611 -36.851  37.828  1.00 36.76           O  
ATOM   3094  CG2 THR A 221       9.958 -38.813  39.078  1.00 36.03           C  
ATOM   3095  H   THR A 221       7.819 -36.682  38.952  1.00 35.96           H  
ATOM   3096  HA  THR A 221       9.893 -36.712  41.083  1.00 35.19           H  
ATOM   3097  HB  THR A 221      11.530 -37.457  39.581  1.00 36.14           H  
ATOM   3098 HG21 THR A 221       9.904 -39.233  40.082  1.00 36.03           H  
ATOM   3099 HG22 THR A 221       8.958 -38.777  38.645  1.00 36.03           H  
ATOM   3100 HG23 THR A 221      10.600 -39.437  38.457  1.00 36.03           H  
ATOM   3101  HG1 THR A 221      11.534 -36.659  37.648  1.00 36.76           H  
ATOM   3102  N   LYS A 222      11.122 -34.580  40.136  1.00 34.46           N  
ATOM   3103  CA  LYS A 222      11.551 -33.226  39.901  1.00 33.80           C  
ATOM   3104  C   LYS A 222      11.588 -32.892  38.438  1.00 33.98           C  
ATOM   3105  O   LYS A 222      11.050 -31.910  38.005  1.00 33.51           O  
ATOM   3106  CB  LYS A 222      12.925 -33.049  40.481  1.00 33.79           C  
ATOM   3107  CG  LYS A 222      13.410 -31.656  40.389  1.00 34.42           C  
ATOM   3108  CD  LYS A 222      14.815 -31.509  40.773  1.00 35.86           C  
ATOM   3109  CE  LYS A 222      15.231 -30.104  40.564  1.00 37.21           C  
ATOM   3110  NZ  LYS A 222      16.680 -29.832  40.693  1.00 39.00           N1+
ATOM   3111  H   LYS A 222      11.737 -35.200  40.644  1.00 34.46           H  
ATOM   3112  HA  LYS A 222      10.835 -32.556  40.376  1.00 33.80           H  
ATOM   3113  HB2 LYS A 222      13.617 -33.695  39.941  1.00 33.79           H  
ATOM   3114  HB3 LYS A 222      12.900 -33.341  41.531  1.00 33.79           H  
ATOM   3115  HG2 LYS A 222      12.804 -31.034  41.047  1.00 34.42           H  
ATOM   3116  HG3 LYS A 222      13.295 -31.316  39.360  1.00 34.42           H  
ATOM   3117  HD2 LYS A 222      15.431 -32.167  40.160  1.00 35.86           H  
ATOM   3118  HD3 LYS A 222      14.935 -31.773  41.824  1.00 35.86           H  
ATOM   3119  HE2 LYS A 222      14.709 -29.489  41.297  1.00 37.21           H  
ATOM   3120  HE3 LYS A 222      14.924 -29.811  39.560  1.00 37.21           H  
ATOM   3121  HZ1 LYS A 222      16.991 -30.095  41.617  1.00 39.00           H  
ATOM   3122  HZ2 LYS A 222      17.186 -30.368  40.002  1.00 39.00           H  
ATOM   3123  HZ3 LYS A 222      16.852 -28.847  40.548  1.00 39.00           H  
ATOM   3124  N   GLU A 223      12.237 -33.744  37.679  1.00 35.33           N  
ATOM   3125  CA  GLU A 223      12.394 -33.536  36.243  1.00 36.44           C  
ATOM   3126  C   GLU A 223      11.040 -33.469  35.549  1.00 36.93           C  
ATOM   3127  O   GLU A 223      10.803 -32.599  34.712  1.00 37.06           O  
ATOM   3128  CB  GLU A 223      13.247 -34.646  35.620  1.00 38.04           C  
ATOM   3129  CG  GLU A 223      14.686 -34.696  36.114  1.00 39.30           C  
ATOM   3130  CD  GLU A 223      14.829 -35.415  37.442  1.00 39.30           C  
ATOM   3131  OE1 GLU A 223      13.800 -35.854  37.997  1.00 39.10           O  
ATOM   3132  OE2 GLU A 223      15.972 -35.543  37.929  1.00 39.83           O1-
ATOM   3133  H   GLU A 223      12.640 -34.568  38.101  1.00 35.33           H  
ATOM   3134  HA  GLU A 223      12.904 -32.583  36.102  1.00 36.44           H  
ATOM   3135  HB2 GLU A 223      13.264 -34.496  34.541  1.00 38.04           H  
ATOM   3136  HB3 GLU A 223      12.777 -35.603  35.847  1.00 38.04           H  
ATOM   3137  HG2 GLU A 223      15.050 -33.675  36.230  1.00 39.30           H  
ATOM   3138  HG3 GLU A 223      15.291 -35.215  35.371  1.00 39.30           H  
ATOM   3139  N   ASN A 224      10.141 -34.370  35.876  1.00 37.11           N  
ATOM   3140  CA  ASN A 224       8.830 -34.351  35.283  1.00 36.36           C  
ATOM   3141  C   ASN A 224       7.971 -33.245  35.745  1.00 34.65           C  
ATOM   3142  O   ASN A 224       7.094 -32.853  35.046  1.00 34.83           O  
ATOM   3143  CB  ASN A 224       8.118 -35.591  35.649  1.00 37.48           C  
ATOM   3144  CG  ASN A 224       8.854 -36.750  35.276  1.00 40.12           C  
ATOM   3145  OD1 ASN A 224       9.784 -36.660  34.512  1.00 41.29           O  
ATOM   3146  ND2 ASN A 224       8.458 -37.882  35.788  1.00 40.99           N  
ATOM   3147  H   ASN A 224      10.373 -35.084  36.551  1.00 37.11           H  
ATOM   3148  HA  ASN A 224       8.999 -34.237  34.212  1.00 36.36           H  
ATOM   3149  HB2 ASN A 224       7.153 -35.607  35.142  1.00 37.48           H  
ATOM   3150  HB3 ASN A 224       7.962 -35.604  36.728  1.00 37.48           H  
ATOM   3151 HD21 ASN A 224       8.936 -38.739  35.549  1.00 40.99           H  
ATOM   3152 HD22 ASN A 224       7.673 -37.902  36.423  1.00 40.99           H  
ATOM   3153  N   LEU A 225       8.183 -32.776  36.959  1.00 33.38           N  
ATOM   3154  CA  LEU A 225       7.431 -31.640  37.481  1.00 32.64           C  
ATOM   3155  C   LEU A 225       7.850 -30.329  36.823  1.00 33.70           C  
ATOM   3156  O   LEU A 225       7.003 -29.508  36.476  1.00 33.68           O  
ATOM   3157  CB  LEU A 225       7.574 -31.546  39.002  1.00 32.07           C  
ATOM   3158  CG  LEU A 225       6.672 -32.492  39.795  1.00 31.90           C  
ATOM   3159  CD1 LEU A 225       7.022 -32.465  41.272  1.00 31.23           C  
ATOM   3160  CD2 LEU A 225       5.212 -32.129  39.581  1.00 31.86           C  
ATOM   3161  H   LEU A 225       8.883 -33.214  37.541  1.00 33.38           H  
ATOM   3162  HA  LEU A 225       6.382 -31.809  37.238  1.00 32.64           H  
ATOM   3163  HB2 LEU A 225       7.339 -30.525  39.301  1.00 32.07           H  
ATOM   3164  HB3 LEU A 225       8.609 -31.771  39.259  1.00 32.07           H  
ATOM   3165  HG  LEU A 225       6.835 -33.507  39.432  1.00 31.90           H  
ATOM   3166 HD11 LEU A 225       8.066 -32.751  41.403  1.00 31.23           H  
ATOM   3167 HD12 LEU A 225       6.868 -31.459  41.663  1.00 31.23           H  
ATOM   3168 HD13 LEU A 225       6.383 -33.166  41.810  1.00 31.23           H  
ATOM   3169 HD21 LEU A 225       5.033 -31.115  39.940  1.00 31.86           H  
ATOM   3170 HD22 LEU A 225       4.976 -32.185  38.518  1.00 31.86           H  
ATOM   3171 HD23 LEU A 225       4.580 -32.826  40.131  1.00 31.86           H  
ATOM   3172  N   LEU A 226       9.155 -30.139  36.653  1.00 34.44           N  
ATOM   3173  CA  LEU A 226       9.673 -28.934  36.012  1.00 35.08           C  
ATOM   3174  C   LEU A 226       9.222 -28.844  34.557  1.00 35.89           C  
ATOM   3175  O   LEU A 226       8.865 -27.769  34.075  1.00 35.35           O  
ATOM   3176  CB  LEU A 226      11.200 -28.884  36.096  1.00 35.86           C  
ATOM   3177  CG  LEU A 226      11.817 -28.730  37.489  1.00 35.83           C  
ATOM   3178  CD1 LEU A 226      13.311 -28.463  37.387  1.00 36.66           C  
ATOM   3179  CD2 LEU A 226      11.122 -27.630  38.279  1.00 35.05           C  
ATOM   3180  H   LEU A 226       9.803 -30.844  36.975  1.00 34.44           H  
ATOM   3181  HA  LEU A 226       9.267 -28.077  36.549  1.00 35.08           H  
ATOM   3182  HB2 LEU A 226      11.535 -28.040  35.493  1.00 35.86           H  
ATOM   3183  HB3 LEU A 226      11.583 -29.810  35.668  1.00 35.86           H  
ATOM   3184  HG  LEU A 226      11.673 -29.667  38.027  1.00 35.83           H  
ATOM   3185 HD11 LEU A 226      13.790 -29.281  36.849  1.00 36.66           H  
ATOM   3186 HD12 LEU A 226      13.477 -27.528  36.851  1.00 36.66           H  
ATOM   3187 HD13 LEU A 226      13.736 -28.389  38.388  1.00 36.66           H  
ATOM   3188 HD21 LEU A 226      11.249 -26.678  37.764  1.00 35.05           H  
ATOM   3189 HD22 LEU A 226      10.060 -27.859  38.363  1.00 35.05           H  
ATOM   3190 HD23 LEU A 226      11.560 -27.566  39.275  1.00 35.05           H  
ATOM   3191  N   ASP A 227       9.240 -29.978  33.863  1.00 37.37           N  
ATOM   3192  CA  ASP A 227       8.780 -30.033  32.480  1.00 38.55           C  
ATOM   3193  C   ASP A 227       7.285 -29.747  32.398  1.00 37.18           C  
ATOM   3194  O   ASP A 227       6.817 -29.103  31.460  1.00 37.46           O  
ATOM   3195  CB  ASP A 227       9.087 -31.398  31.861  1.00 41.06           C  
ATOM   3196  CG  ASP A 227      10.573 -31.654  31.723  1.00 43.74           C  
ATOM   3197  OD1 ASP A 227      11.333 -30.676  31.562  1.00 44.26           O  
ATOM   3198  OD2 ASP A 227      10.982 -32.833  31.776  1.00 45.25           O1-
ATOM   3199  H   ASP A 227       9.580 -30.821  34.304  1.00 37.37           H  
ATOM   3200  HA  ASP A 227       9.314 -29.267  31.917  1.00 38.55           H  
ATOM   3201  HB2 ASP A 227       8.632 -31.443  30.872  1.00 41.06           H  
ATOM   3202  HB3 ASP A 227       8.657 -32.173  32.495  1.00 41.06           H  
ATOM   3203  N   PHE A 228       6.543 -30.228  33.390  1.00 36.25           N  
ATOM   3204  CA  PHE A 228       5.101 -30.022  33.451  1.00 35.84           C  
ATOM   3205  C   PHE A 228       4.766 -28.544  33.618  1.00 37.06           C  
ATOM   3206  O   PHE A 228       3.800 -28.046  33.042  1.00 37.55           O  
ATOM   3207  CB  PHE A 228       4.500 -30.842  34.596  1.00 34.32           C  
ATOM   3208  CG  PHE A 228       3.104 -30.433  34.979  1.00 34.08           C  
ATOM   3209  CD1 PHE A 228       2.015 -30.832  34.221  1.00 34.73           C  
ATOM   3210  CD2 PHE A 228       2.880 -29.666  36.112  1.00 33.96           C  
ATOM   3211  CE1 PHE A 228       0.730 -30.463  34.580  1.00 34.52           C  
ATOM   3212  CE2 PHE A 228       1.599 -29.294  36.475  1.00 33.77           C  
ATOM   3213  CZ  PHE A 228       0.523 -29.693  35.708  1.00 33.98           C  
ATOM   3214  H   PHE A 228       6.993 -30.754  34.126  1.00 36.25           H  
ATOM   3215  HA  PHE A 228       4.666 -30.360  32.510  1.00 35.84           H  
ATOM   3216  HB2 PHE A 228       5.141 -30.730  35.470  1.00 34.32           H  
ATOM   3217  HB3 PHE A 228       4.479 -31.889  34.293  1.00 34.32           H  
ATOM   3218  HD1 PHE A 228       2.170 -31.438  33.340  1.00 34.73           H  
ATOM   3219  HD2 PHE A 228       3.717 -29.355  36.719  1.00 33.96           H  
ATOM   3220  HE1 PHE A 228      -0.110 -30.777  33.978  1.00 34.52           H  
ATOM   3221  HE2 PHE A 228       1.440 -28.692  37.358  1.00 33.77           H  
ATOM   3222  HZ  PHE A 228      -0.479 -29.404  35.989  1.00 33.98           H  
ATOM   3223  N   ILE A 229       5.586 -27.829  34.356  1.00 36.72           N  
ATOM   3224  CA  ILE A 229       5.349 -26.443  34.610  1.00 35.62           C  
ATOM   3225  C   ILE A 229       5.819 -25.599  33.495  1.00 37.94           C  
ATOM   3226  O   ILE A 229       5.187 -24.657  33.156  1.00 38.13           O  
ATOM   3227  CB  ILE A 229       6.103 -26.035  35.815  1.00 33.37           C  
ATOM   3228  CG1 ILE A 229       5.631 -26.835  36.997  1.00 32.02           C  
ATOM   3229  CG2 ILE A 229       5.845 -24.643  36.123  1.00 32.49           C  
ATOM   3230  CD1 ILE A 229       6.433 -26.618  38.164  1.00 31.42           C  
ATOM   3231  H   ILE A 229       6.403 -28.270  34.753  1.00 36.72           H  
ATOM   3232  HA  ILE A 229       4.275 -26.311  34.738  1.00 35.62           H  
ATOM   3233  HB  ILE A 229       7.163 -26.197  35.620  1.00 33.37           H  
ATOM   3234 HG12 ILE A 229       5.668 -27.894  36.740  1.00 32.02           H  
ATOM   3235 HG13 ILE A 229       4.603 -26.552  37.222  1.00 32.02           H  
ATOM   3236 HG21 ILE A 229       6.147 -24.022  35.279  1.00 32.49           H  
ATOM   3237 HG22 ILE A 229       4.781 -24.504  36.314  1.00 32.49           H  
ATOM   3238 HG23 ILE A 229       6.413 -24.355  37.007  1.00 32.49           H  
ATOM   3239 HD11 ILE A 229       7.465 -26.897  37.953  1.00 31.42           H  
ATOM   3240 HD12 ILE A 229       6.391 -25.565  38.443  1.00 31.42           H  
ATOM   3241 HD13 ILE A 229       6.053 -27.226  38.985  1.00 31.42           H  
ATOM   3242  N   LYS A 230       6.942 -25.942  32.907  1.00 40.73           N  
ATOM   3243  CA  LYS A 230       7.523 -25.191  31.800  1.00 44.21           C  
ATOM   3244  C   LYS A 230       6.569 -25.080  30.614  1.00 44.39           C  
ATOM   3245  O   LYS A 230       6.562 -24.082  29.898  1.00 43.62           O  
ATOM   3246  CB  LYS A 230       8.836 -25.841  31.351  1.00 47.19           C  
ATOM   3247  CG  LYS A 230       9.911 -25.864  32.428  1.00 49.76           C  
ATOM   3248  CD  LYS A 230      10.806 -24.635  32.346  1.00 51.94           C  
ATOM   3249  CE  LYS A 230      12.135 -24.859  33.053  1.00 53.33           C  
ATOM   3250  NZ  LYS A 230      12.946 -25.917  32.382  1.00 54.29           N1+
ATOM   3251  H   LYS A 230       7.426 -26.765  33.237  1.00 40.73           H  
ATOM   3252  HA  LYS A 230       7.717 -24.182  32.162  1.00 44.21           H  
ATOM   3253  HB2 LYS A 230       9.219 -25.285  30.495  1.00 47.19           H  
ATOM   3254  HB3 LYS A 230       8.626 -26.868  31.053  1.00 47.19           H  
ATOM   3255  HG2 LYS A 230      10.522 -26.757  32.300  1.00 49.76           H  
ATOM   3256  HG3 LYS A 230       9.432 -25.889  33.407  1.00 49.76           H  
ATOM   3257  HD2 LYS A 230      10.295 -23.794  32.813  1.00 51.94           H  
ATOM   3258  HD3 LYS A 230      10.998 -24.407  31.298  1.00 51.94           H  
ATOM   3259  HE2 LYS A 230      11.941 -25.162  34.082  1.00 53.33           H  
ATOM   3260  HE3 LYS A 230      12.699 -23.926  33.049  1.00 53.33           H  
ATOM   3261  HZ1 LYS A 230      12.431 -26.786  32.381  1.00 54.29           H  
ATOM   3262  HZ2 LYS A 230      13.140 -25.640  31.430  1.00 54.29           H  
ATOM   3263  HZ3 LYS A 230      13.816 -26.042  32.881  1.00 54.29           H  
ATOM   3264  N   HIS A 231       5.717 -26.072  30.448  1.00 45.43           N  
ATOM   3265  CA  HIS A 231       4.852 -26.146  29.299  1.00 47.29           C  
ATOM   3266  C   HIS A 231       3.490 -25.689  29.576  1.00 45.39           C  
ATOM   3267  O   HIS A 231       2.723 -25.484  28.683  1.00 46.04           O  
ATOM   3268  CB  HIS A 231       4.757 -27.563  28.809  1.00 51.05           C  
ATOM   3269  CG  HIS A 231       6.028 -28.065  28.211  1.00 55.75           C  
ATOM   3270  ND1 HIS A 231       6.722 -27.360  27.253  1.00 58.13           N  
ATOM   3271  CD2 HIS A 231       6.741 -29.191  28.441  1.00 57.16           C  
ATOM   3272  CE1 HIS A 231       7.809 -28.028  26.923  1.00 59.46           C  
ATOM   3273  NE2 HIS A 231       7.841 -29.146  27.624  1.00 59.05           N  
ATOM   3274  H   HIS A 231       5.670 -26.800  31.146  1.00 45.43           H  
ATOM   3275  HA  HIS A 231       5.297 -25.490  28.551  1.00 47.29           H  
ATOM   3276  HB2 HIS A 231       3.974 -27.616  28.053  1.00 51.05           H  
ATOM   3277  HB3 HIS A 231       4.494 -28.204  29.651  1.00 51.05           H  
ATOM   3278  HD2 HIS A 231       6.491 -29.978  29.137  1.00 57.16           H  
ATOM   3279  HE2 HIS A 231       8.559 -29.854  27.568  1.00 59.05           H  
ATOM   3280  HE1 HIS A 231       8.548 -27.714  26.201  1.00 59.46           H  
ATOM   3281  N   ASN A 232       3.168 -25.537  30.831  1.00 43.40           N  
ATOM   3282  CA  ASN A 232       1.826 -25.117  31.203  1.00 41.95           C  
ATOM   3283  C   ASN A 232       1.740 -23.700  31.731  1.00 39.67           C  
ATOM   3284  O   ASN A 232       0.654 -23.160  31.898  1.00 38.02           O  
ATOM   3285  CB  ASN A 232       1.195 -26.107  32.177  1.00 43.21           C  
ATOM   3286  CG  ASN A 232       0.983 -27.462  31.551  1.00 44.86           C  
ATOM   3287  ND2 ASN A 232       1.134 -28.494  32.199  1.00 45.41           N  
ATOM   3288  OD1 ASN A 232       0.635 -27.467  30.272  1.00 45.86           O  
ATOM   3289  H   ASN A 232       3.856 -25.712  31.550  1.00 43.40           H  
ATOM   3290  HA  ASN A 232       1.253 -25.114  30.276  1.00 41.95           H  
ATOM   3291  HB2 ASN A 232       0.231 -25.715  32.501  1.00 43.21           H  
ATOM   3292  HB3 ASN A 232       1.851 -26.217  33.040  1.00 43.21           H  
ATOM   3293 HD21 ASN A 232       0.992 -29.392  31.759  1.00 45.41           H  
ATOM   3294 HD22 ASN A 232       1.400 -28.445  33.172  1.00 45.41           H  
ATOM   3295  N   GLN A 233       2.872 -23.055  31.940  1.00 40.64           N  
ATOM   3296  CA  GLN A 233       2.870 -21.626  32.196  1.00 42.21           C  
ATOM   3297  C   GLN A 233       2.855 -20.972  30.874  1.00 44.02           C  
ATOM   3298  O   GLN A 233       2.941 -21.619  29.866  1.00 45.39           O  
ATOM   3299  CB  GLN A 233       4.101 -21.192  32.956  1.00 43.13           C  
ATOM   3300  CG  GLN A 233       5.378 -21.597  32.332  1.00 45.06           C  
ATOM   3301  CD  GLN A 233       6.536 -21.257  33.167  1.00 46.46           C  
ATOM   3302  OE1 GLN A 233       6.392 -20.844  34.285  1.00 46.78           O  
ATOM   3303  NE2 GLN A 233       7.705 -21.425  32.638  1.00 47.30           N  
ATOM   3304  H   GLN A 233       3.747 -23.559  31.922  1.00 40.64           H  
ATOM   3305  HA  GLN A 233       2.008 -21.355  32.805  1.00 42.21           H  
ATOM   3306  HB2 GLN A 233       4.056 -21.627  33.954  1.00 43.13           H  
ATOM   3307  HB3 GLN A 233       4.089 -20.105  33.033  1.00 43.13           H  
ATOM   3308  HG2 GLN A 233       5.476 -21.089  31.372  1.00 45.06           H  
ATOM   3309  HG3 GLN A 233       5.364 -22.675  32.173  1.00 45.06           H  
ATOM   3310 HE21 GLN A 233       8.536 -21.206  33.169  1.00 47.30           H  
ATOM   3311 HE22 GLN A 233       7.787 -21.775  31.694  1.00 47.30           H  
ATOM   3312  N   LEU A 234       2.738 -19.672  30.867  1.00 43.87           N  
ATOM   3313  CA  LEU A 234       2.595 -18.894  29.637  1.00 43.49           C  
ATOM   3314  C   LEU A 234       1.248 -19.133  28.964  1.00 41.84           C  
ATOM   3315  O   LEU A 234       0.876 -20.270  28.678  1.00 40.35           O  
ATOM   3316  CB  LEU A 234       3.725 -19.192  28.645  1.00 43.47           C  
ATOM   3317  CG  LEU A 234       5.082 -18.498  28.761  1.00 43.66           C  
ATOM   3318  CD1 LEU A 234       5.699 -18.657  30.137  1.00 42.49           C  
ATOM   3319  CD2 LEU A 234       6.004 -19.057  27.692  1.00 44.96           C  
ATOM   3320  H   LEU A 234       2.747 -19.182  31.750  1.00 43.87           H  
ATOM   3321  HA  LEU A 234       2.653 -17.846  29.931  1.00 43.49           H  
ATOM   3322  HB2 LEU A 234       3.338 -18.952  27.655  1.00 43.47           H  
ATOM   3323  HB3 LEU A 234       3.919 -20.263  28.709  1.00 43.47           H  
ATOM   3324  HG  LEU A 234       4.936 -17.428  28.614  1.00 43.66           H  
ATOM   3325 HD11 LEU A 234       5.023 -18.247  30.888  1.00 42.49           H  
ATOM   3326 HD12 LEU A 234       5.868 -19.715  30.339  1.00 42.49           H  
ATOM   3327 HD13 LEU A 234       6.649 -18.124  30.173  1.00 42.49           H  
ATOM   3328 HD21 LEU A 234       6.140 -20.127  27.852  1.00 44.96           H  
ATOM   3329 HD22 LEU A 234       5.564 -18.890  26.709  1.00 44.96           H  
ATOM   3330 HD23 LEU A 234       6.970 -18.556  27.747  1.00 44.96           H  
ATOM   3331  N   PRO A 235       0.505 -18.053  28.705  1.00 42.58           N  
ATOM   3332  CA  PRO A 235      -0.766 -18.198  27.991  1.00 43.03           C  
ATOM   3333  C   PRO A 235      -0.552 -18.692  26.563  1.00 43.16           C  
ATOM   3334  O   PRO A 235       0.570 -18.638  26.055  1.00 42.49           O  
ATOM   3335  CB  PRO A 235      -1.323 -16.773  27.984  1.00 44.34           C  
ATOM   3336  CG  PRO A 235      -0.669 -16.106  29.152  1.00 44.25           C  
ATOM   3337  CD  PRO A 235       0.713 -16.680  29.192  1.00 43.44           C  
ATOM   3338  HA  PRO A 235      -1.429 -18.926  28.458  1.00 43.03           H  
ATOM   3339  HB2 PRO A 235      -2.406 -16.783  28.104  1.00 44.34           H  
ATOM   3340  HB3 PRO A 235      -1.065 -16.263  27.056  1.00 44.34           H  
ATOM   3341  HG2 PRO A 235      -1.206 -16.331  30.074  1.00 44.25           H  
ATOM   3342  HG3 PRO A 235      -0.633 -15.026  29.007  1.00 44.25           H  
ATOM   3343  HD2 PRO A 235       1.387 -16.128  28.537  1.00 43.44           H  
ATOM   3344  HD3 PRO A 235       1.110 -16.679  30.207  1.00 43.44           H  
ATOM   3345  N   LEU A 236      -1.616 -19.178  25.931  1.00 43.60           N  
ATOM   3346  CA  LEU A 236      -1.535 -19.630  24.548  1.00 44.17           C  
ATOM   3347  C   LEU A 236      -1.105 -18.461  23.665  1.00 44.05           C  
ATOM   3348  O   LEU A 236      -0.071 -18.522  22.999  1.00 44.46           O  
ATOM   3349  CB  LEU A 236      -2.875 -20.205  24.090  1.00 45.55           C  
ATOM   3350  CG  LEU A 236      -2.808 -21.267  22.991  1.00 47.03           C  
ATOM   3351  CD1 LEU A 236      -1.809 -22.362  23.349  1.00 46.68           C  
ATOM   3352  CD2 LEU A 236      -4.183 -21.854  22.744  1.00 47.52           C  
ATOM   3353  H   LEU A 236      -2.498 -19.235  26.419  1.00 43.60           H  
ATOM   3354  HA  LEU A 236      -0.795 -20.426  24.467  1.00 44.17           H  
ATOM   3355  HB2 LEU A 236      -3.483 -19.380  23.720  1.00 45.55           H  
ATOM   3356  HB3 LEU A 236      -3.360 -20.653  24.957  1.00 45.55           H  
ATOM   3357  HG  LEU A 236      -2.464 -20.789  22.073  1.00 47.03           H  
ATOM   3358 HD11 LEU A 236      -0.824 -21.920  23.499  1.00 46.68           H  
ATOM   3359 HD12 LEU A 236      -2.127 -22.859  24.265  1.00 46.68           H  
ATOM   3360 HD13 LEU A 236      -1.762 -23.090  22.539  1.00 46.68           H  
ATOM   3361 HD21 LEU A 236      -4.541 -22.336  23.654  1.00 47.52           H  
ATOM   3362 HD22 LEU A 236      -4.872 -21.059  22.459  1.00 47.52           H  
ATOM   3363 HD23 LEU A 236      -4.125 -22.590  21.942  1.00 47.52           H  
ATOM   3364  N   VAL A 237      -1.903 -17.397  23.671  1.00 43.37           N  
ATOM   3365  CA  VAL A 237      -1.486 -16.126  23.093  1.00 43.33           C  
ATOM   3366  C   VAL A 237      -1.346 -15.125  24.234  1.00 43.75           C  
ATOM   3367  O   VAL A 237      -2.085 -15.190  25.217  1.00 42.96           O  
ATOM   3368  CB  VAL A 237      -2.477 -15.610  22.027  1.00 43.22           C  
ATOM   3369  CG1 VAL A 237      -2.727 -16.682  20.982  1.00 42.95           C  
ATOM   3370  CG2 VAL A 237      -3.785 -15.177  22.666  1.00 43.17           C  
ATOM   3371  H   VAL A 237      -2.821 -17.472  24.086  1.00 43.37           H  
ATOM   3372  HA  VAL A 237      -0.536 -16.261  22.576  1.00 43.33           H  
ATOM   3373  HB  VAL A 237      -2.035 -14.741  21.541  1.00 43.22           H  
ATOM   3374 HG11 VAL A 237      -1.783 -16.961  20.515  1.00 42.95           H  
ATOM   3375 HG12 VAL A 237      -3.170 -17.557  21.458  1.00 42.95           H  
ATOM   3376 HG13 VAL A 237      -3.408 -16.298  20.223  1.00 42.95           H  
ATOM   3377 HG21 VAL A 237      -4.248 -16.031  23.160  1.00 43.17           H  
ATOM   3378 HG22 VAL A 237      -3.590 -14.395  23.399  1.00 43.17           H  
ATOM   3379 HG23 VAL A 237      -4.456 -14.795  21.897  1.00 43.17           H  
ATOM   3380  N   ILE A 238      -0.381 -14.237  24.141  1.00 45.44           N  
ATOM   3381  CA  ILE A 238      -0.097 -13.352  25.233  1.00 46.46           C  
ATOM   3382  C   ILE A 238      -0.265 -11.862  24.909  1.00 48.96           C  
ATOM   3383  O   ILE A 238       0.023 -11.445  23.817  1.00 49.39           O  
ATOM   3384  CB  ILE A 238       1.288 -13.626  25.757  1.00 46.02           C  
ATOM   3385  CG1 ILE A 238       2.328 -13.023  24.860  1.00 47.90           C  
ATOM   3386  CG2 ILE A 238       1.560 -15.074  25.818  1.00 44.04           C  
ATOM   3387  CD1 ILE A 238       3.672 -13.392  25.274  1.00 47.85           C  
ATOM   3388  H   ILE A 238       0.165 -14.178  23.293  1.00 45.44           H  
ATOM   3389  HA  ILE A 238      -0.845 -13.563  25.997  1.00 46.46           H  
ATOM   3390  HB  ILE A 238       1.334 -13.187  26.754  1.00 46.02           H  
ATOM   3391 HG12 ILE A 238       2.234 -11.937  24.890  1.00 47.90           H  
ATOM   3392 HG13 ILE A 238       2.163 -13.374  23.841  1.00 47.90           H  
ATOM   3393 HG21 ILE A 238       0.817 -15.557  26.452  1.00 44.04           H  
ATOM   3394 HG22 ILE A 238       1.510 -15.496  24.814  1.00 44.04           H  
ATOM   3395 HG23 ILE A 238       2.554 -15.240  26.233  1.00 44.04           H  
ATOM   3396 HD11 ILE A 238       3.847 -13.045  26.292  1.00 47.85           H  
ATOM   3397 HD12 ILE A 238       3.779 -14.476  25.236  1.00 47.85           H  
ATOM   3398 HD13 ILE A 238       4.398 -12.932  24.604  1.00 47.85           H  
ATOM   3399  N   GLU A 239      -0.809 -11.070  25.808  1.00 50.54           N  
ATOM   3400  CA  GLU A 239      -0.904  -9.654  25.552  1.00 53.14           C  
ATOM   3401  C   GLU A 239       0.453  -9.021  25.648  1.00 53.18           C  
ATOM   3402  O   GLU A 239       1.161  -9.181  26.611  1.00 52.36           O  
ATOM   3403  CB  GLU A 239      -1.811  -8.993  26.559  1.00 55.36           C  
ATOM   3404  CG  GLU A 239      -3.255  -8.998  26.212  1.00 57.62           C  
ATOM   3405  CD  GLU A 239      -3.918  -7.710  26.613  1.00 60.70           C  
ATOM   3406  OE1 GLU A 239      -3.319  -6.984  27.421  1.00 61.69           O  
ATOM   3407  OE2 GLU A 239      -5.017  -7.405  26.119  1.00 61.95           O1-
ATOM   3408  H   GLU A 239      -1.159 -11.453  26.675  1.00 50.54           H  
ATOM   3409  HA  GLU A 239      -1.311  -9.520  24.550  1.00 53.14           H  
ATOM   3410  HB2 GLU A 239      -1.494  -7.956  26.668  1.00 55.36           H  
ATOM   3411  HB3 GLU A 239      -1.692  -9.511  27.511  1.00 55.36           H  
ATOM   3412  HG2 GLU A 239      -3.742  -9.824  26.730  1.00 57.62           H  
ATOM   3413  HG3 GLU A 239      -3.361  -9.132  25.135  1.00 57.62           H  
ATOM   3414  N   PHE A 240       0.793  -8.272  24.630  1.00 54.40           N  
ATOM   3415  CA  PHE A 240       2.084  -7.606  24.516  1.00 55.64           C  
ATOM   3416  C   PHE A 240       2.114  -6.277  25.256  1.00 58.69           C  
ATOM   3417  O   PHE A 240       1.331  -5.368  24.973  1.00 59.55           O  
ATOM   3418  CB  PHE A 240       2.479  -7.391  23.051  1.00 56.04           C  
ATOM   3419  CG  PHE A 240       3.731  -6.576  22.877  1.00 56.68           C  
ATOM   3420  CD1 PHE A 240       4.981  -7.166  22.984  1.00 56.07           C  
ATOM   3421  CD2 PHE A 240       3.660  -5.217  22.610  1.00 58.63           C  
ATOM   3422  CE1 PHE A 240       6.135  -6.416  22.826  1.00 57.99           C  
ATOM   3423  CE2 PHE A 240       4.810  -4.463  22.454  1.00 60.48           C  
ATOM   3424  CZ  PHE A 240       6.048  -5.064  22.560  1.00 60.25           C  
ATOM   3425  H   PHE A 240       0.124  -8.149  23.883  1.00 54.40           H  
ATOM   3426  HA  PHE A 240       2.811  -8.271  24.983  1.00 55.64           H  
ATOM   3427  HB2 PHE A 240       1.661  -6.878  22.546  1.00 56.04           H  
ATOM   3428  HB3 PHE A 240       2.636  -8.366  22.590  1.00 56.04           H  
ATOM   3429  HD1 PHE A 240       5.056  -8.223  23.193  1.00 56.07           H  
ATOM   3430  HD2 PHE A 240       2.695  -4.741  22.523  1.00 58.63           H  
ATOM   3431  HE1 PHE A 240       7.102  -6.889  22.911  1.00 57.99           H  
ATOM   3432  HE2 PHE A 240       4.739  -3.405  22.249  1.00 60.48           H  
ATOM   3433  HZ  PHE A 240       6.947  -4.478  22.435  1.00 60.25           H  
ATOM   3434  N   THR A 241       3.026  -6.181  26.214  1.00 60.90           N  
ATOM   3435  CA  THR A 241       3.331  -4.918  26.865  1.00 64.08           C  
ATOM   3436  C   THR A 241       4.837  -4.721  26.780  1.00 66.54           C  
ATOM   3437  O   THR A 241       5.596  -5.688  26.829  1.00 65.36           O  
ATOM   3438  CB  THR A 241       2.901  -4.909  28.342  1.00 63.48           C  
ATOM   3439  OG1 THR A 241       4.014  -5.270  29.167  1.00 63.47           O  
ATOM   3440  CG2 THR A 241       1.756  -5.882  28.583  1.00 61.49           C  
ATOM   3441  H   THR A 241       3.524  -7.012  26.500  1.00 60.90           H  
ATOM   3442  HA  THR A 241       2.785  -4.117  26.367  1.00 64.08           H  
ATOM   3443  HB  THR A 241       2.560  -3.905  28.594  1.00 63.48           H  
ATOM   3444 HG21 THR A 241       0.908  -5.608  27.955  1.00 61.49           H  
ATOM   3445 HG22 THR A 241       2.080  -6.893  28.335  1.00 61.49           H  
ATOM   3446 HG23 THR A 241       1.460  -5.842  29.631  1.00 61.49           H  
ATOM   3447  HG1 THR A 241       4.285  -6.156  28.917  1.00 63.47           H  
ATOM   3448  N   GLU A 242       5.305  -3.499  26.624  1.00 70.52           N  
ATOM   3449  CA  GLU A 242       6.744  -3.241  26.470  1.00 73.41           C  
ATOM   3450  C   GLU A 242       7.576  -3.594  27.698  1.00 72.65           C  
ATOM   3451  O   GLU A 242       8.779  -3.785  27.618  1.00 73.42           O  
ATOM   3452  CB  GLU A 242       6.974  -1.782  26.066  1.00 77.12           C  
ATOM   3453  CG  GLU A 242       8.359  -1.482  25.555  1.00 79.95           C  
ATOM   3454  CD  GLU A 242       8.411  -0.283  24.635  1.00 83.79           C  
ATOM   3455  OE1 GLU A 242       7.950  -0.405  23.481  1.00 84.15           O  
ATOM   3456  OE2 GLU A 242       8.934   0.770  25.049  1.00 86.31           O1-
ATOM   3457  H   GLU A 242       4.660  -2.722  26.610  1.00 70.52           H  
ATOM   3458  HA  GLU A 242       7.090  -3.908  25.680  1.00 73.41           H  
ATOM   3459  HB2 GLU A 242       6.791  -1.155  26.939  1.00 77.12           H  
ATOM   3460  HB3 GLU A 242       6.261  -1.530  25.281  1.00 77.12           H  
ATOM   3461  HG2 GLU A 242       8.722  -2.353  25.009  1.00 79.95           H  
ATOM   3462  HG3 GLU A 242       9.009  -1.291  26.409  1.00 79.95           H  
ATOM   3463  N   GLN A 243       6.913  -3.745  28.831  1.00 70.79           N  
ATOM   3464  CA  GLN A 243       7.618  -4.144  30.030  1.00 69.48           C  
ATOM   3465  C   GLN A 243       7.759  -5.625  30.082  1.00 66.20           C  
ATOM   3466  O   GLN A 243       8.580  -6.152  30.785  1.00 65.15           O  
ATOM   3467  CB  GLN A 243       6.958  -3.606  31.307  1.00 69.61           C  
ATOM   3468  CG  GLN A 243       5.545  -4.008  31.563  1.00 67.91           C  
ATOM   3469  CD  GLN A 243       5.191  -3.990  33.024  1.00 67.12           C  
ATOM   3470  NE2 GLN A 243       5.301  -2.985  33.670  1.00 68.72           N  
ATOM   3471  OE1 GLN A 243       4.734  -5.101  33.529  1.00 64.74           O  
ATOM   3472  H   GLN A 243       5.917  -3.582  28.860  1.00 70.79           H  
ATOM   3473  HA  GLN A 243       8.612  -3.699  29.984  1.00 69.48           H  
ATOM   3474  HB2 GLN A 243       6.986  -2.517  31.257  1.00 69.61           H  
ATOM   3475  HB3 GLN A 243       7.555  -3.946  32.153  1.00 69.61           H  
ATOM   3476  HG2 GLN A 243       5.395  -5.018  31.181  1.00 67.91           H  
ATOM   3477  HG3 GLN A 243       4.886  -3.318  31.036  1.00 67.91           H  
ATOM   3478 HE21 GLN A 243       5.035  -2.979  34.644  1.00 68.72           H  
ATOM   3479 HE22 GLN A 243       5.660  -2.145  33.240  1.00 68.72           H  
ATOM   3480  N   THR A 244       6.917  -6.289  29.325  1.00 64.81           N  
ATOM   3481  CA  THR A 244       6.962  -7.738  29.181  1.00 62.70           C  
ATOM   3482  C   THR A 244       7.913  -8.161  28.073  1.00 64.46           C  
ATOM   3483  O   THR A 244       8.330  -9.319  28.023  1.00 63.33           O  
ATOM   3484  CB  THR A 244       5.568  -8.339  28.917  1.00 60.13           C  
ATOM   3485  OG1 THR A 244       4.691  -7.321  28.403  1.00 61.14           O  
ATOM   3486  CG2 THR A 244       5.041  -8.956  30.193  1.00 58.04           C  
ATOM   3487  H   THR A 244       6.209  -5.774  28.822  1.00 64.81           H  
ATOM   3488  HA  THR A 244       7.330  -8.125  30.131  1.00 62.70           H  
ATOM   3489  HB  THR A 244       5.629  -9.126  28.166  1.00 60.13           H  
ATOM   3490 HG21 THR A 244       5.720  -9.742  30.524  1.00 58.04           H  
ATOM   3491 HG22 THR A 244       4.969  -8.189  30.965  1.00 58.04           H  
ATOM   3492 HG23 THR A 244       4.054  -9.381  30.010  1.00 58.04           H  
ATOM   3493  HG1 THR A 244       5.073  -6.995  27.585  1.00 61.14           H  
ATOM   3494  N   ALA A 245       8.253  -7.214  27.199  1.00 67.81           N  
ATOM   3495  CA  ALA A 245       9.182  -7.447  26.090  1.00 70.41           C  
ATOM   3496  C   ALA A 245      10.470  -8.219  26.420  1.00 71.63           C  
ATOM   3497  O   ALA A 245      10.865  -9.088  25.648  1.00 70.87           O  
ATOM   3498  CB  ALA A 245       9.499  -6.140  25.373  1.00 73.20           C  
ATOM   3499  H   ALA A 245       7.852  -6.293  27.306  1.00 67.81           H  
ATOM   3500  HA  ALA A 245       8.640  -8.124  25.430  1.00 70.41           H  
ATOM   3501  HB1 ALA A 245       8.570  -5.662  25.062  1.00 73.20           H  
ATOM   3502  HB2 ALA A 245      10.040  -5.477  26.048  1.00 73.20           H  
ATOM   3503  HB3 ALA A 245      10.113  -6.346  24.496  1.00 73.20           H  
ATOM   3504  N   PRO A 246      11.118  -7.919  27.539  1.00 73.83           N  
ATOM   3505  CA  PRO A 246      12.272  -8.728  27.879  1.00 74.93           C  
ATOM   3506  C   PRO A 246      11.952 -10.186  28.064  1.00 73.43           C  
ATOM   3507  O   PRO A 246      12.577 -11.032  27.444  1.00 73.67           O  
ATOM   3508  CB  PRO A 246      12.677  -8.151  29.221  1.00 75.17           C  
ATOM   3509  CG  PRO A 246      12.381  -6.777  29.098  1.00 76.65           C  
ATOM   3510  CD  PRO A 246      11.109  -6.687  28.333  1.00 75.56           C  
ATOM   3511  HA  PRO A 246      13.026  -8.697  27.092  1.00 74.93           H  
ATOM   3512  HB2 PRO A 246      13.740  -8.304  29.405  1.00 75.17           H  
ATOM   3513  HB3 PRO A 246      12.100  -8.602  30.028  1.00 75.17           H  
ATOM   3514  HG2 PRO A 246      13.180  -6.266  28.561  1.00 76.65           H  
ATOM   3515  HG3 PRO A 246      12.260  -6.328  30.084  1.00 76.65           H  
ATOM   3516  HD2 PRO A 246      10.250  -6.658  29.003  1.00 75.56           H  
ATOM   3517  HD3 PRO A 246      11.099  -5.806  27.691  1.00 75.56           H  
ATOM   3518  N   LYS A 247      10.971 -10.473  28.894  1.00 71.91           N  
ATOM   3519  CA  LYS A 247      10.703 -11.847  29.203  1.00 70.37           C  
ATOM   3520  C   LYS A 247      10.108 -12.595  28.027  1.00 69.60           C  
ATOM   3521  O   LYS A 247      10.392 -13.763  27.805  1.00 69.16           O  
ATOM   3522  CB  LYS A 247       9.820 -11.955  30.429  1.00 69.27           C  
ATOM   3523  CG  LYS A 247       8.556 -11.166  30.406  1.00 69.66           C  
ATOM   3524  CD  LYS A 247       7.604 -11.773  31.416  1.00 68.37           C  
ATOM   3525  CE  LYS A 247       6.348 -10.960  31.627  1.00 68.85           C  
ATOM   3526  NZ  LYS A 247       5.442 -11.598  32.642  1.00 67.31           N1+
ATOM   3527  H   LYS A 247      10.416  -9.737  29.306  1.00 71.91           H  
ATOM   3528  HA  LYS A 247      11.658 -12.324  29.424  1.00 70.37           H  
ATOM   3529  HB2 LYS A 247      10.403 -11.623  31.288  1.00 69.27           H  
ATOM   3530  HB3 LYS A 247       9.554 -13.004  30.555  1.00 69.27           H  
ATOM   3531  HG2 LYS A 247       8.114 -11.206  29.411  1.00 69.66           H  
ATOM   3532  HG3 LYS A 247       8.763 -10.129  30.670  1.00 69.66           H  
ATOM   3533  HD2 LYS A 247       8.123 -11.859  32.371  1.00 68.37           H  
ATOM   3534  HD3 LYS A 247       7.318 -12.765  31.067  1.00 68.37           H  
ATOM   3535  HE2 LYS A 247       5.816 -10.878  30.679  1.00 68.85           H  
ATOM   3536  HE3 LYS A 247       6.625  -9.965  31.975  1.00 68.85           H  
ATOM   3537  HZ1 LYS A 247       5.181 -12.521  32.327  1.00 67.31           H  
ATOM   3538  HZ2 LYS A 247       5.924 -11.668  33.527  1.00 67.31           H  
ATOM   3539  HZ3 LYS A 247       4.612 -11.033  32.755  1.00 67.31           H  
ATOM   3540  N   ILE A 248       9.285 -11.901  27.273  1.00 69.09           N  
ATOM   3541  CA  ILE A 248       8.651 -12.494  26.100  1.00 67.57           C  
ATOM   3542  C   ILE A 248       9.690 -12.960  25.088  1.00 67.30           C  
ATOM   3543  O   ILE A 248       9.800 -14.150  24.788  1.00 66.01           O  
ATOM   3544  CB  ILE A 248       7.705 -11.503  25.405  1.00 68.57           C  
ATOM   3545  CG1 ILE A 248       6.519 -11.177  26.311  1.00 66.86           C  
ATOM   3546  CG2 ILE A 248       7.213 -12.073  24.083  1.00 68.81           C  
ATOM   3547  CD1 ILE A 248       5.770  -9.935  25.899  1.00 67.71           C  
ATOM   3548  H   ILE A 248       9.088 -10.939  27.510  1.00 69.09           H  
ATOM   3549  HA  ILE A 248       8.077 -13.349  26.459  1.00 67.57           H  
ATOM   3550  HB  ILE A 248       8.256 -10.584  25.204  1.00 68.57           H  
ATOM   3551 HG12 ILE A 248       6.889 -11.036  27.326  1.00 66.86           H  
ATOM   3552 HG13 ILE A 248       5.828 -12.019  26.291  1.00 66.86           H  
ATOM   3553 HG21 ILE A 248       8.066 -12.286  23.439  1.00 68.81           H  
ATOM   3554 HG22 ILE A 248       6.659 -12.993  24.268  1.00 68.81           H  
ATOM   3555 HG23 ILE A 248       6.561 -11.348  23.595  1.00 68.81           H  
ATOM   3556 HD11 ILE A 248       6.447  -9.081  25.914  1.00 67.71           H  
ATOM   3557 HD12 ILE A 248       5.373 -10.067  24.892  1.00 67.71           H  
ATOM   3558 HD13 ILE A 248       4.948  -9.759  26.593  1.00 67.71           H  
ATOM   3559  N   PHE A 249      10.451 -12.009  24.563  1.00 68.30           N  
ATOM   3560  CA  PHE A 249      11.480 -12.314  23.586  1.00 68.89           C  
ATOM   3561  C   PHE A 249      12.739 -12.821  24.277  1.00 69.01           C  
ATOM   3562  O   PHE A 249      13.121 -13.978  24.110  1.00 68.55           O  
ATOM   3563  CB  PHE A 249      11.790 -11.074  22.748  1.00 70.78           C  
ATOM   3564  CG  PHE A 249      10.574 -10.446  22.125  1.00 70.04           C  
ATOM   3565  CD1 PHE A 249      10.065 -10.925  20.931  1.00 70.04           C  
ATOM   3566  CD2 PHE A 249       9.941  -9.376  22.733  1.00 69.37           C  
ATOM   3567  CE1 PHE A 249       8.949 -10.348  20.358  1.00 69.73           C  
ATOM   3568  CE2 PHE A 249       8.826  -8.798  22.165  1.00 68.95           C  
ATOM   3569  CZ  PHE A 249       8.330  -9.283  20.977  1.00 69.15           C  
ATOM   3570  H   PHE A 249      10.311 -11.051  24.850  1.00 68.30           H  
ATOM   3571  HA  PHE A 249      11.114 -13.100  22.925  1.00 68.89           H  
ATOM   3572  HC  PHE A 249      13.301 -12.159  24.919  1.00 69.01           H  
ATOM   3573  HB2 PHE A 249      12.476 -11.360  21.951  1.00 70.78           H  
ATOM   3574  HB3 PHE A 249      12.268 -10.335  23.391  1.00 70.78           H  
ATOM   3575  HD1 PHE A 249      10.546 -11.759  20.442  1.00 70.04           H  
ATOM   3576  HD2 PHE A 249      10.326  -8.989  23.665  1.00 69.37           H  
ATOM   3577  HE1 PHE A 249       8.561 -10.731  19.425  1.00 69.73           H  
ATOM   3578  HE2 PHE A 249       8.342  -7.965  22.652  1.00 68.95           H  
ATOM   3579  HZ  PHE A 249       7.457  -8.830  20.530  1.00 69.15           H  
ATOM   3580  N   THR A 255      11.601 -17.576  18.022  1.00 59.38           N  
ATOM   3581  CA  THR A 255      10.560 -17.615  17.002  1.00 60.56           C  
ATOM   3582  C   THR A 255       9.217 -17.166  17.562  1.00 58.22           C  
ATOM   3583  O   THR A 255       8.621 -17.848  18.396  1.00 56.52           O  
ATOM   3584  CB  THR A 255      10.377 -19.025  16.435  1.00 61.99           C  
ATOM   3585  OG1 THR A 255      11.600 -19.449  15.825  1.00 64.82           O  
ATOM   3586  CG2 THR A 255       9.258 -19.050  15.408  1.00 62.57           C  
ATOM   3587  H1  THR A 255      11.697 -16.632  18.369  1.00 59.38           H  
ATOM   3588  H2  THR A 255      12.477 -17.877  17.620  1.00 59.38           H  
ATOM   3589  HA  THR A 255      10.885 -16.937  16.213  1.00 60.56           H  
ATOM   3590  HB  THR A 255      10.113 -19.701  17.248  1.00 61.99           H  
ATOM   3591 HG21 THR A 255       8.328 -18.726  15.876  1.00 62.57           H  
ATOM   3592 HG22 THR A 255       9.505 -18.379  14.585  1.00 62.57           H  
ATOM   3593 HG23 THR A 255       9.138 -20.064  15.026  1.00 62.57           H  
ATOM   3594  HG1 THR A 255      11.800 -18.833  15.117  1.00 64.82           H  
ATOM   3595  N   HIS A 256       8.742 -16.022  17.081  1.00 57.62           N  
ATOM   3596  CA  HIS A 256       7.505 -15.426  17.567  1.00 54.49           C  
ATOM   3597  C   HIS A 256       6.625 -14.984  16.406  1.00 52.67           C  
ATOM   3598  O   HIS A 256       7.127 -14.498  15.394  1.00 55.23           O  
ATOM   3599  CB  HIS A 256       7.815 -14.205  18.435  1.00 55.99           C  
ATOM   3600  CG  HIS A 256       8.677 -14.502  19.622  1.00 56.48           C  
ATOM   3601  CD2 HIS A 256       8.229 -14.361  20.917  1.00 55.64           C  
ATOM   3602  ND1 HIS A 256       9.963 -14.918  19.713  1.00 57.67           N  
ATOM   3603  NE2 HIS A 256       9.198 -14.682  21.755  1.00 55.62           N  
ATOM   3604  CE1 HIS A 256      10.261 -15.026  21.049  1.00 56.99           C  
ATOM   3605  H   HIS A 256       9.257 -15.549  16.352  1.00 57.62           H  
ATOM   3606  HA  HIS A 256       6.979 -16.179  18.154  1.00 54.49           H  
ATOM   3607  HB2 HIS A 256       6.872 -13.790  18.792  1.00 55.99           H  
ATOM   3608  HB3 HIS A 256       8.326 -13.467  17.817  1.00 55.99           H  
ATOM   3609  HD2 HIS A 256       7.239 -14.038  21.203  1.00 55.64           H  
ATOM   3610  HE2 HIS A 256       9.133 -14.666  22.833  1.00 55.62           H  
ATOM   3611  HE1 HIS A 256      11.149 -15.321  21.430  1.00 56.99           H  
ATOM   3612  N   ILE A 257       5.314 -15.143  16.558  1.00 48.34           N  
ATOM   3613  CA  ILE A 257       4.367 -14.576  15.601  1.00 46.17           C  
ATOM   3614  C   ILE A 257       3.587 -13.431  16.250  1.00 43.37           C  
ATOM   3615  O   ILE A 257       2.967 -13.597  17.301  1.00 40.94           O  
ATOM   3616  CB  ILE A 257       3.412 -15.642  15.006  1.00 45.02           C  
ATOM   3617  CG1 ILE A 257       2.418 -14.991  14.042  1.00 46.03           C  
ATOM   3618  CG2 ILE A 257       2.677 -16.395  16.100  1.00 42.87           C  
ATOM   3619  CD1 ILE A 257       1.479 -15.973  13.378  1.00 45.94           C  
ATOM   3620  H   ILE A 257       4.966 -15.665  17.349  1.00 48.34           H  
ATOM   3621  HA  ILE A 257       4.942 -14.182  14.763  1.00 46.17           H  
ATOM   3622  HB  ILE A 257       4.016 -16.362  14.453  1.00 45.02           H  
ATOM   3623 HG12 ILE A 257       2.981 -14.475  13.265  1.00 46.03           H  
ATOM   3624 HG13 ILE A 257       1.822 -14.269  14.599  1.00 46.03           H  
ATOM   3625 HG21 ILE A 257       3.400 -16.870  16.763  1.00 42.87           H  
ATOM   3626 HG22 ILE A 257       2.063 -15.698  16.671  1.00 42.87           H  
ATOM   3627 HG23 ILE A 257       2.040 -17.157  15.651  1.00 42.87           H  
ATOM   3628 HD11 ILE A 257       2.058 -16.705  12.815  1.00 45.94           H  
ATOM   3629 HD12 ILE A 257       0.890 -16.484  14.139  1.00 45.94           H  
ATOM   3630 HD13 ILE A 257       0.813 -15.438  12.701  1.00 45.94           H  
ATOM   3631  N   LEU A 258       3.637 -12.261  15.623  1.00 44.52           N  
ATOM   3632  CA  LEU A 258       3.062 -11.058  16.216  1.00 44.70           C  
ATOM   3633  C   LEU A 258       1.802 -10.598  15.491  1.00 45.76           C  
ATOM   3634  O   LEU A 258       1.852 -10.180  14.335  1.00 47.52           O  
ATOM   3635  CB  LEU A 258       4.094  -9.926  16.246  1.00 46.38           C  
ATOM   3636  CG  LEU A 258       5.101  -9.884  17.400  1.00 45.66           C  
ATOM   3637  CD1 LEU A 258       5.992 -11.118  17.427  1.00 45.19           C  
ATOM   3638  CD2 LEU A 258       5.945  -8.622  17.308  1.00 47.77           C  
ATOM   3639  H   LEU A 258       4.082 -12.203  14.718  1.00 44.52           H  
ATOM   3640  HA  LEU A 258       2.777 -11.314  17.236  1.00 44.70           H  
ATOM   3641  HB2 LEU A 258       3.541  -8.987  16.268  1.00 46.38           H  
ATOM   3642  HB3 LEU A 258       4.667  -9.989  15.321  1.00 46.38           H  
ATOM   3643  HG  LEU A 258       4.536  -9.874  18.332  1.00 45.66           H  
ATOM   3644 HD11 LEU A 258       5.373 -12.011  17.509  1.00 45.19           H  
ATOM   3645 HD12 LEU A 258       6.577 -11.164  16.508  1.00 45.19           H  
ATOM   3646 HD13 LEU A 258       6.665 -11.062  18.283  1.00 45.19           H  
ATOM   3647 HD21 LEU A 258       6.511  -8.631  16.376  1.00 47.77           H  
ATOM   3648 HD22 LEU A 258       5.295  -7.748  17.330  1.00 47.77           H  
ATOM   3649 HD23 LEU A 258       6.634  -8.584  18.152  1.00 47.77           H  
ATOM   3650  N   LEU A 259       0.673 -10.627  16.170  1.00 45.34           N  
ATOM   3651  CA  LEU A 259      -0.575 -10.203  15.585  1.00 47.17           C  
ATOM   3652  C   LEU A 259      -0.936  -8.824  16.009  1.00 49.87           C  
ATOM   3653  O   LEU A 259      -1.299  -8.604  17.132  1.00 49.96           O  
ATOM   3654  CB  LEU A 259      -1.690 -11.095  16.038  1.00 44.93           C  
ATOM   3655  CG  LEU A 259      -3.078 -10.692  15.600  1.00 45.22           C  
ATOM   3656  CD1 LEU A 259      -3.162 -10.761  14.148  1.00 46.52           C  
ATOM   3657  CD2 LEU A 259      -4.090 -11.608  16.174  1.00 43.96           C  
ATOM   3658  H   LEU A 259       0.682 -10.955  17.125  1.00 45.34           H  
ATOM   3659  HA  LEU A 259      -0.443 -10.244  14.504  1.00 47.17           H  
ATOM   3660  HB2 LEU A 259      -1.677 -11.118  17.128  1.00 44.93           H  
ATOM   3661  HB3 LEU A 259      -1.495 -12.095  15.651  1.00 44.93           H  
ATOM   3662  HG  LEU A 259      -3.272  -9.677  15.948  1.00 45.22           H  
ATOM   3663 HD11 LEU A 259      -2.423 -10.090  13.709  1.00 46.52           H  
ATOM   3664 HD12 LEU A 259      -2.966 -11.782  13.821  1.00 46.52           H  
ATOM   3665 HD13 LEU A 259      -4.160 -10.462  13.827  1.00 46.52           H  
ATOM   3666 HD21 LEU A 259      -3.899 -12.624  15.828  1.00 43.96           H  
ATOM   3667 HD22 LEU A 259      -4.032 -11.578  17.262  1.00 43.96           H  
ATOM   3668 HD23 LEU A 259      -5.085 -11.297  15.855  1.00 43.96           H  
ATOM   3669  N   PHE A 260      -0.906  -7.900  15.066  1.00 52.05           N  
ATOM   3670  CA  PHE A 260      -1.227  -6.534  15.368  1.00 53.47           C  
ATOM   3671  C   PHE A 260      -2.671  -6.346  15.189  1.00 54.98           C  
ATOM   3672  O   PHE A 260      -3.120  -5.987  14.147  1.00 56.34           O  
ATOM   3673  CB  PHE A 260      -0.468  -5.602  14.482  1.00 54.69           C  
ATOM   3674  CG  PHE A 260       0.986  -5.701  14.650  1.00 54.27           C  
ATOM   3675  CD1 PHE A 260       1.637  -4.880  15.494  1.00 54.18           C  
ATOM   3676  CD2 PHE A 260       1.702  -6.619  13.956  1.00 54.23           C  
ATOM   3677  CE1 PHE A 260       2.960  -4.967  15.640  1.00 54.51           C  
ATOM   3678  CE2 PHE A 260       3.016  -6.703  14.105  1.00 54.46           C  
ATOM   3679  CZ  PHE A 260       3.645  -5.872  14.960  1.00 54.80           C  
ATOM   3680  H   PHE A 260      -0.655  -8.157  14.122  1.00 52.05           H  
ATOM   3681  HA  PHE A 260      -0.946  -6.312  16.398  1.00 53.47           H  
ATOM   3682  HB2 PHE A 260      -0.774  -4.581  14.710  1.00 54.69           H  
ATOM   3683  HB3 PHE A 260      -0.714  -5.832  13.445  1.00 54.69           H  
ATOM   3684  HD1 PHE A 260       1.083  -4.144  16.058  1.00 54.18           H  
ATOM   3685  HD2 PHE A 260       1.197  -7.288  13.275  1.00 54.23           H  
ATOM   3686  HE1 PHE A 260       3.473  -4.297  16.315  1.00 54.51           H  
ATOM   3687  HE2 PHE A 260       3.580  -7.434  13.544  1.00 54.46           H  
ATOM   3688  HZ  PHE A 260       4.715  -5.945  15.091  1.00 54.80           H  
ATOM   3689  N   LEU A 261      -3.427  -6.546  16.250  1.00 55.10           N  
ATOM   3690  CA  LEU A 261      -4.874  -6.521  16.180  1.00 56.68           C  
ATOM   3691  C   LEU A 261      -5.474  -5.362  16.911  1.00 60.08           C  
ATOM   3692  O   LEU A 261      -5.372  -5.273  18.102  1.00 60.06           O  
ATOM   3693  CB  LEU A 261      -5.433  -7.787  16.787  1.00 53.84           C  
ATOM   3694  CG  LEU A 261      -6.920  -8.004  16.799  1.00 53.73           C  
ATOM   3695  CD1 LEU A 261      -7.417  -7.982  15.429  1.00 55.18           C  
ATOM   3696  CD2 LEU A 261      -7.197  -9.320  17.363  1.00 52.23           C  
ATOM   3697  H   LEU A 261      -2.984  -6.722  17.140  1.00 55.10           H  
ATOM   3698  HA  LEU A 261      -5.130  -6.431  15.124  1.00 56.68           H  
ATOM   3699  HB2 LEU A 261      -5.099  -7.816  17.824  1.00 53.84           H  
ATOM   3700  HB3 LEU A 261      -4.994  -8.622  16.240  1.00 53.84           H  
ATOM   3701  HG  LEU A 261      -7.402  -7.224  17.388  1.00 53.73           H  
ATOM   3702 HD11 LEU A 261      -7.202  -7.012  14.980  1.00 55.18           H  
ATOM   3703 HD12 LEU A 261      -6.927  -8.767  14.852  1.00 55.18           H  
ATOM   3704 HD13 LEU A 261      -8.494  -8.151  15.430  1.00 55.18           H  
ATOM   3705 HD21 LEU A 261      -6.707 -10.084  16.760  1.00 52.23           H  
ATOM   3706 HD22 LEU A 261      -6.818  -9.365  18.384  1.00 52.23           H  
ATOM   3707 HD23 LEU A 261      -8.273  -9.495  17.367  1.00 52.23           H  
ATOM   3708  N   PRO A 262      -6.144  -4.482  16.193  1.00 63.44           N  
ATOM   3709  CA  PRO A 262      -6.836  -3.327  16.766  1.00 66.02           C  
ATOM   3710  C   PRO A 262      -8.066  -3.769  17.548  1.00 66.56           C  
ATOM   3711  O   PRO A 262      -8.670  -4.789  17.221  1.00 66.67           O  
ATOM   3712  CB  PRO A 262      -7.282  -2.538  15.529  1.00 68.28           C  
ATOM   3713  CG  PRO A 262      -7.071  -3.447  14.375  1.00 67.87           C  
ATOM   3714  CD  PRO A 262      -5.837  -4.211  14.691  1.00 66.26           C  
ATOM   3715  HA  PRO A 262      -6.208  -2.760  17.453  1.00 66.02           H  
ATOM   3716  HB2 PRO A 262      -6.681  -1.636  15.417  1.00 68.28           H  
ATOM   3717  HB3 PRO A 262      -8.334  -2.266  15.611  1.00 68.28           H  
ATOM   3718  HG2 PRO A 262      -6.939  -2.873  13.458  1.00 67.87           H  
ATOM   3719  HG3 PRO A 262      -7.919  -4.123  14.262  1.00 67.87           H  
ATOM   3720  HD2 PRO A 262      -5.759  -5.131  14.111  1.00 66.26           H  
ATOM   3721  HD3 PRO A 262      -4.934  -3.616  14.553  1.00 66.26           H  
ATOM   3722  N   LYS A 263      -8.445  -3.014  18.545  1.00 67.25           N  
ATOM   3723  CA  LYS A 263      -9.598  -3.385  19.286  1.00 67.72           C  
ATOM   3724  C   LYS A 263     -10.861  -3.018  18.570  1.00 71.29           C  
ATOM   3725  O   LYS A 263     -11.864  -3.700  18.711  1.00 71.09           O  
ATOM   3726  CB  LYS A 263      -9.546  -2.719  20.614  1.00 67.30           C  
ATOM   3727  CG  LYS A 263      -8.398  -3.175  21.437  1.00 65.19           C  
ATOM   3728  CD  LYS A 263      -8.873  -4.247  22.348  1.00 63.32           C  
ATOM   3729  CE  LYS A 263      -7.780  -4.743  23.228  1.00 61.48           C  
ATOM   3730  NZ  LYS A 263      -7.680  -3.929  24.417  1.00 61.91           N1+
ATOM   3731  H   LYS A 263      -7.927  -2.181  18.784  1.00 67.25           H  
ATOM   3732  HA  LYS A 263      -9.602  -4.468  19.407  1.00 67.72           H  
ATOM   3733  HB2 LYS A 263     -10.469  -2.938  21.151  1.00 67.30           H  
ATOM   3734  HB3 LYS A 263      -9.461  -1.643  20.462  1.00 67.30           H  
ATOM   3735  HG2 LYS A 263      -8.009  -2.341  22.021  1.00 65.19           H  
ATOM   3736  HG3 LYS A 263      -7.612  -3.563  20.790  1.00 65.19           H  
ATOM   3737  HD2 LYS A 263      -9.250  -5.077  21.751  1.00 63.32           H  
ATOM   3738  HD3 LYS A 263      -9.676  -3.852  22.970  1.00 63.32           H  
ATOM   3739  HE2 LYS A 263      -6.836  -4.703  22.685  1.00 61.48           H  
ATOM   3740  HE3 LYS A 263      -7.990  -5.773  23.515  1.00 61.48           H  
ATOM   3741  HZ1 LYS A 263      -7.485  -2.973  24.155  1.00 61.91           H  
ATOM   3742  HZ2 LYS A 263      -8.552  -3.968  24.926  1.00 61.91           H  
ATOM   3743  HZ3 LYS A 263      -6.933  -4.277  25.001  1.00 61.91           H  
ATOM   3744  N   SER A 264     -10.817  -1.925  17.807  1.00 74.65           N  
ATOM   3745  CA  SER A 264     -11.959  -1.405  17.071  1.00 77.44           C  
ATOM   3746  C   SER A 264     -12.480  -2.359  15.986  1.00 76.95           C  
ATOM   3747  O   SER A 264     -13.658  -2.319  15.632  1.00 78.55           O  
ATOM   3748  CB  SER A 264     -11.584  -0.045  16.470  1.00 80.73           C  
ATOM   3749  OG  SER A 264     -12.650   0.489  15.700  1.00 84.07           O  
ATOM   3750  H   SER A 264      -9.940  -1.429  17.736  1.00 74.65           H  
ATOM   3751  HA  SER A 264     -12.782  -1.296  17.777  1.00 77.44           H  
ATOM   3752  HB2 SER A 264     -10.710  -0.168  15.830  1.00 80.73           H  
ATOM   3753  HB3 SER A 264     -11.348   0.647  17.278  1.00 80.73           H  
ATOM   3754  HG  SER A 264     -12.359   1.333  15.347  1.00 84.07           H  
ATOM   3755  N   VAL A 265     -11.630  -3.253  15.520  1.00 74.92           N  
ATOM   3756  CA  VAL A 265     -11.985  -4.125  14.413  1.00 74.32           C  
ATOM   3757  C   VAL A 265     -13.182  -5.022  14.688  1.00 74.90           C  
ATOM   3758  O   VAL A 265     -13.513  -5.310  15.816  1.00 74.06           O  
ATOM   3759  CB  VAL A 265     -10.804  -4.945  13.997  1.00 71.18           C  
ATOM   3760  CG1 VAL A 265     -10.724  -6.163  14.801  1.00 68.37           C  
ATOM   3761  CG2 VAL A 265     -10.941  -5.313  12.605  1.00 71.68           C  
ATOM   3762  H   VAL A 265     -10.715  -3.333  15.940  1.00 74.92           H  
ATOM   3763  HA  VAL A 265     -12.287  -3.466  13.599  1.00 74.32           H  
ATOM   3764  HB  VAL A 265      -9.899  -4.356  14.144  1.00 71.18           H  
ATOM   3765 HG11 VAL A 265     -10.628  -5.898  15.854  1.00 68.37           H  
ATOM   3766 HG12 VAL A 265     -11.628  -6.754  14.656  1.00 68.37           H  
ATOM   3767 HG13 VAL A 265      -9.856  -6.745  14.493  1.00 68.37           H  
ATOM   3768 HG21 VAL A 265     -11.849  -5.901  12.472  1.00 71.68           H  
ATOM   3769 HG22 VAL A 265     -11.000  -4.412  11.995  1.00 71.68           H  
ATOM   3770 HG23 VAL A 265     -10.078  -5.903  12.299  1.00 71.68           H  
ATOM   3771  N   SER A 266     -13.795  -5.533  13.652  1.00 76.59           N  
ATOM   3772  CA  SER A 266     -14.939  -6.367  13.868  1.00 77.55           C  
ATOM   3773  C   SER A 266     -14.464  -7.752  13.994  1.00 74.96           C  
ATOM   3774  O   SER A 266     -13.366  -8.073  13.621  1.00 74.26           O  
ATOM   3775  CB  SER A 266     -15.845  -6.298  12.667  1.00 81.01           C  
ATOM   3776  OG  SER A 266     -15.063  -6.431  11.502  1.00 81.80           O  
ATOM   3777  H   SER A 266     -13.467  -5.343  12.716  1.00 76.59           H  
ATOM   3778  HA  SER A 266     -15.477  -6.042  14.759  1.00 77.55           H  
ATOM   3779  HB2 SER A 266     -16.363  -5.339  12.653  1.00 81.01           H  
ATOM   3780  HB3 SER A 266     -16.576  -7.105  12.712  1.00 81.01           H  
ATOM   3781  HG  SER A 266     -15.656  -6.387  10.748  1.00 81.80           H  
ATOM   3782  N   ASP A 267     -15.310  -8.580  14.563  1.00 73.64           N  
ATOM   3783  CA  ASP A 267     -14.980  -9.961  14.777  1.00 71.07           C  
ATOM   3784  C   ASP A 267     -13.633 -10.080  15.412  1.00 67.98           C  
ATOM   3785  O   ASP A 267     -12.860 -10.950  15.080  1.00 67.89           O  
ATOM   3786  CB  ASP A 267     -14.964 -10.688  13.470  1.00 71.76           C  
ATOM   3787  CG  ASP A 267     -15.304 -12.097  13.617  1.00 71.65           C  
ATOM   3788  OD1 ASP A 267     -16.013 -12.431  14.566  1.00 72.00           O  
ATOM   3789  OD2 ASP A 267     -14.870 -12.885  12.778  1.00 71.68           O1-
ATOM   3790  H   ASP A 267     -16.214  -8.237  14.857  1.00 73.64           H  
ATOM   3791  HA  ASP A 267     -15.731 -10.397  15.435  1.00 71.07           H  
ATOM   3792  HB2 ASP A 267     -13.966 -10.611  13.038  1.00 71.76           H  
ATOM   3793  HB3 ASP A 267     -15.686 -10.221  12.800  1.00 71.76           H  
ATOM   3794  N   TYR A 268     -13.352  -9.169  16.310  1.00 65.39           N  
ATOM   3795  CA  TYR A 268     -12.126  -9.147  17.103  1.00 61.81           C  
ATOM   3796  C   TYR A 268     -11.944 -10.445  17.873  1.00 60.09           C  
ATOM   3797  O   TYR A 268     -10.888 -11.071  17.810  1.00 58.98           O  
ATOM   3798  CB  TYR A 268     -12.156  -7.949  18.062  1.00 60.76           C  
ATOM   3799  CG  TYR A 268     -11.078  -7.929  19.125  1.00 57.67           C  
ATOM   3800  CD1 TYR A 268      -9.876  -7.269  18.912  1.00 56.97           C  
ATOM   3801  CD2 TYR A 268     -11.278  -8.545  20.356  1.00 55.63           C  
ATOM   3802  CE1 TYR A 268      -8.894  -7.239  19.885  1.00 55.19           C  
ATOM   3803  CE2 TYR A 268     -10.300  -8.523  21.335  1.00 53.91           C  
ATOM   3804  CZ  TYR A 268      -9.111  -7.867  21.093  1.00 53.50           C  
ATOM   3805  OH  TYR A 268      -8.135  -7.839  22.061  1.00 51.42           O  
ATOM   3806  H   TYR A 268     -14.027  -8.434  16.464  1.00 65.39           H  
ATOM   3807  HA  TYR A 268     -11.277  -9.045  16.427  1.00 61.81           H  
ATOM   3808  HB2 TYR A 268     -13.123  -7.948  18.566  1.00 60.76           H  
ATOM   3809  HB3 TYR A 268     -12.056  -7.041  17.467  1.00 60.76           H  
ATOM   3810  HD1 TYR A 268      -9.705  -6.770  17.970  1.00 56.97           H  
ATOM   3811  HD2 TYR A 268     -12.213  -9.049  20.551  1.00 55.63           H  
ATOM   3812  HE1 TYR A 268      -7.962  -6.726  19.700  1.00 55.19           H  
ATOM   3813  HE2 TYR A 268     -10.467  -9.016  22.281  1.00 53.91           H  
ATOM   3814  HH  TYR A 268      -8.357  -8.298  22.875  1.00 51.42           H  
ATOM   3815  N   ASP A 269     -13.042 -10.898  18.461  1.00 60.33           N  
ATOM   3816  CA  ASP A 269     -12.998 -12.041  19.323  1.00 59.27           C  
ATOM   3817  C   ASP A 269     -12.840 -13.251  18.486  1.00 59.05           C  
ATOM   3818  O   ASP A 269     -12.188 -14.202  18.858  1.00 57.49           O  
ATOM   3819  CB  ASP A 269     -14.265 -12.115  20.152  1.00 60.64           C  
ATOM   3820  CG  ASP A 269     -14.210 -11.239  21.375  1.00 61.39           C  
ATOM   3821  OD1 ASP A 269     -13.110 -10.969  21.883  1.00 60.56           O  
ATOM   3822  OD2 ASP A 269     -15.273 -10.830  21.848  1.00 62.74           O1-
ATOM   3823  H   ASP A 269     -13.922 -10.430  18.299  1.00 60.33           H  
ATOM   3824  HA  ASP A 269     -12.156 -11.965  20.011  1.00 59.27           H  
ATOM   3825  HB2 ASP A 269     -14.415 -13.147  20.469  1.00 60.64           H  
ATOM   3826  HB3 ASP A 269     -15.105 -11.799  19.534  1.00 60.64           H  
ATOM   3827  N   GLY A 270     -13.454 -13.202  17.331  1.00 60.94           N  
ATOM   3828  CA  GLY A 270     -13.402 -14.270  16.354  1.00 61.16           C  
ATOM   3829  C   GLY A 270     -12.013 -14.443  15.775  1.00 59.86           C  
ATOM   3830  O   GLY A 270     -11.527 -15.565  15.631  1.00 59.25           O  
ATOM   3831  H   GLY A 270     -13.992 -12.376  17.110  1.00 60.94           H  
ATOM   3832  HA2 GLY A 270     -14.095 -14.040  15.544  1.00 61.16           H  
ATOM   3833  HA3 GLY A 270     -13.701 -15.201  16.835  1.00 61.16           H  
ATOM   3834  N   LYS A 271     -11.369 -13.329  15.440  1.00 59.31           N  
ATOM   3835  CA  LYS A 271     -10.024 -13.368  14.879  1.00 58.30           C  
ATOM   3836  C   LYS A 271      -9.001 -13.698  15.959  1.00 56.43           C  
ATOM   3837  O   LYS A 271      -7.982 -14.334  15.686  1.00 56.02           O  
ATOM   3838  CB  LYS A 271      -9.682 -12.041  14.198  1.00 59.32           C  
ATOM   3839  CG  LYS A 271     -10.660 -11.650  13.103  1.00 61.37           C  
ATOM   3840  CD  LYS A 271     -10.248 -10.361  12.416  1.00 62.26           C  
ATOM   3841  CE  LYS A 271     -11.339  -9.872  11.476  1.00 64.30           C  
ATOM   3842  NZ  LYS A 271     -11.768 -10.928  10.517  1.00 64.99           N1+
ATOM   3843  H   LYS A 271     -11.821 -12.436  15.577  1.00 59.31           H  
ATOM   3844  HA  LYS A 271      -9.992 -14.155  14.125  1.00 58.30           H  
ATOM   3845  HB2 LYS A 271      -8.688 -12.125  13.758  1.00 59.32           H  
ATOM   3846  HB3 LYS A 271      -9.679 -11.256  14.954  1.00 59.32           H  
ATOM   3847  HG2 LYS A 271     -11.648 -11.515  13.543  1.00 61.37           H  
ATOM   3848  HG3 LYS A 271     -10.698 -12.449  12.362  1.00 61.37           H  
ATOM   3849  HD2 LYS A 271      -9.337 -10.537  11.844  1.00 62.26           H  
ATOM   3850  HD3 LYS A 271     -10.060  -9.598  13.172  1.00 62.26           H  
ATOM   3851  HE2 LYS A 271     -10.961  -9.019  10.913  1.00 64.30           H  
ATOM   3852  HE3 LYS A 271     -12.201  -9.564  12.068  1.00 64.30           H  
ATOM   3853  HZ1 LYS A 271     -10.976 -11.221   9.963  1.00 64.99           H  
ATOM   3854  HZ2 LYS A 271     -12.132 -11.719  11.028  1.00 64.99           H  
ATOM   3855  HZ3 LYS A 271     -12.486 -10.560   9.910  1.00 64.99           H  
ATOM   3856  N   LEU A 272      -9.278 -13.261  17.184  1.00 55.37           N  
ATOM   3857  CA  LEU A 272      -8.447 -13.626  18.323  1.00 53.10           C  
ATOM   3858  C   LEU A 272      -8.568 -15.123  18.561  1.00 52.18           C  
ATOM   3859  O   LEU A 272      -7.585 -15.795  18.862  1.00 50.90           O  
ATOM   3860  CB  LEU A 272      -8.878 -12.861  19.574  1.00 52.96           C  
ATOM   3861  CG  LEU A 272      -8.100 -13.170  20.854  1.00 51.76           C  
ATOM   3862  CD1 LEU A 272      -6.705 -12.586  20.785  1.00 51.39           C  
ATOM   3863  CD2 LEU A 272      -8.840 -12.644  22.069  1.00 52.09           C  
ATOM   3864  H   LEU A 272     -10.080 -12.664  17.327  1.00 55.37           H  
ATOM   3865  HA  LEU A 272      -7.410 -13.367  18.108  1.00 53.10           H  
ATOM   3866  HB2 LEU A 272      -9.928 -13.090  19.759  1.00 52.96           H  
ATOM   3867  HB3 LEU A 272      -8.769 -11.796  19.367  1.00 52.96           H  
ATOM   3868  HG  LEU A 272      -8.013 -14.252  20.948  1.00 51.76           H  
ATOM   3869 HD11 LEU A 272      -6.182 -12.996  19.921  1.00 51.39           H  
ATOM   3870 HD12 LEU A 272      -6.769 -11.502  20.690  1.00 51.39           H  
ATOM   3871 HD13 LEU A 272      -6.160 -12.840  21.694  1.00 51.39           H  
ATOM   3872 HD21 LEU A 272      -8.938 -11.561  21.994  1.00 52.09           H  
ATOM   3873 HD22 LEU A 272      -9.831 -13.096  22.115  1.00 52.09           H  
ATOM   3874 HD23 LEU A 272      -8.283 -12.897  22.971  1.00 52.09           H  
ATOM   3875  N   SER A 273      -9.756 -15.649  18.353  1.00 52.98           N  
ATOM   3876  CA  SER A 273      -9.974 -17.052  18.524  1.00 52.64           C  
ATOM   3877  C   SER A 273      -9.231 -17.824  17.504  1.00 52.63           C  
ATOM   3878  O   SER A 273      -8.752 -18.893  17.775  1.00 52.37           O  
ATOM   3879  CB  SER A 273     -11.443 -17.352  18.365  1.00 54.51           C  
ATOM   3880  OG  SER A 273     -11.684 -18.726  18.127  1.00 54.35           O  
ATOM   3881  H   SER A 273     -10.522 -15.055  18.069  1.00 52.98           H  
ATOM   3882  HA  SER A 273      -9.627 -17.335  19.518  1.00 52.64           H  
ATOM   3883  HB2 SER A 273     -11.830 -16.777  17.524  1.00 54.51           H  
ATOM   3884  HB3 SER A 273     -11.962 -17.057  19.277  1.00 54.51           H  
ATOM   3885  HG  SER A 273     -11.220 -18.967  17.322  1.00 54.35           H  
ATOM   3886  N   ASN A 274      -9.177 -17.307  16.293  1.00 53.15           N  
ATOM   3887  CA  ASN A 274      -8.432 -17.951  15.219  1.00 52.92           C  
ATOM   3888  C   ASN A 274      -6.929 -17.918  15.470  1.00 51.65           C  
ATOM   3889  O   ASN A 274      -6.196 -18.808  15.038  1.00 52.26           O  
ATOM   3890  CB  ASN A 274      -8.752 -17.303  13.870  1.00 54.41           C  
ATOM   3891  CG  ASN A 274     -10.202 -17.481  13.467  1.00 55.43           C  
ATOM   3892  ND2 ASN A 274     -10.710 -16.767  12.603  1.00 56.77           N  
ATOM   3893  OD1 ASN A 274     -10.881 -18.431  14.099  1.00 55.07           O  
ATOM   3894  H   ASN A 274      -9.664 -16.443  16.105  1.00 53.15           H  
ATOM   3895  HA  ASN A 274      -8.745 -18.995  15.195  1.00 52.92           H  
ATOM   3896  HB2 ASN A 274      -8.119 -17.756  13.106  1.00 54.41           H  
ATOM   3897  HB3 ASN A 274      -8.536 -16.237  13.935  1.00 54.41           H  
ATOM   3898 HD21 ASN A 274     -11.680 -16.892  12.350  1.00 56.77           H  
ATOM   3899 HD22 ASN A 274     -10.157 -16.056  12.147  1.00 56.77           H  
ATOM   3900  N   PHE A 275      -6.476 -16.885  16.173  1.00 49.94           N  
ATOM   3901  CA  PHE A 275      -5.061 -16.731  16.481  1.00 48.51           C  
ATOM   3902  C   PHE A 275      -4.653 -17.653  17.627  1.00 49.78           C  
ATOM   3903  O   PHE A 275      -3.472 -17.943  17.811  1.00 50.15           O  
ATOM   3904  CB  PHE A 275      -4.748 -15.271  16.822  1.00 45.84           C  
ATOM   3905  CG  PHE A 275      -3.279 -14.970  16.931  1.00 42.75           C  
ATOM   3906  CD1 PHE A 275      -2.466 -15.003  15.810  1.00 42.61           C  
ATOM   3907  CD2 PHE A 275      -2.715 -14.635  18.151  1.00 40.20           C  
ATOM   3908  CE1 PHE A 275      -1.115 -14.721  15.907  1.00 42.02           C  
ATOM   3909  CE2 PHE A 275      -1.366 -14.352  18.254  1.00 39.15           C  
ATOM   3910  CZ  PHE A 275      -0.565 -14.394  17.131  1.00 40.50           C  
ATOM   3911  H   PHE A 275      -7.130 -16.189  16.502  1.00 49.94           H  
ATOM   3912  HA  PHE A 275      -4.483 -17.012  15.601  1.00 48.51           H  
ATOM   3913  HB2 PHE A 275      -5.218 -15.033  17.776  1.00 45.84           H  
ATOM   3914  HB3 PHE A 275      -5.170 -14.638  16.041  1.00 45.84           H  
ATOM   3915  HD1 PHE A 275      -2.892 -15.252  14.849  1.00 42.61           H  
ATOM   3916  HD2 PHE A 275      -3.337 -14.594  19.033  1.00 40.20           H  
ATOM   3917  HE1 PHE A 275      -0.491 -14.757  15.026  1.00 42.02           H  
ATOM   3918  HE2 PHE A 275      -0.939 -14.098  19.213  1.00 39.15           H  
ATOM   3919  HZ  PHE A 275       0.489 -14.172  17.209  1.00 40.50           H  
ATOM   3920  N   LYS A 276      -5.637 -18.116  18.392  1.00 51.28           N  
ATOM   3921  CA  LYS A 276      -5.377 -19.014  19.514  1.00 51.94           C  
ATOM   3922  C   LYS A 276      -5.370 -20.479  19.085  1.00 53.49           C  
ATOM   3923  O   LYS A 276      -4.575 -21.275  19.581  1.00 53.25           O  
ATOM   3924  CB  LYS A 276      -6.406 -18.807  20.628  1.00 52.15           C  
ATOM   3925  CG  LYS A 276      -6.337 -17.452  21.312  1.00 52.73           C  
ATOM   3926  CD  LYS A 276      -7.268 -17.401  22.517  1.00 53.10           C  
ATOM   3927  CE  LYS A 276      -7.255 -16.032  23.178  1.00 53.73           C  
ATOM   3928  NZ  LYS A 276      -8.079 -16.006  24.419  1.00 53.56           N1+
ATOM   3929  H   LYS A 276      -6.588 -17.840  18.192  1.00 51.28           H  
ATOM   3930  HA  LYS A 276      -4.384 -18.768  19.891  1.00 51.94           H  
ATOM   3931  HB2 LYS A 276      -6.248 -19.577  21.383  1.00 52.15           H  
ATOM   3932  HB3 LYS A 276      -7.401 -18.919  20.197  1.00 52.15           H  
ATOM   3933  HG2 LYS A 276      -6.630 -16.679  20.602  1.00 52.73           H  
ATOM   3934  HG3 LYS A 276      -5.314 -17.272  21.644  1.00 52.73           H  
ATOM   3935  HD2 LYS A 276      -6.947 -18.147  23.244  1.00 53.10           H  
ATOM   3936  HD3 LYS A 276      -8.283 -17.626  22.189  1.00 53.10           H  
ATOM   3937  HE2 LYS A 276      -7.652 -15.298  22.476  1.00 53.73           H  
ATOM   3938  HE3 LYS A 276      -6.227 -15.773  23.432  1.00 53.73           H  
ATOM   3939  HZ1 LYS A 276      -9.034 -16.245  24.194  1.00 53.56           H  
ATOM   3940  HZ2 LYS A 276      -7.712 -16.675  25.081  1.00 53.56           H  
ATOM   3941  HZ3 LYS A 276      -8.049 -15.081  24.823  1.00 53.56           H  
ATOM   3942  N   THR A 277      -6.229 -20.816  18.146  1.00 55.52           N  
ATOM   3943  CA  THR A 277      -6.342 -22.180  17.692  1.00 56.69           C  
ATOM   3944  C   THR A 277      -5.159 -22.553  16.832  1.00 55.92           C  
ATOM   3945  O   THR A 277      -4.762 -23.697  16.741  1.00 55.76           O  
ATOM   3946  CB  THR A 277      -7.611 -22.394  16.878  1.00 59.88           C  
ATOM   3947  OG1 THR A 277      -8.710 -21.734  17.502  1.00 60.66           O  
ATOM   3948  CG2 THR A 277      -7.925 -23.837  16.804  1.00 60.65           C  
ATOM   3949  H   THR A 277      -6.819 -20.106  17.736  1.00 55.52           H  
ATOM   3950  HA  THR A 277      -6.374 -22.809  18.582  1.00 56.69           H  
ATOM   3951  HB  THR A 277      -7.449 -21.990  15.879  1.00 59.88           H  
ATOM   3952 HG21 THR A 277      -7.094 -24.366  16.337  1.00 60.65           H  
ATOM   3953 HG22 THR A 277      -8.085 -24.226  17.810  1.00 60.65           H  
ATOM   3954 HG23 THR A 277      -8.828 -23.982  16.211  1.00 60.65           H  
ATOM   3955  HG1 THR A 277      -8.496 -20.800  17.555  1.00 60.66           H  
ATOM   3956  N   ALA A 278      -4.614 -21.570  16.163  1.00 55.14           N  
ATOM   3957  CA  ALA A 278      -3.376 -21.744  15.418  1.00 54.35           C  
ATOM   3958  C   ALA A 278      -2.210 -21.868  16.393  1.00 52.42           C  
ATOM   3959  O   ALA A 278      -1.203 -22.510  16.097  1.00 52.47           O  
ATOM   3960  CB  ALA A 278      -3.158 -20.577  14.470  1.00 55.20           C  
ATOM   3961  H   ALA A 278      -5.064 -20.666  16.163  1.00 55.14           H  
ATOM   3962  HA  ALA A 278      -3.441 -22.655  14.823  1.00 54.35           H  
ATOM   3963  HB1 ALA A 278      -3.995 -20.513  13.774  1.00 55.20           H  
ATOM   3964  HB2 ALA A 278      -3.090 -19.652  15.042  1.00 55.20           H  
ATOM   3965  HB3 ALA A 278      -2.233 -20.729  13.913  1.00 55.20           H  
ATOM   3966  N   ALA A 279      -2.360 -21.254  17.563  1.00 50.97           N  
ATOM   3967  CA  ALA A 279      -1.331 -21.300  18.597  1.00 50.00           C  
ATOM   3968  C   ALA A 279      -1.253 -22.680  19.234  1.00 50.36           C  
ATOM   3969  O   ALA A 279      -0.220 -23.063  19.782  1.00 50.37           O  
ATOM   3970  CB  ALA A 279      -1.594 -20.243  19.658  1.00 48.88           C  
ATOM   3971  H   ALA A 279      -3.211 -20.741  17.741  1.00 50.97           H  
ATOM   3972  HA  ALA A 279      -0.372 -21.091  18.124  1.00 50.00           H  
ATOM   3973  HB1 ALA A 279      -1.619 -19.258  19.191  1.00 48.88           H  
ATOM   3974  HB2 ALA A 279      -2.552 -20.441  20.139  1.00 48.88           H  
ATOM   3975  HB3 ALA A 279      -0.800 -20.272  20.404  1.00 48.88           H  
ATOM   3976  N   GLU A 280      -2.353 -23.422  19.156  1.00 50.94           N  
ATOM   3977  CA  GLU A 280      -2.426 -24.761  19.731  1.00 50.47           C  
ATOM   3978  C   GLU A 280      -1.503 -25.738  19.013  1.00 50.58           C  
ATOM   3979  O   GLU A 280      -1.147 -26.779  19.557  1.00 50.93           O  
ATOM   3980  CB  GLU A 280      -3.865 -25.283  19.682  1.00 51.72           C  
ATOM   3981  CG  GLU A 280      -4.833 -24.547  20.597  1.00 51.79           C  
ATOM   3982  CD  GLU A 280      -6.270 -25.000  20.414  1.00 53.00           C  
ATOM   3983  OE1 GLU A 280      -6.504 -25.927  19.613  1.00 53.99           O  
ATOM   3984  OE2 GLU A 280      -7.167 -24.425  21.068  1.00 53.24           O1-
ATOM   3985  H   GLU A 280      -3.164 -23.047  18.684  1.00 50.94           H  
ATOM   3986  HA  GLU A 280      -2.098 -24.687  20.768  1.00 50.47           H  
ATOM   3987  HB2 GLU A 280      -3.856 -26.334  19.970  1.00 51.72           H  
ATOM   3988  HB3 GLU A 280      -4.227 -25.190  18.658  1.00 51.72           H  
ATOM   3989  HG2 GLU A 280      -4.773 -23.480  20.382  1.00 51.79           H  
ATOM   3990  HG3 GLU A 280      -4.540 -24.726  21.631  1.00 51.79           H  
ATOM   3991  N   SER A 281      -1.112 -25.389  17.793  1.00 50.35           N  
ATOM   3992  CA  SER A 281      -0.352 -26.294  16.939  1.00 50.13           C  
ATOM   3993  C   SER A 281       1.141 -25.975  16.884  1.00 51.30           C  
ATOM   3994  O   SER A 281       1.887 -26.625  16.150  1.00 52.15           O  
ATOM   3995  CB  SER A 281      -0.928 -26.277  15.519  1.00 50.14           C  
ATOM   3996  OG  SER A 281      -2.328 -26.491  15.533  1.00 49.32           O  
ATOM   3997  H   SER A 281      -1.348 -24.470  17.447  1.00 50.35           H  
ATOM   3998  HA  SER A 281      -0.447 -27.285  17.383  1.00 50.13           H  
ATOM   3999  HB2 SER A 281      -0.454 -27.064  14.933  1.00 50.14           H  
ATOM   4000  HB3 SER A 281      -0.721 -25.309  15.062  1.00 50.14           H  
ATOM   4001  HG  SER A 281      -2.725 -25.783  16.046  1.00 49.32           H  
ATOM   4002  N   PHE A 282       1.562 -24.995  17.664  1.00 51.96           N  
ATOM   4003  CA  PHE A 282       2.948 -24.590  17.647  1.00 53.87           C  
ATOM   4004  C   PHE A 282       3.543 -24.258  18.962  1.00 54.67           C  
ATOM   4005  O   PHE A 282       4.561 -23.622  18.990  1.00 55.09           O  
ATOM   4006  CB  PHE A 282       3.118 -23.391  16.757  1.00 55.03           C  
ATOM   4007  CG  PHE A 282       2.771 -23.655  15.356  1.00 57.00           C  
ATOM   4008  CD1 PHE A 282       3.683 -24.198  14.506  1.00 58.66           C  
ATOM   4009  CD2 PHE A 282       1.518 -23.387  14.882  1.00 57.33           C  
ATOM   4010  CE1 PHE A 282       3.351 -24.459  13.250  1.00 60.22           C  
ATOM   4011  CE2 PHE A 282       1.192 -23.665  13.625  1.00 58.74           C  
ATOM   4012  CZ  PHE A 282       2.099 -24.198  12.822  1.00 60.22           C  
ATOM   4013  H   PHE A 282       0.910 -24.526  18.276  1.00 51.96           H  
ATOM   4014  HA  PHE A 282       3.476 -25.471  17.282  1.00 53.87           H  
ATOM   4015  HB2 PHE A 282       4.159 -23.072  16.801  1.00 55.03           H  
ATOM   4016  HB3 PHE A 282       2.477 -22.591  17.128  1.00 55.03           H  
ATOM   4017  HD1 PHE A 282       4.681 -24.417  14.856  1.00 58.66           H  
ATOM   4018  HD2 PHE A 282       0.783 -22.943  15.538  1.00 57.33           H  
ATOM   4019  HE1 PHE A 282       4.080 -24.879  12.572  1.00 60.22           H  
ATOM   4020  HE2 PHE A 282       0.196 -23.458  13.262  1.00 58.74           H  
ATOM   4021  HZ  PHE A 282       1.831 -24.429  11.802  1.00 60.22           H  
ATOM   4022  N   LYS A 283       2.920 -24.712  20.038  1.00 55.99           N  
ATOM   4023  CA  LYS A 283       3.353 -24.420  21.401  1.00 57.12           C  
ATOM   4024  C   LYS A 283       4.745 -24.983  21.677  1.00 56.05           C  
ATOM   4025  O   LYS A 283       5.011 -26.161  21.443  1.00 55.82           O  
ATOM   4026  CB  LYS A 283       2.354 -24.984  22.413  1.00 58.94           C  
ATOM   4027  CG  LYS A 283       2.731 -24.750  23.872  1.00 60.77           C  
ATOM   4028  CD  LYS A 283       2.795 -23.261  24.190  1.00 62.92           C  
ATOM   4029  CE  LYS A 283       3.002 -23.012  25.679  1.00 63.56           C  
ATOM   4030  NZ  LYS A 283       3.279 -21.578  25.971  1.00 65.02           N1+
ATOM   4031  H   LYS A 283       2.102 -25.291  19.909  1.00 55.99           H  
ATOM   4032  HA  LYS A 283       3.397 -23.336  21.507  1.00 57.12           H  
ATOM   4033  HB2 LYS A 283       2.275 -26.059  22.250  1.00 58.94           H  
ATOM   4034  HB3 LYS A 283       1.386 -24.517  22.232  1.00 58.94           H  
ATOM   4035  HG2 LYS A 283       3.706 -25.197  24.064  1.00 60.77           H  
ATOM   4036  HG3 LYS A 283       1.984 -25.219  24.512  1.00 60.77           H  
ATOM   4037  HD2 LYS A 283       1.861 -22.793  23.880  1.00 62.92           H  
ATOM   4038  HD3 LYS A 283       3.624 -22.817  23.639  1.00 62.92           H  
ATOM   4039  HE2 LYS A 283       3.846 -23.611  26.022  1.00 63.56           H  
ATOM   4040  HE3 LYS A 283       2.102 -23.313  26.215  1.00 63.56           H  
ATOM   4041  HZ1 LYS A 283       4.112 -21.289  25.479  1.00 65.02           H  
ATOM   4042  HZ2 LYS A 283       2.497 -21.016  25.668  1.00 65.02           H  
ATOM   4043  HZ3 LYS A 283       3.416 -21.457  26.964  1.00 65.02           H  
ATOM   4044  N   GLY A 284       5.633 -24.131  22.174  1.00 55.35           N  
ATOM   4045  CA  GLY A 284       6.991 -24.538  22.478  1.00 55.82           C  
ATOM   4046  C   GLY A 284       7.925 -24.264  21.319  1.00 57.98           C  
ATOM   4047  O   GLY A 284       9.144 -24.242  21.478  1.00 59.18           O  
ATOM   4048  H   GLY A 284       5.356 -23.175  22.345  1.00 55.35           H  
ATOM   4049  HA2 GLY A 284       7.000 -25.606  22.696  1.00 55.82           H  
ATOM   4050  HA3 GLY A 284       7.339 -23.986  23.351  1.00 55.82           H  
ATOM   4051  N   LYS A 285       7.344 -24.044  20.145  1.00 58.46           N  
ATOM   4052  CA  LYS A 285       8.126 -23.753  18.953  1.00 59.32           C  
ATOM   4053  C   LYS A 285       7.995 -22.289  18.567  1.00 58.37           C  
ATOM   4054  O   LYS A 285       8.990 -21.592  18.404  1.00 59.64           O  
ATOM   4055  CB  LYS A 285       7.678 -24.637  17.792  1.00 60.34           C  
ATOM   4056  CG  LYS A 285       8.800 -24.992  16.842  1.00 62.63           C  
ATOM   4057  CD  LYS A 285       8.330 -25.929  15.750  1.00 63.97           C  
ATOM   4058  CE  LYS A 285       9.462 -26.828  15.283  1.00 65.82           C  
ATOM   4059  NZ  LYS A 285      10.626 -26.054  14.769  1.00 67.61           N1+
ATOM   4060  H   LYS A 285       6.337 -24.080  20.078  1.00 58.46           H  
ATOM   4061  HA  LYS A 285       9.172 -23.963  19.176  1.00 59.32           H  
ATOM   4062  HB2 LYS A 285       6.906 -24.109  17.233  1.00 60.34           H  
ATOM   4063  HB3 LYS A 285       7.265 -25.560  18.199  1.00 60.34           H  
ATOM   4064  HG2 LYS A 285       9.599 -25.476  17.404  1.00 62.63           H  
ATOM   4065  HG3 LYS A 285       9.179 -24.078  16.385  1.00 62.63           H  
ATOM   4066  HD2 LYS A 285       7.970 -25.341  14.906  1.00 63.97           H  
ATOM   4067  HD3 LYS A 285       7.519 -26.547  16.135  1.00 63.97           H  
ATOM   4068  HE2 LYS A 285       9.091 -27.473  14.486  1.00 65.82           H  
ATOM   4069  HE3 LYS A 285       9.792 -27.440  16.122  1.00 65.82           H  
ATOM   4070  HZ1 LYS A 285      10.332 -25.482  13.990  1.00 67.61           H  
ATOM   4071  HZ2 LYS A 285      10.988 -25.463  15.503  1.00 67.61           H  
ATOM   4072  HZ3 LYS A 285      11.347 -26.693  14.465  1.00 67.61           H  
ATOM   4073  N   ILE A 286       6.757 -21.845  18.424  1.00 56.06           N  
ATOM   4074  CA  ILE A 286       6.452 -20.445  18.142  1.00 54.59           C  
ATOM   4075  C   ILE A 286       5.654 -19.811  19.227  1.00 50.38           C  
ATOM   4076  O   ILE A 286       4.689 -20.367  19.692  1.00 49.25           O  
ATOM   4077  CB  ILE A 286       5.670 -20.281  16.852  1.00 55.55           C  
ATOM   4078  CG1 ILE A 286       6.502 -20.778  15.694  1.00 57.33           C  
ATOM   4079  CG2 ILE A 286       5.346 -18.874  16.600  1.00 55.65           C  
ATOM   4080  CD1 ILE A 286       6.275 -22.151  15.381  1.00 57.01           C  
ATOM   4081  H   ILE A 286       5.993 -22.500  18.513  1.00 56.06           H  
ATOM   4082  HA  ILE A 286       7.423 -19.956  18.059  1.00 54.59           H  
ATOM   4083  HB  ILE A 286       4.747 -20.852  16.949  1.00 55.55           H  
ATOM   4084 HG12 ILE A 286       7.555 -20.651  15.945  1.00 57.33           H  
ATOM   4085 HG13 ILE A 286       6.263 -20.179  14.815  1.00 57.33           H  
ATOM   4086 HG21 ILE A 286       4.760 -18.482  17.431  1.00 55.65           H  
ATOM   4087 HG22 ILE A 286       6.268 -18.301  16.503  1.00 55.65           H  
ATOM   4088 HG23 ILE A 286       4.769 -18.793  15.679  1.00 55.65           H  
ATOM   4089 HD11 ILE A 286       6.509 -22.765  16.250  1.00 57.01           H  
ATOM   4090 HD12 ILE A 286       5.230 -22.293  15.107  1.00 57.01           H  
ATOM   4091 HD13 ILE A 286       6.913 -22.444  14.547  1.00 57.01           H  
ATOM   4092  N   LEU A 287       6.068 -18.628  19.621  1.00 48.09           N  
ATOM   4093  CA  LEU A 287       5.337 -17.907  20.653  1.00 45.26           C  
ATOM   4094  C   LEU A 287       4.320 -16.951  20.039  1.00 44.29           C  
ATOM   4095  O   LEU A 287       4.682 -15.990  19.362  1.00 45.22           O  
ATOM   4096  CB  LEU A 287       6.302 -17.141  21.553  1.00 45.59           C  
ATOM   4097  CG  LEU A 287       5.792 -16.864  22.966  1.00 44.25           C  
ATOM   4098  CD1 LEU A 287       5.573 -18.168  23.707  1.00 43.06           C  
ATOM   4099  CD2 LEU A 287       6.766 -15.983  23.717  1.00 45.01           C  
ATOM   4100  H   LEU A 287       6.894 -18.219  19.208  1.00 48.09           H  
ATOM   4101  HA  LEU A 287       4.797 -18.638  21.255  1.00 45.26           H  
ATOM   4102  HB2 LEU A 287       6.518 -16.184  21.079  1.00 45.59           H  
ATOM   4103  HB3 LEU A 287       7.221 -17.722  21.634  1.00 45.59           H  
ATOM   4104  HG  LEU A 287       4.839 -16.339  22.897  1.00 44.25           H  
ATOM   4105 HD11 LEU A 287       4.852 -18.778  23.163  1.00 43.06           H  
ATOM   4106 HD12 LEU A 287       6.518 -18.705  23.784  1.00 43.06           H  
ATOM   4107 HD13 LEU A 287       5.192 -17.958  24.706  1.00 43.06           H  
ATOM   4108 HD21 LEU A 287       7.727 -16.490  23.797  1.00 45.01           H  
ATOM   4109 HD22 LEU A 287       6.895 -15.043  23.180  1.00 45.01           H  
ATOM   4110 HD23 LEU A 287       6.378 -15.780  24.715  1.00 45.01           H  
ATOM   4111  N   PHE A 288       3.043 -17.225  20.282  1.00 42.06           N  
ATOM   4112  CA  PHE A 288       1.957 -16.406  19.752  1.00 41.17           C  
ATOM   4113  C   PHE A 288       1.696 -15.181  20.622  1.00 41.38           C  
ATOM   4114  O   PHE A 288       1.344 -15.301  21.795  1.00 39.62           O  
ATOM   4115  CB  PHE A 288       0.681 -17.237  19.603  1.00 38.65           C  
ATOM   4116  CG  PHE A 288       0.642 -18.068  18.353  1.00 37.72           C  
ATOM   4117  CD1 PHE A 288      -0.296 -17.815  17.366  1.00 37.71           C  
ATOM   4118  CD2 PHE A 288       1.548 -19.098  18.161  1.00 37.53           C  
ATOM   4119  CE1 PHE A 288      -0.334 -18.577  16.213  1.00 38.48           C  
ATOM   4120  CE2 PHE A 288       1.517 -19.862  17.010  1.00 38.20           C  
ATOM   4121  CZ  PHE A 288       0.575 -19.601  16.035  1.00 38.79           C  
ATOM   4122  H   PHE A 288       2.816 -18.027  20.853  1.00 42.06           H  
ATOM   4123  HA  PHE A 288       2.264 -16.052  18.768  1.00 41.17           H  
ATOM   4124  HB2 PHE A 288      -0.172 -16.558  19.591  1.00 38.65           H  
ATOM   4125  HB3 PHE A 288       0.603 -17.904  20.462  1.00 38.65           H  
ATOM   4126  HD1 PHE A 288      -1.007 -17.013  17.499  1.00 37.71           H  
ATOM   4127  HD2 PHE A 288       2.288 -19.306  18.920  1.00 37.53           H  
ATOM   4128  HE1 PHE A 288      -1.073 -18.372  15.453  1.00 38.48           H  
ATOM   4129  HE2 PHE A 288       2.229 -20.663  16.873  1.00 38.20           H  
ATOM   4130  HZ  PHE A 288       0.549 -20.197  15.135  1.00 38.79           H  
ATOM   4131  N   ILE A 289       1.872 -14.003  20.033  1.00 43.74           N  
ATOM   4132  CA  ILE A 289       1.690 -12.742  20.742  1.00 45.66           C  
ATOM   4133  C   ILE A 289       0.754 -11.823  19.965  1.00 49.61           C  
ATOM   4134  O   ILE A 289       0.997 -11.535  18.794  1.00 50.72           O  
ATOM   4135  CB  ILE A 289       3.034 -12.005  20.912  1.00 45.36           C  
ATOM   4136  CG1 ILE A 289       4.114 -12.958  21.426  1.00 43.76           C  
ATOM   4137  CG2 ILE A 289       2.876 -10.805  21.836  1.00 45.47           C  
ATOM   4138  CD1 ILE A 289       5.509 -12.583  20.987  1.00 45.26           C  
ATOM   4139  H   ILE A 289       2.141 -13.980  19.060  1.00 43.74           H  
ATOM   4140  HA  ILE A 289       1.268 -12.980  21.719  1.00 45.66           H  
ATOM   4141  HB  ILE A 289       3.350 -11.638  19.935  1.00 45.36           H  
ATOM   4142 HG12 ILE A 289       3.894 -13.960  21.057  1.00 43.76           H  
ATOM   4143 HG13 ILE A 289       4.084 -12.958  22.516  1.00 43.76           H  
ATOM   4144 HG21 ILE A 289       2.126 -10.128  21.427  1.00 45.47           H  
ATOM   4145 HG22 ILE A 289       2.560 -11.145  22.822  1.00 45.47           H  
ATOM   4146 HG23 ILE A 289       3.829 -10.283  21.920  1.00 45.47           H  
ATOM   4147 HD11 ILE A 289       5.558 -12.578  19.898  1.00 45.26           H  
ATOM   4148 HD12 ILE A 289       5.755 -11.591  21.366  1.00 45.26           H  
ATOM   4149 HD13 ILE A 289       6.221 -13.309  21.380  1.00 45.26           H  
ATOM   4150  N   PHE A 290      -0.313 -11.362  20.609  1.00 52.55           N  
ATOM   4151  CA  PHE A 290      -1.177 -10.359  19.993  1.00 57.17           C  
ATOM   4152  C   PHE A 290      -1.042  -9.023  20.715  1.00 58.41           C  
ATOM   4153  O   PHE A 290      -1.104  -8.955  21.944  1.00 57.77           O  
ATOM   4154  CB  PHE A 290      -2.640 -10.816  19.959  1.00 59.41           C  
ATOM   4155  CG  PHE A 290      -3.357 -10.665  21.269  1.00 60.79           C  
ATOM   4156  CD1 PHE A 290      -4.258  -9.631  21.468  1.00 62.64           C  
ATOM   4157  CD2 PHE A 290      -3.125 -11.555  22.303  1.00 60.41           C  
ATOM   4158  CE1 PHE A 290      -4.918  -9.492  22.675  1.00 63.02           C  
ATOM   4159  CE2 PHE A 290      -3.780 -11.421  23.511  1.00 60.58           C  
ATOM   4160  CZ  PHE A 290      -4.677 -10.388  23.698  1.00 61.85           C  
ATOM   4161  H   PHE A 290      -0.528 -11.709  21.533  1.00 52.55           H  
ATOM   4162  HA  PHE A 290      -0.853 -10.230  18.960  1.00 57.17           H  
ATOM   4163  HB2 PHE A 290      -2.664 -11.868  19.674  1.00 59.41           H  
ATOM   4164  HB3 PHE A 290      -3.167 -10.225  19.210  1.00 59.41           H  
ATOM   4165  HD1 PHE A 290      -4.447  -8.926  20.672  1.00 62.64           H  
ATOM   4166  HD2 PHE A 290      -2.423 -12.364  22.163  1.00 60.41           H  
ATOM   4167  HE1 PHE A 290      -5.621  -8.684  22.818  1.00 63.02           H  
ATOM   4168  HE2 PHE A 290      -3.591 -12.124  24.309  1.00 60.58           H  
ATOM   4169  HZ  PHE A 290      -5.189 -10.281  24.643  1.00 61.85           H  
ATOM   4170  N   ILE A 291      -0.898  -7.977  19.913  1.00 60.24           N  
ATOM   4171  CA  ILE A 291      -0.700  -6.631  20.391  1.00 61.35           C  
ATOM   4172  C   ILE A 291      -1.804  -5.702  19.959  1.00 62.39           C  
ATOM   4173  O   ILE A 291      -2.304  -5.830  18.877  1.00 63.26           O  
ATOM   4174  CB  ILE A 291       0.650  -6.097  19.932  1.00 62.33           C  
ATOM   4175  CG1 ILE A 291       0.492  -4.942  18.990  1.00 64.36           C  
ATOM   4176  CG2 ILE A 291       1.436  -7.134  19.213  1.00 61.48           C  
ATOM   4177  CD1 ILE A 291       1.768  -4.278  18.734  1.00 65.90           C  
ATOM   4178  H   ILE A 291      -0.929  -8.131  18.915  1.00 60.24           H  
ATOM   4179  HA  ILE A 291      -0.719  -6.671  21.480  1.00 61.35           H  
ATOM   4180  HB  ILE A 291       1.168  -5.786  20.839  1.00 62.33           H  
ATOM   4181 HG12 ILE A 291      -0.200  -4.222  19.426  1.00 64.36           H  
ATOM   4182 HG13 ILE A 291       0.088  -5.308  18.046  1.00 64.36           H  
ATOM   4183 HG21 ILE A 291       1.570  -8.001  19.859  1.00 61.48           H  
ATOM   4184 HG22 ILE A 291       0.903  -7.432  18.310  1.00 61.48           H  
ATOM   4185 HG23 ILE A 291       2.411  -6.728  18.943  1.00 61.48           H  
ATOM   4186 HD11 ILE A 291       2.180  -3.908  19.673  1.00 65.90           H  
ATOM   4187 HD12 ILE A 291       2.464  -4.988  18.287  1.00 65.90           H  
ATOM   4188 HD13 ILE A 291       1.612  -3.443  18.051  1.00 65.90           H  
ATOM   4189  N   ASP A 292      -2.215  -4.787  20.832  1.00 61.77           N  
ATOM   4190  CA  ASP A 292      -3.264  -3.843  20.475  1.00 61.92           C  
ATOM   4191  C   ASP A 292      -2.686  -2.659  19.707  1.00 63.67           C  
ATOM   4192  O   ASP A 292      -1.988  -1.818  20.274  1.00 64.14           O  
ATOM   4193  CB  ASP A 292      -3.992  -3.360  21.730  1.00 61.39           C  
ATOM   4194  CG  ASP A 292      -5.167  -2.462  21.409  1.00 63.34           C  
ATOM   4195  OD1 ASP A 292      -5.699  -2.558  20.282  1.00 64.62           O  
ATOM   4196  OD2 ASP A 292      -5.563  -1.665  22.284  1.00 63.77           O1-
ATOM   4197  H   ASP A 292      -1.796  -4.747  21.750  1.00 61.77           H  
ATOM   4198  HA  ASP A 292      -3.980  -4.352  19.830  1.00 61.92           H  
ATOM   4199  HB2 ASP A 292      -3.288  -2.806  22.351  1.00 61.39           H  
ATOM   4200  HB3 ASP A 292      -4.356  -4.228  22.279  1.00 61.39           H  
ATOM   4201  N   SER A 293      -3.021  -2.579  18.435  1.00 64.69           N  
ATOM   4202  CA  SER A 293      -2.480  -1.582  17.566  1.00 66.71           C  
ATOM   4203  C   SER A 293      -3.159  -0.249  17.815  1.00 69.90           C  
ATOM   4204  O   SER A 293      -2.539   0.801  17.713  1.00 72.20           O  
ATOM   4205  CB  SER A 293      -2.700  -2.041  16.156  1.00 65.95           C  
ATOM   4206  OG  SER A 293      -3.966  -2.629  16.068  1.00 64.32           O  
ATOM   4207  H   SER A 293      -3.682  -3.245  18.062  1.00 64.69           H  
ATOM   4208  HA  SER A 293      -1.414  -1.445  17.750  1.00 66.71           H  
ATOM   4209  HB2 SER A 293      -1.937  -2.771  15.885  1.00 65.95           H  
ATOM   4210  HB3 SER A 293      -2.644  -1.188  15.480  1.00 65.95           H  
ATOM   4211  HG  SER A 293      -4.613  -1.964  16.316  1.00 64.32           H  
ATOM   4212  N   ASP A 294      -4.431  -0.288  18.174  1.00 70.01           N  
ATOM   4213  CA  ASP A 294      -5.176   0.931  18.470  1.00 71.81           C  
ATOM   4214  C   ASP A 294      -4.559   1.676  19.656  1.00 72.61           C  
ATOM   4215  O   ASP A 294      -4.756   2.880  19.810  1.00 74.87           O  
ATOM   4216  CB  ASP A 294      -6.655   0.620  18.738  1.00 70.67           C  
ATOM   4217  CG  ASP A 294      -7.421   0.270  17.466  1.00 70.75           C  
ATOM   4218  OD1 ASP A 294      -6.985   0.706  16.379  1.00 71.18           O  
ATOM   4219  OD2 ASP A 294      -8.456  -0.433  17.543  1.00 70.39           O1-
ATOM   4220  H   ASP A 294      -4.897  -1.181  18.245  1.00 70.01           H  
ATOM   4221  HA  ASP A 294      -5.118   1.578  17.594  1.00 71.81           H  
ATOM   4222  HB2 ASP A 294      -7.118   1.494  19.195  1.00 70.67           H  
ATOM   4223  HB3 ASP A 294      -6.715  -0.224  19.425  1.00 70.67           H  
ATOM   4224  N   HIS A 295      -3.756   0.994  20.445  1.00 70.97           N  
ATOM   4225  CA  HIS A 295      -3.166   1.575  21.628  1.00 71.69           C  
ATOM   4226  C   HIS A 295      -1.967   2.448  21.322  1.00 73.11           C  
ATOM   4227  O   HIS A 295      -1.428   2.408  20.239  1.00 74.08           O  
ATOM   4228  CB  HIS A 295      -2.746   0.449  22.546  1.00 70.35           C  
ATOM   4229  CG  HIS A 295      -2.609   0.837  23.984  1.00 71.54           C  
ATOM   4230  ND1 HIS A 295      -1.389   0.958  24.606  1.00 72.07           N  
ATOM   4231  CD2 HIS A 295      -3.538   1.101  24.925  1.00 71.87           C  
ATOM   4232  CE1 HIS A 295      -1.572   1.286  25.868  1.00 72.10           C  
ATOM   4233  NE2 HIS A 295      -2.866   1.380  26.089  1.00 72.09           N  
ATOM   4234  H   HIS A 295      -3.546   0.033  20.216  1.00 70.97           H  
ATOM   4235  HA  HIS A 295      -3.911   2.218  22.095  1.00 71.69           H  
ATOM   4236  HB2 HIS A 295      -1.783   0.071  22.202  1.00 70.35           H  
ATOM   4237  HB3 HIS A 295      -3.492  -0.342  22.477  1.00 70.35           H  
ATOM   4238  HD2 HIS A 295      -4.609   1.094  24.789  1.00 71.87           H  
ATOM   4239  HE2 HIS A 295      -3.295   1.619  26.972  1.00 72.09           H  
ATOM   4240  HE1 HIS A 295      -0.793   1.450  26.598  1.00 72.10           H  
ATOM   4241  N   THR A 296      -1.539   3.218  22.309  1.00 73.85           N  
ATOM   4242  CA  THR A 296      -0.548   4.273  22.103  1.00 76.93           C  
ATOM   4243  C   THR A 296       0.838   3.887  22.622  1.00 76.86           C  
ATOM   4244  O   THR A 296       1.821   4.585  22.368  1.00 78.21           O  
ATOM   4245  CB  THR A 296      -0.979   5.594  22.776  1.00 79.55           C  
ATOM   4246  OG1 THR A 296      -1.025   5.422  24.198  1.00 78.71           O  
ATOM   4247  CG2 THR A 296      -2.350   6.022  22.277  1.00 80.49           C  
ATOM   4248  H   THR A 296      -1.910   3.072  23.237  1.00 73.85           H  
ATOM   4249  HA  THR A 296      -0.488   4.412  21.024  1.00 76.93           H  
ATOM   4250  HB  THR A 296      -0.252   6.365  22.522  1.00 79.55           H  
ATOM   4251 HG21 THR A 296      -2.318   6.155  21.196  1.00 80.49           H  
ATOM   4252 HG22 THR A 296      -3.083   5.255  22.527  1.00 80.49           H  
ATOM   4253 HG23 THR A 296      -2.632   6.962  22.751  1.00 80.49           H  
ATOM   4254  HG1 THR A 296      -1.283   6.262  24.584  1.00 78.71           H  
ATOM   4255  N   ASP A 297       0.919   2.715  23.283  1.00 75.38           N  
ATOM   4256  CA  ASP A 297       2.200   2.315  23.817  1.00 76.25           C  
ATOM   4257  C   ASP A 297       2.828   1.267  22.931  1.00 74.48           C  
ATOM   4258  O   ASP A 297       4.004   0.955  23.048  1.00 74.84           O  
ATOM   4259  CB  ASP A 297       2.054   1.846  25.265  1.00 76.21           C  
ATOM   4260  CG  ASP A 297       3.295   2.156  26.128  1.00 78.39           C  
ATOM   4261  OD1 ASP A 297       4.206   2.870  25.681  1.00 81.30           O  
ATOM   4262  OD2 ASP A 297       3.367   1.684  27.271  1.00 77.16           O1-
ATOM   4263  H   ASP A 297       0.104   2.131  23.402  1.00 75.38           H  
ATOM   4264  HA  ASP A 297       2.871   3.174  23.829  1.00 76.25           H  
ATOM   4265  HB2 ASP A 297       1.891   0.768  25.266  1.00 76.21           H  
ATOM   4266  HB3 ASP A 297       1.191   2.345  25.706  1.00 76.21           H  
ATOM   4267  N   ASN A 298       2.037   0.729  22.018  1.00 72.54           N  
ATOM   4268  CA  ASN A 298       2.547  -0.215  21.032  1.00 70.64           C  
ATOM   4269  C   ASN A 298       3.008   0.490  19.764  1.00 72.91           C  
ATOM   4270  O   ASN A 298       2.535   0.180  18.673  1.00 73.58           O  
ATOM   4271  CB  ASN A 298       1.477  -1.249  20.683  1.00 68.14           C  
ATOM   4272  CG  ASN A 298       0.910  -1.939  21.906  1.00 65.67           C  
ATOM   4273  OD1 ASN A 298       1.643  -2.307  22.824  1.00 64.73           O  
ATOM   4274  ND2 ASN A 298      -0.406  -2.114  21.928  1.00 64.96           N  
ATOM   4275  H   ASN A 298       1.058   0.978  22.004  1.00 72.54           H  
ATOM   4276  HA  ASN A 298       3.408  -0.715  21.475  1.00 70.64           H  
ATOM   4277  HB2 ASN A 298       1.920  -2.002  20.031  1.00 68.14           H  
ATOM   4278  HB3 ASN A 298       0.665  -0.747  20.158  1.00 68.14           H  
ATOM   4279 HD21 ASN A 298      -0.971  -1.797  21.153  1.00 64.96           H  
ATOM   4280 HD22 ASN A 298      -0.842  -2.565  22.720  1.00 64.96           H  
ATOM   4281  N   GLN A 299       3.929   1.437  19.912  1.00 74.37           N  
ATOM   4282  CA  GLN A 299       4.396   2.236  18.784  1.00 76.24           C  
ATOM   4283  C   GLN A 299       5.862   1.985  18.461  1.00 77.71           C  
ATOM   4284  O   GLN A 299       6.239   1.896  17.292  1.00 78.83           O  
ATOM   4285  CB  GLN A 299       4.172   3.725  19.052  1.00 77.65           C  
ATOM   4286  CG  GLN A 299       2.716   4.102  19.217  1.00 76.45           C  
ATOM   4287  CD  GLN A 299       1.885   3.756  17.997  1.00 75.37           C  
ATOM   4288  OE1 GLN A 299       2.367   3.813  16.864  1.00 76.50           O  
ATOM   4289  NE2 GLN A 299       0.629   3.391  18.222  1.00 73.33           N  
ATOM   4290  H   GLN A 299       4.316   1.608  20.829  1.00 74.37           H  
ATOM   4291  HA  GLN A 299       3.811   1.929  17.917  1.00 76.24           H  
ATOM   4292  HB2 GLN A 299       4.581   4.290  18.215  1.00 77.65           H  
ATOM   4293  HB3 GLN A 299       4.702   3.994  19.966  1.00 77.65           H  
ATOM   4294  HG2 GLN A 299       2.651   5.176  19.391  1.00 76.45           H  
ATOM   4295  HG3 GLN A 299       2.312   3.569  20.078  1.00 76.45           H  
ATOM   4296 HE21 GLN A 299       0.274   3.358  19.167  1.00 73.33           H  
ATOM   4297 HE22 GLN A 299       0.028   3.146  17.448  1.00 73.33           H  
ATOM   4298  N   ARG A 300       6.667   1.862  19.502  1.00 78.04           N  
ATOM   4299  CA  ARG A 300       8.065   1.577  19.308  1.00 79.72           C  
ATOM   4300  C   ARG A 300       8.151   0.325  18.503  1.00 78.10           C  
ATOM   4301  O   ARG A 300       8.967   0.230  17.614  1.00 80.01           O  
ATOM   4302  CB  ARG A 300       8.818   1.404  20.628  1.00 79.73           C  
ATOM   4303  CG  ARG A 300      10.294   1.012  20.460  1.00 81.26           C  
ATOM   4304  CD  ARG A 300      10.969   0.516  21.759  1.00 80.14           C  
ATOM   4305  NE  ARG A 300      12.360   0.105  21.554  1.00 81.10           N  
ATOM   4306  CZ  ARG A 300      12.757  -1.146  21.378  1.00 78.86           C  
ATOM   4307  NH1 ARG A 300      11.894  -2.135  21.382  1.00 75.08           N  
ATOM   4308  NH2 ARG A 300      14.028  -1.418  21.205  1.00 80.40           N1+
ATOM   4309  H   ARG A 300       6.300   1.968  20.437  1.00 78.04           H  
ATOM   4310  HA  ARG A 300       8.534   2.418  18.798  1.00 79.72           H  
ATOM   4311  HB2 ARG A 300       8.321   0.626  21.207  1.00 79.73           H  
ATOM   4312  HB3 ARG A 300       8.774   2.347  21.174  1.00 79.73           H  
ATOM   4313  HG2 ARG A 300      10.841   1.884  20.102  1.00 81.26           H  
ATOM   4314  HG3 ARG A 300      10.354   0.216  19.718  1.00 81.26           H  
ATOM   4315  HD2 ARG A 300      10.407  -0.336  22.140  1.00 80.14           H  
ATOM   4316  HD3 ARG A 300      10.948   1.322  22.492  1.00 80.14           H  
ATOM   4317  HE  ARG A 300      13.066   0.827  21.546  1.00 81.10           H  
ATOM   4318 HH11 ARG A 300      12.213  -3.084  21.253  1.00 75.08           H  
ATOM   4319 HH12 ARG A 300      10.911  -1.947  21.514  1.00 75.08           H  
ATOM   4320 HH21 ARG A 300      14.708  -0.671  21.199  1.00 80.40           H  
ATOM   4321 HH22 ARG A 300      14.327  -2.374  21.078  1.00 80.40           H  
ATOM   4322  N   ILE A 301       7.280  -0.625  18.799  1.00 74.45           N  
ATOM   4323  CA  ILE A 301       7.306  -1.933  18.167  1.00 72.04           C  
ATOM   4324  C   ILE A 301       6.547  -1.915  16.845  1.00 71.88           C  
ATOM   4325  O   ILE A 301       6.863  -2.668  15.928  1.00 72.20           O  
ATOM   4326  CB  ILE A 301       6.739  -3.027  19.101  1.00 69.05           C  
ATOM   4327  CG1 ILE A 301       7.054  -4.419  18.549  1.00 68.03           C  
ATOM   4328  CG2 ILE A 301       5.249  -2.822  19.352  1.00 67.88           C  
ATOM   4329  CD1 ILE A 301       8.506  -4.811  18.706  1.00 68.93           C  
ATOM   4330  H   ILE A 301       6.569  -0.434  19.491  1.00 74.45           H  
ATOM   4331  HA  ILE A 301       8.349  -2.175  17.964  1.00 72.04           H  
ATOM   4332  HB  ILE A 301       7.229  -2.945  20.071  1.00 69.05           H  
ATOM   4333 HG12 ILE A 301       6.804  -4.435  17.488  1.00 68.03           H  
ATOM   4334 HG13 ILE A 301       6.440  -5.148  19.078  1.00 68.03           H  
ATOM   4335 HG21 ILE A 301       5.086  -1.837  19.789  1.00 67.88           H  
ATOM   4336 HG22 ILE A 301       4.708  -2.895  18.408  1.00 67.88           H  
ATOM   4337 HG23 ILE A 301       4.887  -3.588  20.038  1.00 67.88           H  
ATOM   4338 HD11 ILE A 301       9.135  -4.091  18.182  1.00 68.93           H  
ATOM   4339 HD12 ILE A 301       8.768  -4.820  19.764  1.00 68.93           H  
ATOM   4340 HD13 ILE A 301       8.662  -5.804  18.285  1.00 68.93           H  
ATOM   4341  N   LEU A 302       5.589  -1.022  16.720  1.00 71.57           N  
ATOM   4342  CA  LEU A 302       4.819  -0.965  15.504  1.00 71.33           C  
ATOM   4343  C   LEU A 302       5.577  -0.214  14.430  1.00 74.46           C  
ATOM   4344  O   LEU A 302       5.287  -0.327  13.267  1.00 74.89           O  
ATOM   4345  CB  LEU A 302       3.450  -0.362  15.791  1.00 69.96           C  
ATOM   4346  CG  LEU A 302       2.373  -0.325  14.730  1.00 69.33           C  
ATOM   4347  CD1 LEU A 302       1.066  -0.759  15.241  1.00 66.70           C  
ATOM   4348  CD2 LEU A 302       2.262   1.061  14.326  1.00 72.12           C  
ATOM   4349  H   LEU A 302       5.394  -0.379  17.474  1.00 71.57           H  
ATOM   4350  HA  LEU A 302       4.658  -1.973  15.122  1.00 71.33           H  
ATOM   4351  HB2 LEU A 302       3.624   0.671  16.091  1.00 69.96           H  
ATOM   4352  HB3 LEU A 302       3.037  -0.919  16.632  1.00 69.96           H  
ATOM   4353  HG  LEU A 302       2.642  -0.998  13.916  1.00 69.33           H  
ATOM   4354 HD11 LEU A 302       1.139  -1.785  15.601  1.00 66.70           H  
ATOM   4355 HD12 LEU A 302       0.761  -0.107  16.060  1.00 66.70           H  
ATOM   4356 HD13 LEU A 302       0.327  -0.707  14.441  1.00 66.70           H  
ATOM   4357 HD21 LEU A 302       1.992   1.670  15.189  1.00 72.12           H  
ATOM   4358 HD22 LEU A 302       3.217   1.400  13.926  1.00 72.12           H  
ATOM   4359 HD23 LEU A 302       1.493   1.156  13.559  1.00 72.12           H  
ATOM   4360  N   GLU A 303       6.564   0.561  14.841  1.00 77.16           N  
ATOM   4361  CA  GLU A 303       7.424   1.269  13.897  1.00 80.99           C  
ATOM   4362  C   GLU A 303       8.731   0.507  13.697  1.00 80.98           C  
ATOM   4363  O   GLU A 303       9.426   0.686  12.695  1.00 83.26           O  
ATOM   4364  CB  GLU A 303       7.695   2.698  14.379  1.00 84.42           C  
ATOM   4365  CG  GLU A 303       8.348   3.610  13.346  1.00 89.35           C  
ATOM   4366  CD  GLU A 303       7.365   4.165  12.325  1.00 91.49           C  
ATOM   4367  OE1 GLU A 303       6.280   3.573  12.140  1.00 89.09           O  
ATOM   4368  OE2 GLU A 303       7.679   5.205  11.709  1.00 95.38           O1-
ATOM   4369  H   GLU A 303       6.728   0.667  15.832  1.00 77.16           H  
ATOM   4370  HA  GLU A 303       6.910   1.329  12.937  1.00 80.99           H  
ATOM   4371  HB2 GLU A 303       8.352   2.644  15.247  1.00 84.42           H  
ATOM   4372  HB3 GLU A 303       6.744   3.143  14.671  1.00 84.42           H  
ATOM   4373  HG2 GLU A 303       9.112   3.041  12.817  1.00 89.35           H  
ATOM   4374  HG3 GLU A 303       8.814   4.446  13.868  1.00 89.35           H  
ATOM   4375  N   PHE A 304       9.054  -0.344  14.665  1.00 78.76           N  
ATOM   4376  CA  PHE A 304      10.193  -1.247  14.560  1.00 78.94           C  
ATOM   4377  C   PHE A 304       9.985  -2.214  13.403  1.00 77.96           C  
ATOM   4378  O   PHE A 304      10.936  -2.652  12.763  1.00 79.51           O  
ATOM   4379  CB  PHE A 304      10.357  -2.027  15.863  1.00 77.33           C  
ATOM   4380  CG  PHE A 304      11.542  -2.944  15.879  1.00 78.46           C  
ATOM   4381  CD1 PHE A 304      12.823  -2.435  15.983  1.00 81.30           C  
ATOM   4382  CD2 PHE A 304      11.376  -4.315  15.809  1.00 76.50           C  
ATOM   4383  CE1 PHE A 304      13.919  -3.274  16.005  1.00 81.66           C  
ATOM   4384  CE2 PHE A 304      12.467  -5.159  15.831  1.00 76.78           C  
ATOM   4385  CZ  PHE A 304      13.741  -4.637  15.929  1.00 79.33           C  
ATOM   4386  H   PHE A 304       8.490  -0.366  15.503  1.00 78.76           H  
ATOM   4387  HA  PHE A 304      11.094  -0.662  14.377  1.00 78.94           H  
ATOM   4388  HB2 PHE A 304       9.459  -2.624  16.020  1.00 77.33           H  
ATOM   4389  HB3 PHE A 304      10.465  -1.312  16.679  1.00 77.33           H  
ATOM   4390  HD1 PHE A 304      12.968  -1.367  16.048  1.00 81.30           H  
ATOM   4391  HD2 PHE A 304      10.381  -4.730  15.736  1.00 76.50           H  
ATOM   4392  HE1 PHE A 304      14.914  -2.862  16.082  1.00 81.66           H  
ATOM   4393  HE2 PHE A 304      12.324  -6.228  15.772  1.00 76.78           H  
ATOM   4394  HZ  PHE A 304      14.596  -5.296  15.946  1.00 79.33           H  
ATOM   4395  N   PHE A 305       8.724  -2.545  13.150  1.00 75.44           N  
ATOM   4396  CA  PHE A 305       8.356  -3.397  12.027  1.00 74.29           C  
ATOM   4397  C   PHE A 305       7.926  -2.560  10.825  1.00 76.04           C  
ATOM   4398  O   PHE A 305       7.559  -3.098   9.781  1.00 76.02           O  
ATOM   4399  CB  PHE A 305       7.234  -4.361  12.425  1.00 71.03           C  
ATOM   4400  CG  PHE A 305       7.678  -5.468  13.340  1.00 68.38           C  
ATOM   4401  CD1 PHE A 305       7.908  -6.740  12.847  1.00 67.55           C  
ATOM   4402  CD2 PHE A 305       7.859  -5.239  14.694  1.00 66.89           C  
ATOM   4403  CE1 PHE A 305       8.310  -7.759  13.687  1.00 65.58           C  
ATOM   4404  CE2 PHE A 305       8.262  -6.255  15.536  1.00 64.94           C  
ATOM   4405  CZ  PHE A 305       8.490  -7.517  15.033  1.00 64.23           C  
ATOM   4406  H   PHE A 305       7.996  -2.195  13.756  1.00 75.44           H  
ATOM   4407  HA  PHE A 305       9.234  -3.978  11.746  1.00 74.29           H  
ATOM   4408  HB2 PHE A 305       6.828  -4.808  11.518  1.00 71.03           H  
ATOM   4409  HB3 PHE A 305       6.454  -3.791  12.930  1.00 71.03           H  
ATOM   4410  HD1 PHE A 305       7.772  -6.938  11.794  1.00 67.55           H  
ATOM   4411  HD2 PHE A 305       7.682  -4.252  15.096  1.00 66.89           H  
ATOM   4412  HE1 PHE A 305       8.484  -8.748  13.289  1.00 65.58           H  
ATOM   4413  HE2 PHE A 305       8.399  -6.061  16.590  1.00 64.94           H  
ATOM   4414  HZ  PHE A 305       8.808  -8.313  15.690  1.00 64.23           H  
ATOM   4415  N   GLY A 306       7.969  -1.240  10.982  1.00 77.76           N  
ATOM   4416  CA  GLY A 306       7.630  -0.327   9.904  1.00 80.17           C  
ATOM   4417  C   GLY A 306       6.161  -0.373   9.531  1.00 78.88           C  
ATOM   4418  O   GLY A 306       5.805  -0.335   8.353  1.00 80.02           O  
ATOM   4419  H   GLY A 306       8.245  -0.861  11.877  1.00 77.76           H  
ATOM   4420  HA2 GLY A 306       8.220  -0.591   9.026  1.00 80.17           H  
ATOM   4421  HA3 GLY A 306       7.878   0.687  10.217  1.00 80.17           H  
ATOM   4422  N   LEU A 307       5.290  -0.462  10.521  1.00 76.84           N  
ATOM   4423  CA  LEU A 307       3.855  -0.481  10.260  1.00 76.67           C  
ATOM   4424  C   LEU A 307       3.116   0.666  10.888  1.00 77.70           C  
ATOM   4425  O   LEU A 307       3.582   1.285  11.817  1.00 78.35           O  
ATOM   4426  CB  LEU A 307       3.213  -1.735  10.817  1.00 73.92           C  
ATOM   4427  CG  LEU A 307       3.645  -3.094  10.327  1.00 73.06           C  
ATOM   4428  CD1 LEU A 307       3.381  -4.034  11.411  1.00 69.85           C  
ATOM   4429  CD2 LEU A 307       2.816  -3.429   9.160  1.00 73.84           C  
ATOM   4430  H   LEU A 307       5.623  -0.518  11.473  1.00 76.84           H  
ATOM   4431  HA  LEU A 307       3.778  -0.423   9.174  1.00 76.67           H  
ATOM   4432  HB2 LEU A 307       2.145  -1.655  10.617  1.00 73.92           H  
ATOM   4433  HB3 LEU A 307       3.383  -1.722  11.894  1.00 73.92           H  
ATOM   4434  HG  LEU A 307       4.698  -3.124  10.047  1.00 73.06           H  
ATOM   4435 HD11 LEU A 307       3.987  -3.769  12.278  1.00 69.85           H  
ATOM   4436 HD12 LEU A 307       2.325  -3.992  11.679  1.00 69.85           H  
ATOM   4437 HD13 LEU A 307       3.634  -5.043  11.086  1.00 69.85           H  
ATOM   4438 HD21 LEU A 307       1.763  -3.399   9.441  1.00 73.84           H  
ATOM   4439 HD22 LEU A 307       3.000  -2.707   8.364  1.00 73.84           H  
ATOM   4440 HD23 LEU A 307       3.070  -4.429   8.809  1.00 73.84           H  
ATOM   4441  N   LYS A 308       1.927   0.907  10.390  1.00 77.62           N  
ATOM   4442  CA  LYS A 308       1.092   2.008  10.833  1.00 77.63           C  
ATOM   4443  C   LYS A 308      -0.254   1.430  11.247  1.00 75.24           C  
ATOM   4444  O   LYS A 308      -0.601   0.317  10.855  1.00 73.71           O  
ATOM   4445  CB  LYS A 308       0.914   3.029   9.709  1.00 80.08           C  
ATOM   4446  CG  LYS A 308       2.212   3.481   9.045  1.00 82.32           C  
ATOM   4447  CD  LYS A 308       1.930   4.498   7.945  1.00 85.40           C  
ATOM   4448  CE  LYS A 308       3.060   4.566   6.927  1.00 86.92           C  
ATOM   4449  NZ  LYS A 308       4.360   4.956   7.535  1.00 86.83           N1+
ATOM   4450  H   LYS A 308       1.576   0.298   9.665  1.00 77.62           H  
ATOM   4451  HA  LYS A 308       1.557   2.523  11.674  1.00 77.63           H  
ATOM   4452  HB2 LYS A 308       0.421   3.908  10.124  1.00 80.08           H  
ATOM   4453  HB3 LYS A 308       0.278   2.584   8.944  1.00 80.08           H  
ATOM   4454  HG2 LYS A 308       2.712   2.615   8.612  1.00 82.32           H  
ATOM   4455  HG3 LYS A 308       2.858   3.936   9.796  1.00 82.32           H  
ATOM   4456  HD2 LYS A 308       1.805   5.481   8.399  1.00 85.40           H  
ATOM   4457  HD3 LYS A 308       1.011   4.215   7.432  1.00 85.40           H  
ATOM   4458  HE2 LYS A 308       2.798   5.299   6.164  1.00 86.92           H  
ATOM   4459  HE3 LYS A 308       3.172   3.585   6.465  1.00 86.92           H  
ATOM   4460  HZ1 LYS A 308       4.270   5.864   7.968  1.00 86.83           H  
ATOM   4461  HZ2 LYS A 308       4.623   4.275   8.233  1.00 86.83           H  
ATOM   4462  HZ3 LYS A 308       5.070   4.993   6.817  1.00 86.83           H  
ATOM   4463  N   LYS A 309      -1.009   2.179  12.042  1.00 75.01           N  
ATOM   4464  CA  LYS A 309      -2.302   1.709  12.530  1.00 72.78           C  
ATOM   4465  C   LYS A 309      -3.261   1.416  11.382  1.00 73.30           C  
ATOM   4466  O   LYS A 309      -4.123   0.545  11.489  1.00 71.43           O  
ATOM   4467  CB  LYS A 309      -2.929   2.738  13.466  1.00 73.05           C  
ATOM   4468  CG  LYS A 309      -2.132   3.008  14.723  1.00 71.74           C  
ATOM   4469  CD  LYS A 309      -2.581   4.309  15.358  1.00 73.01           C  
ATOM   4470  CE  LYS A 309      -4.075   4.302  15.636  1.00 72.18           C  
ATOM   4471  NZ  LYS A 309      -4.569   5.663  15.988  1.00 74.44           N1+
ATOM   4472  H   LYS A 309      -0.681   3.094  12.315  1.00 75.01           H  
ATOM   4473  HA  LYS A 309      -2.124   0.783  13.076  1.00 72.78           H  
ATOM   4474  HB2 LYS A 309      -3.915   2.376  13.759  1.00 73.05           H  
ATOM   4475  HB3 LYS A 309      -3.033   3.676  12.921  1.00 73.05           H  
ATOM   4476  HG2 LYS A 309      -1.074   3.077  14.471  1.00 71.74           H  
ATOM   4477  HG3 LYS A 309      -2.285   2.191  15.429  1.00 71.74           H  
ATOM   4478  HD2 LYS A 309      -2.350   5.132  14.682  1.00 73.01           H  
ATOM   4479  HD3 LYS A 309      -2.046   4.449  16.297  1.00 73.01           H  
ATOM   4480  HE2 LYS A 309      -4.278   3.625  16.466  1.00 72.18           H  
ATOM   4481  HE3 LYS A 309      -4.600   3.953  14.746  1.00 72.18           H  
ATOM   4482  HZ1 LYS A 309      -4.087   5.993  16.812  1.00 74.44           H  
ATOM   4483  HZ2 LYS A 309      -4.393   6.294  15.219  1.00 74.44           H  
ATOM   4484  HZ3 LYS A 309      -5.561   5.624  16.171  1.00 74.44           H  
ATOM   4485  N   GLU A 310      -3.105   2.153  10.287  1.00 76.11           N  
ATOM   4486  CA  GLU A 310      -3.961   1.987   9.119  1.00 77.22           C  
ATOM   4487  C   GLU A 310      -3.695   0.654   8.429  1.00 75.14           C  
ATOM   4488  O   GLU A 310      -4.604   0.041   7.870  1.00 74.63           O  
ATOM   4489  CB  GLU A 310      -3.744   3.129   8.123  1.00 81.32           C  
ATOM   4490  CG  GLU A 310      -3.551   4.495   8.761  1.00 83.76           C  
ATOM   4491  CD  GLU A 310      -2.089   4.823   9.000  1.00 84.58           C  
ATOM   4492  OE1 GLU A 310      -1.306   4.794   8.027  1.00 86.05           O  
ATOM   4493  OE2 GLU A 310      -1.723   5.107  10.160  1.00 83.60           O1-
ATOM   4494  H   GLU A 310      -2.372   2.848  10.264  1.00 76.11           H  
ATOM   4495  HA  GLU A 310      -4.995   2.004   9.464  1.00 77.22           H  
ATOM   4496  HB2 GLU A 310      -4.614   3.179   7.468  1.00 81.32           H  
ATOM   4497  HB3 GLU A 310      -2.857   2.901   7.532  1.00 81.32           H  
ATOM   4498  HG2 GLU A 310      -4.074   4.511   9.717  1.00 83.76           H  
ATOM   4499  HG3 GLU A 310      -3.976   5.252   8.102  1.00 83.76           H  
ATOM   4500  N   GLU A 311      -2.443   0.211   8.473  1.00 74.09           N  
ATOM   4501  CA  GLU A 311      -2.042  -1.022   7.806  1.00 72.68           C  
ATOM   4502  C   GLU A 311      -2.438  -2.248   8.622  1.00 68.56           C  
ATOM   4503  O   GLU A 311      -2.321  -3.382   8.158  1.00 67.09           O  
ATOM   4504  CB  GLU A 311      -0.534  -1.016   7.546  1.00 73.92           C  
ATOM   4505  CG  GLU A 311      -0.065   0.139   6.674  1.00 77.06           C  
ATOM   4506  CD  GLU A 311       1.439   0.314   6.701  1.00 78.26           C  
ATOM   4507  OE1 GLU A 311       1.970   1.060   5.852  1.00 81.04           O  
ATOM   4508  OE2 GLU A 311       2.091  -0.292   7.577  1.00 76.55           O1-
ATOM   4509  H   GLU A 311      -1.751   0.742   8.982  1.00 74.09           H  
ATOM   4510  HA  GLU A 311      -2.565  -1.075   6.851  1.00 72.68           H  
ATOM   4511  HB2 GLU A 311      -0.267  -1.950   7.052  1.00 73.92           H  
ATOM   4512  HB3 GLU A 311      -0.020  -0.953   8.505  1.00 73.92           H  
ATOM   4513  HG2 GLU A 311      -0.530   1.058   7.031  1.00 77.06           H  
ATOM   4514  HG3 GLU A 311      -0.376  -0.050   5.647  1.00 77.06           H  
ATOM   4515  N   CYS A 312      -2.947  -2.038   9.820  1.00 66.53           N  
ATOM   4516  CA  CYS A 312      -3.375  -3.127  10.659  1.00 62.96           C  
ATOM   4517  C   CYS A 312      -4.852  -3.361  10.479  1.00 63.17           C  
ATOM   4518  O   CYS A 312      -5.555  -2.493  10.030  1.00 65.28           O  
ATOM   4519  CB  CYS A 312      -3.039  -2.812  12.099  1.00 61.07           C  
ATOM   4520  SG  CYS A 312      -1.314  -2.708  12.408  1.00 71.14           S  
ATOM   4521  H   CYS A 312      -3.039  -1.090  10.157  1.00 66.53           H  
ATOM   4522  HA  CYS A 312      -2.854  -4.042  10.376  1.00 62.96           H  
ATOM   4523  HB2 CYS A 312      -3.456  -3.597  12.730  1.00 61.07           H  
ATOM   4524  HB3 CYS A 312      -3.494  -1.856  12.359  1.00 61.07           H  
ATOM   4525  HG  CYS A 312      -0.786  -1.733  11.662  1.00 71.14           H  
ATOM   4526  N   PRO A 313      -5.345  -4.541  10.822  1.00 61.57           N  
ATOM   4527  CA  PRO A 313      -4.692  -5.719  11.417  1.00 59.81           C  
ATOM   4528  C   PRO A 313      -3.581  -6.333  10.564  1.00 60.37           C  
ATOM   4529  O   PRO A 313      -3.720  -6.445   9.347  1.00 62.14           O  
ATOM   4530  CB  PRO A 313      -5.846  -6.717  11.574  1.00 58.51           C  
ATOM   4531  CG  PRO A 313      -6.870  -6.276  10.591  1.00 60.03           C  
ATOM   4532  CD  PRO A 313      -6.776  -4.786  10.574  1.00 61.76           C  
ATOM   4533  HA  PRO A 313      -4.186  -5.447  12.343  1.00 59.81           H  
ATOM   4534  HB2 PRO A 313      -6.247  -6.683  12.587  1.00 58.51           H  
ATOM   4535  HB3 PRO A 313      -5.510  -7.730  11.350  1.00 58.51           H  
ATOM   4536  HG2 PRO A 313      -7.864  -6.593  10.906  1.00 60.03           H  
ATOM   4537  HG3 PRO A 313      -6.654  -6.684   9.604  1.00 60.03           H  
ATOM   4538  HD2 PRO A 313      -7.080  -4.385   9.607  1.00 61.76           H  
ATOM   4539  HD3 PRO A 313      -7.391  -4.346  11.359  1.00 61.76           H  
ATOM   4540  N   ALA A 314      -2.489  -6.727  11.212  1.00 58.99           N  
ATOM   4541  CA  ALA A 314      -1.329  -7.259  10.507  1.00 59.19           C  
ATOM   4542  C   ALA A 314      -0.640  -8.373  11.293  1.00 57.80           C  
ATOM   4543  O   ALA A 314      -0.887  -8.549  12.485  1.00 56.10           O  
ATOM   4544  CB  ALA A 314      -0.346  -6.140  10.196  1.00 60.27           C  
ATOM   4545  H   ALA A 314      -2.462  -6.656  12.219  1.00 58.99           H  
ATOM   4546  HA  ALA A 314      -1.684  -7.696   9.573  1.00 59.19           H  
ATOM   4547  HB1 ALA A 314      -0.843  -5.374   9.601  1.00 60.27           H  
ATOM   4548  HB2 ALA A 314       0.011  -5.701  11.127  1.00 60.27           H  
ATOM   4549  HB3 ALA A 314       0.499  -6.543   9.637  1.00 60.27           H  
ATOM   4550  N   VAL A 315       0.219  -9.126  10.611  1.00 58.19           N  
ATOM   4551  CA  VAL A 315       0.949 -10.230  11.227  1.00 55.82           C  
ATOM   4552  C   VAL A 315       2.415 -10.217  10.814  1.00 55.97           C  
ATOM   4553  O   VAL A 315       2.730 -10.067   9.638  1.00 58.22           O  
ATOM   4554  CB  VAL A 315       0.340 -11.593  10.845  1.00 55.38           C  
ATOM   4555  CG1 VAL A 315       1.162 -12.724  11.427  1.00 54.44           C  
ATOM   4556  CG2 VAL A 315      -1.089 -11.691  11.332  1.00 54.48           C  
ATOM   4557  H   VAL A 315       0.371  -8.927   9.633  1.00 58.19           H  
ATOM   4558  HA  VAL A 315       0.872 -10.093  12.306  1.00 55.82           H  
ATOM   4559  HB  VAL A 315       0.347 -11.676   9.758  1.00 55.38           H  
ATOM   4560 HG11 VAL A 315       2.186 -12.656  11.059  1.00 54.44           H  
ATOM   4561 HG12 VAL A 315       1.162 -12.651  12.515  1.00 54.44           H  
ATOM   4562 HG13 VAL A 315       0.730 -13.679  11.127  1.00 54.44           H  
ATOM   4563 HG21 VAL A 315      -1.109 -11.609  12.419  1.00 54.48           H  
ATOM   4564 HG22 VAL A 315      -1.678 -10.884  10.896  1.00 54.48           H  
ATOM   4565 HG23 VAL A 315      -1.510 -12.651  11.032  1.00 54.48           H  
ATOM   4566  N   ARG A 316       3.308 -10.370  11.787  1.00 54.32           N  
ATOM   4567  CA  ARG A 316       4.742 -10.394  11.520  1.00 55.03           C  
ATOM   4568  C   ARG A 316       5.439 -11.466  12.350  1.00 53.78           C  
ATOM   4569  O   ARG A 316       5.402 -11.432  13.580  1.00 53.20           O  
ATOM   4570  CB  ARG A 316       5.364  -9.027  11.808  1.00 55.72           C  
ATOM   4571  CG  ARG A 316       4.831  -7.902  10.942  1.00 57.34           C  
ATOM   4572  CD  ARG A 316       5.256  -8.066   9.495  1.00 59.33           C  
ATOM   4573  NE  ARG A 316       4.619  -7.068   8.642  1.00 61.15           N  
ATOM   4574  CZ  ARG A 316       3.477  -7.263   7.993  1.00 60.62           C  
ATOM   4575  NH1 ARG A 316       2.851  -8.427   8.090  1.00 58.11           N  
ATOM   4576  NH2 ARG A 316       2.964  -6.297   7.242  1.00 62.56           N1+
ATOM   4577  H   ARG A 316       2.984 -10.473  12.738  1.00 54.32           H  
ATOM   4578  HA  ARG A 316       4.879 -10.633  10.465  1.00 55.03           H  
ATOM   4579  HB2 ARG A 316       6.440  -9.101  11.647  1.00 55.72           H  
ATOM   4580  HB3 ARG A 316       5.169  -8.776  12.851  1.00 55.72           H  
ATOM   4581  HG2 ARG A 316       5.214  -6.953  11.318  1.00 57.34           H  
ATOM   4582  HG3 ARG A 316       3.742  -7.901  10.994  1.00 57.34           H  
ATOM   4583  HD2 ARG A 316       4.972  -9.061   9.152  1.00 59.33           H  
ATOM   4584  HD3 ARG A 316       6.338  -7.953   9.427  1.00 59.33           H  
ATOM   4585  HE  ARG A 316       5.075  -6.173   8.539  1.00 61.15           H  
ATOM   4586 HH11 ARG A 316       1.985  -8.578   7.593  1.00 58.11           H  
ATOM   4587 HH12 ARG A 316       3.240  -9.164   8.661  1.00 58.11           H  
ATOM   4588 HH21 ARG A 316       3.440  -5.409   7.167  1.00 62.56           H  
ATOM   4589 HH22 ARG A 316       2.098  -6.449   6.745  1.00 62.56           H  
ATOM   4590  N   LEU A 317       6.075 -12.414  11.671  1.00 53.28           N  
ATOM   4591  CA  LEU A 317       6.792 -13.487  12.346  1.00 51.64           C  
ATOM   4592  C   LEU A 317       8.289 -13.194  12.369  1.00 54.68           C  
ATOM   4593  O   LEU A 317       8.867 -12.797  11.356  1.00 57.46           O  
ATOM   4594  CB  LEU A 317       6.513 -14.828  11.662  1.00 50.30           C  
ATOM   4595  CG  LEU A 317       6.797 -16.108  12.455  1.00 47.57           C  
ATOM   4596  CD1 LEU A 317       5.946 -17.247  11.923  1.00 46.43           C  
ATOM   4597  CD2 LEU A 317       8.269 -16.486  12.400  1.00 48.57           C  
ATOM   4598  H   LEU A 317       6.061 -12.390  10.661  1.00 53.28           H  
ATOM   4599  HA  LEU A 317       6.439 -13.548  13.376  1.00 51.64           H  
ATOM   4600  HB2 LEU A 317       7.121 -14.864  10.758  1.00 50.30           H  
ATOM   4601  HB3 LEU A 317       5.457 -14.841  11.391  1.00 50.30           H  
ATOM   4602  HG  LEU A 317       6.541 -15.919  13.498  1.00 47.57           H  
ATOM   4603 HD11 LEU A 317       4.892 -16.978  11.995  1.00 46.43           H  
ATOM   4604 HD12 LEU A 317       6.202 -17.436  10.880  1.00 46.43           H  
ATOM   4605 HD13 LEU A 317       6.133 -18.145  12.511  1.00 46.43           H  
ATOM   4606 HD21 LEU A 317       8.556 -16.681  11.367  1.00 48.57           H  
ATOM   4607 HD22 LEU A 317       8.870 -15.667  12.795  1.00 48.57           H  
ATOM   4608 HD23 LEU A 317       8.437 -17.381  12.999  1.00 48.57           H  
ATOM   4609  N   ILE A 318       8.949 -13.429  13.492  1.00 54.79           N  
ATOM   4610  CA  ILE A 318      10.368 -13.204  13.587  1.00 57.80           C  
ATOM   4611  C   ILE A 318      11.140 -14.356  14.142  1.00 59.70           C  
ATOM   4612  O   ILE A 318      10.615 -15.411  14.420  1.00 58.27           O  
ATOM   4613  CB  ILE A 318      10.606 -12.176  14.550  1.00 56.63           C  
ATOM   4614  CG1 ILE A 318      10.201 -12.710  15.883  1.00 53.50           C  
ATOM   4615  CG2 ILE A 318       9.766 -11.057  14.221  1.00 56.95           C  
ATOM   4616  CD1 ILE A 318      10.531 -11.827  16.986  1.00 53.37           C  
ATOM   4617  H   ILE A 318       8.447 -13.773  14.298  1.00 54.79           H  
ATOM   4618  HA  ILE A 318      10.683 -12.987  12.566  1.00 57.80           H  
ATOM   4619  HB  ILE A 318      11.652 -11.870  14.560  1.00 56.63           H  
ATOM   4620 HG12 ILE A 318      10.707 -13.663  16.041  1.00 53.50           H  
ATOM   4621 HG13 ILE A 318       9.122 -12.867  15.878  1.00 53.50           H  
ATOM   4622 HG21 ILE A 318      10.036 -10.677  13.236  1.00 56.95           H  
ATOM   4623 HG22 ILE A 318       8.723 -11.375  14.214  1.00 56.95           H  
ATOM   4624 HG23 ILE A 318       9.901 -10.270  14.963  1.00 56.95           H  
ATOM   4625 HD11 ILE A 318      11.608 -11.658  17.006  1.00 53.37           H  
ATOM   4626 HD12 ILE A 318      10.016 -10.875  16.856  1.00 53.37           H  
ATOM   4627 HD13 ILE A 318      10.217 -12.285  17.924  1.00 53.37           H  
ATOM   4628  N   THR A 319      12.437 -14.131  14.317  1.00 62.90           N  
ATOM   4629  CA  THR A 319      13.330 -15.122  14.906  1.00 63.80           C  
ATOM   4630  C   THR A 319      14.706 -14.513  15.159  1.00 66.74           C  
ATOM   4631  O   THR A 319      15.172 -13.671  14.391  1.00 69.85           O  
ATOM   4632  CB  THR A 319      13.486 -16.364  14.008  1.00 64.80           C  
ATOM   4633  OG1 THR A 319      12.289 -17.149  14.064  1.00 63.14           O  
ATOM   4634  CG2 THR A 319      14.658 -17.212  14.478  1.00 65.30           C  
ATOM   4635  H   THR A 319      12.819 -13.241  14.032  1.00 62.90           H  
ATOM   4636  HA  THR A 319      12.881 -15.435  15.849  1.00 63.80           H  
ATOM   4637  HC  THR A 319      15.277 -14.824  16.021  1.00 66.74           H  
ATOM   4638  HB  THR A 319      13.669 -16.035  12.985  1.00 64.80           H  
ATOM   4639 HG21 THR A 319      14.480 -17.543  15.501  1.00 65.30           H  
ATOM   4640 HG22 THR A 319      15.572 -16.620  14.442  1.00 65.30           H  
ATOM   4641 HG23 THR A 319      14.762 -18.081  13.828  1.00 65.30           H  
ATOM   4642  HG1 THR A 319      11.565 -16.597  13.760  1.00 63.14           H  
ATOM   4643  N   MET A 324      18.705 -11.095  13.596  1.00 86.96           N  
ATOM   4644  CA  MET A 324      17.255 -10.966  13.693  1.00 84.04           C  
ATOM   4645  C   MET A 324      16.588 -11.183  12.343  1.00 84.05           C  
ATOM   4646  O   MET A 324      16.669 -10.334  11.457  1.00 86.47           O  
ATOM   4647  CB  MET A 324      16.875  -9.594  14.252  1.00 84.47           C  
ATOM   4648  CG  MET A 324      17.887  -8.495  13.956  1.00 88.21           C  
ATOM   4649  SD  MET A 324      18.082  -7.325  15.309  1.00163.54           S  
ATOM   4650  CE  MET A 324      19.356  -8.123  16.283  1.00 88.57           C  
ATOM   4651  H1  MET A 324      18.938 -12.012  13.242  1.00 86.96           H  
ATOM   4652  H2  MET A 324      19.116 -10.973  14.511  1.00 86.96           H  
ATOM   4653  HA  MET A 324      16.899 -11.738  14.375  1.00 84.04           H  
ATOM   4654  HB2 MET A 324      16.773  -9.682  15.334  1.00 84.47           H  
ATOM   4655  HB3 MET A 324      15.918  -9.302  13.820  1.00 84.47           H  
ATOM   4656  HG2 MET A 324      17.557  -7.950  13.072  1.00 88.21           H  
ATOM   4657  HG3 MET A 324      18.853  -8.959  13.757  1.00 88.21           H  
ATOM   4658  HE1 MET A 324      19.006  -9.103  16.606  1.00 88.57           H  
ATOM   4659  HE2 MET A 324      20.256  -8.240  15.679  1.00 88.57           H  
ATOM   4660  HE3 MET A 324      19.582  -7.512  17.157  1.00 88.57           H  
ATOM   4661  N   THR A 325      15.920 -12.321  12.193  1.00 81.47           N  
ATOM   4662  CA  THR A 325      15.262 -12.647  10.936  1.00 81.40           C  
ATOM   4663  C   THR A 325      13.755 -12.519  11.082  1.00 77.34           C  
ATOM   4664  O   THR A 325      13.135 -13.221  11.883  1.00 74.28           O  
ATOM   4665  CB  THR A 325      15.593 -14.070  10.477  1.00 82.21           C  
ATOM   4666  OG1 THR A 325      16.907 -14.421  10.923  1.00 83.78           O  
ATOM   4667  CG2 THR A 325      15.521 -14.171   8.956  1.00 84.47           C  
ATOM   4668  H   THR A 325      15.868 -12.971  12.964  1.00 81.47           H  
ATOM   4669  HA  THR A 325      15.629 -11.943  10.189  1.00 81.40           H  
ATOM   4670  HB  THR A 325      14.864 -14.758  10.906  1.00 82.21           H  
ATOM   4671 HG21 THR A 325      14.518 -13.905   8.621  1.00 84.47           H  
ATOM   4672 HG22 THR A 325      16.245 -13.488   8.512  1.00 84.47           H  
ATOM   4673 HG23 THR A 325      15.748 -15.192   8.648  1.00 84.47           H  
ATOM   4674  HG1 THR A 325      17.264 -13.666  11.397  1.00 83.78           H  
ATOM   4675  N   LYS A 326      13.160 -11.658  10.284  1.00 76.92           N  
ATOM   4676  CA  LYS A 326      11.742 -11.529  10.352  1.00 72.92           C  
ATOM   4677  C   LYS A 326      11.077 -11.900   9.067  1.00 73.58           C  
ATOM   4678  O   LYS A 326      11.678 -11.876   8.029  1.00 76.22           O  
ATOM   4679  CB  LYS A 326      11.351 -10.150  10.781  1.00 70.96           C  
ATOM   4680  CG  LYS A 326      11.654  -9.142   9.831  1.00 72.25           C  
ATOM   4681  CD  LYS A 326      11.639  -7.846  10.540  1.00 71.57           C  
ATOM   4682  CE  LYS A 326      12.789  -6.998  10.112  1.00 74.20           C  
ATOM   4683  NZ  LYS A 326      12.907  -6.976   8.644  1.00 76.11           N1+
ATOM   4684  H   LYS A 326      13.697 -11.100   9.636  1.00 76.92           H  
ATOM   4685  HA  LYS A 326      11.393 -12.235  11.105  1.00 72.92           H  
ATOM   4686  HB2 LYS A 326      11.877  -9.917  11.707  1.00 70.96           H  
ATOM   4687  HB3 LYS A 326      10.276 -10.139  10.961  1.00 70.96           H  
ATOM   4688  HG2 LYS A 326      10.906  -9.141   9.038  1.00 72.25           H  
ATOM   4689  HG3 LYS A 326      12.640  -9.320   9.401  1.00 72.25           H  
ATOM   4690  HD2 LYS A 326      11.706  -8.024  11.613  1.00 71.57           H  
ATOM   4691  HD3 LYS A 326      10.708  -7.326  10.315  1.00 71.57           H  
ATOM   4692  HE2 LYS A 326      13.708  -7.401  10.538  1.00 74.20           H  
ATOM   4693  HE3 LYS A 326      12.637  -5.981  10.473  1.00 74.20           H  
ATOM   4694  HZ1 LYS A 326      13.048  -7.916   8.304  1.00 76.11           H  
ATOM   4695  HZ2 LYS A 326      12.061  -6.597   8.244  1.00 76.11           H  
ATOM   4696  HZ3 LYS A 326      13.693  -6.400   8.378  1.00 76.11           H  
ATOM   4697  N   TYR A 327       9.819 -12.312   9.172  1.00 71.23           N  
ATOM   4698  CA  TYR A 327       9.059 -12.763   8.026  1.00 72.04           C  
ATOM   4699  C   TYR A 327       7.646 -12.153   7.957  1.00 70.39           C  
ATOM   4700  O   TYR A 327       7.180 -11.569   8.900  1.00 67.82           O  
ATOM   4701  CB  TYR A 327       8.957 -14.277   7.998  1.00 71.95           C  
ATOM   4702  CG  TYR A 327      10.247 -15.076   8.013  1.00 74.09           C  
ATOM   4703  CD1 TYR A 327      11.467 -14.490   8.003  1.00 76.37           C  
ATOM   4704  CD2 TYR A 327      10.222 -16.438   8.018  1.00 73.61           C  
ATOM   4705  CE1 TYR A 327      12.608 -15.197   8.041  1.00 77.52           C  
ATOM   4706  CE2 TYR A 327      11.367 -17.163   8.036  1.00 74.63           C  
ATOM   4707  CZ  TYR A 327      12.554 -16.534   8.051  1.00 76.72           C  
ATOM   4708  OH  TYR A 327      13.704 -17.261   8.081  1.00 78.27           O  
ATOM   4709  H   TYR A 327       9.378 -12.311  10.081  1.00 71.23           H  
ATOM   4710  HA  TYR A 327       9.610 -12.415   7.152  1.00 72.04           H  
ATOM   4711  HB2 TYR A 327       8.417 -14.549   7.091  1.00 71.95           H  
ATOM   4712  HB3 TYR A 327       8.378 -14.579   8.870  1.00 71.95           H  
ATOM   4713  HD1 TYR A 327      11.525 -13.412   7.963  1.00 76.37           H  
ATOM   4714  HD2 TYR A 327       9.271 -16.950   8.007  1.00 73.61           H  
ATOM   4715  HE1 TYR A 327      13.562 -14.691   8.063  1.00 77.52           H  
ATOM   4716  HE2 TYR A 327      11.325 -18.242   8.038  1.00 74.63           H  
ATOM   4717  HH  TYR A 327      13.582 -18.213   8.090  1.00 78.27           H  
ATOM   4718  N   LYS A 328       6.936 -12.405   6.874  1.00 71.99           N  
ATOM   4719  CA  LYS A 328       5.661 -11.771   6.683  1.00 72.53           C  
ATOM   4720  C   LYS A 328       4.795 -12.570   5.767  1.00 75.89           C  
ATOM   4721  O   LYS A 328       5.216 -13.017   4.744  1.00 77.50           O  
ATOM   4722  CB  LYS A 328       5.887 -10.411   6.084  1.00 73.02           C  
ATOM   4723  CG  LYS A 328       4.685  -9.764   5.590  1.00 71.73           C  
ATOM   4724  CD  LYS A 328       5.035  -8.524   4.888  1.00 73.20           C  
ATOM   4725  CE  LYS A 328       5.762  -8.836   3.647  1.00 75.31           C  
ATOM   4726  NZ  LYS A 328       6.019  -7.681   2.755  1.00 78.00           N1+
ATOM   4727  H   LYS A 328       7.290 -13.045   6.177  1.00 71.99           H  
ATOM   4728  HA  LYS A 328       5.159 -11.692   7.647  1.00 72.53           H  
ATOM   4729  HB2 LYS A 328       6.583 -10.517   5.252  1.00 73.02           H  
ATOM   4730  HB3 LYS A 328       6.328  -9.771   6.848  1.00 73.02           H  
ATOM   4731  HG2 LYS A 328       4.030  -9.531   6.429  1.00 71.73           H  
ATOM   4732  HG3 LYS A 328       4.170 -10.435   4.902  1.00 71.73           H  
ATOM   4733  HD2 LYS A 328       5.666  -7.911   5.531  1.00 73.20           H  
ATOM   4734  HD3 LYS A 328       4.124  -7.977   4.645  1.00 73.20           H  
ATOM   4735  HE2 LYS A 328       5.178  -9.568   3.090  1.00 75.31           H  
ATOM   4736  HE3 LYS A 328       6.724  -9.271   3.920  1.00 75.31           H  
ATOM   4737  HZ1 LYS A 328       5.141  -7.260   2.487  1.00 78.00           H  
ATOM   4738  HZ2 LYS A 328       6.584  -7.000   3.241  1.00 78.00           H  
ATOM   4739  HZ3 LYS A 328       6.507  -7.996   1.929  1.00 78.00           H  
ATOM   4740  N   PRO A 329       3.553 -12.781   6.192  1.00 77.39           N  
ATOM   4741  CA  PRO A 329       2.634 -13.705   5.518  1.00 79.52           C  
ATOM   4742  C   PRO A 329       2.264 -13.300   4.094  1.00 84.39           C  
ATOM   4743  O   PRO A 329       2.444 -12.147   3.702  1.00 86.05           O  
ATOM   4744  CB  PRO A 329       1.390 -13.663   6.409  1.00 76.69           C  
ATOM   4745  CG  PRO A 329       1.425 -12.307   7.026  1.00 76.17           C  
ATOM   4746  CD  PRO A 329       2.878 -11.988   7.235  1.00 76.38           C  
ATOM   4747  HA  PRO A 329       3.091 -14.688   5.403  1.00 79.52           H  
ATOM   4748  HB2 PRO A 329       1.437 -14.437   7.175  1.00 76.69           H  
ATOM   4749  HB3 PRO A 329       0.485 -13.794   5.815  1.00 76.69           H  
ATOM   4750  HG2 PRO A 329       0.896 -12.310   7.979  1.00 76.17           H  
ATOM   4751  HG3 PRO A 329       0.968 -11.575   6.360  1.00 76.17           H  
ATOM   4752  HD2 PRO A 329       3.067 -10.923   7.100  1.00 76.38           H  
ATOM   4753  HD3 PRO A 329       3.205 -12.292   8.229  1.00 76.38           H  
ATOM   4754  N   GLU A 330       1.744 -14.260   3.334  1.00 87.20           N  
ATOM   4755  CA  GLU A 330       1.299 -14.012   1.969  1.00 92.40           C  
ATOM   4756  C   GLU A 330      -0.048 -13.301   1.976  1.00 92.38           C  
ATOM   4757  O   GLU A 330      -0.124 -12.100   1.717  1.00 93.97           O  
ATOM   4758  CB  GLU A 330       1.198 -15.325   1.191  1.00 95.98           C  
ATOM   4759  CG  GLU A 330       2.181 -16.392   1.644  1.00101.12           C  
ATOM   4760  CD  GLU A 330       3.541 -16.246   0.991  1.00103.68           C  
ATOM   4761  OE1 GLU A 330       3.990 -15.096   0.800  1.00102.81           O  
ATOM   4762  OE2 GLU A 330       4.162 -17.281   0.670  1.00106.64           O1-
ATOM   4763  H   GLU A 330       1.655 -15.191   3.716  1.00 87.20           H  
ATOM   4764  HA  GLU A 330       2.032 -13.373   1.477  1.00 92.40           H  
ATOM   4765  HB2 GLU A 330       1.383 -15.114   0.138  1.00 95.98           H  
ATOM   4766  HB3 GLU A 330       0.188 -15.717   1.311  1.00 95.98           H  
ATOM   4767  HG2 GLU A 330       1.775 -17.371   1.390  1.00101.12           H  
ATOM   4768  HG3 GLU A 330       2.303 -16.318   2.725  1.00101.12           H  
ATOM   4769  N   SER A 331      -1.110 -14.042   2.277  1.00 90.69           N  
ATOM   4770  CA  SER A 331      -2.442 -13.445   2.369  1.00 89.98           C  
ATOM   4771  C   SER A 331      -2.544 -12.557   3.602  1.00 87.72           C  
ATOM   4772  O   SER A 331      -1.694 -12.626   4.486  1.00 86.94           O  
ATOM   4773  CB  SER A 331      -3.512 -14.535   2.426  1.00 89.26           C  
ATOM   4774  OG  SER A 331      -3.325 -15.364   3.559  1.00 86.83           O  
ATOM   4775  H   SER A 331      -0.995 -15.031   2.445  1.00 90.69           H  
ATOM   4776  HA  SER A 331      -2.605 -12.835   1.480  1.00 89.98           H  
ATOM   4777  HB2 SER A 331      -3.451 -15.144   1.524  1.00 89.26           H  
ATOM   4778  HB3 SER A 331      -4.495 -14.068   2.483  1.00 89.26           H  
ATOM   4779  HG  SER A 331      -2.455 -15.763   3.486  1.00 86.83           H  
ATOM   4780  N   GLU A 332      -3.587 -11.734   3.669  1.00 86.58           N  
ATOM   4781  CA  GLU A 332      -3.738 -10.796   4.780  1.00 84.21           C  
ATOM   4782  C   GLU A 332      -4.897 -11.144   5.718  1.00 80.18           C  
ATOM   4783  O   GLU A 332      -5.179 -10.406   6.662  1.00 79.33           O  
ATOM   4784  CB  GLU A 332      -3.898  -9.363   4.259  1.00 86.87           C  
ATOM   4785  CG  GLU A 332      -2.682  -8.804   3.532  1.00 89.05           C  
ATOM   4786  CD  GLU A 332      -1.433  -8.809   4.398  1.00 88.37           C  
ATOM   4787  OE1 GLU A 332      -1.543  -8.499   5.602  1.00 86.83           O  
ATOM   4788  OE2 GLU A 332      -0.343  -9.124   3.875  1.00 89.56           O1-
ATOM   4789  H   GLU A 332      -4.286 -11.758   2.940  1.00 86.58           H  
ATOM   4790  HA  GLU A 332      -2.823 -10.875   5.368  1.00 84.21           H  
ATOM   4791  HB2 GLU A 332      -4.111  -8.716   5.110  1.00 86.87           H  
ATOM   4792  HB3 GLU A 332      -4.742  -9.346   3.569  1.00 86.87           H  
ATOM   4793  HG2 GLU A 332      -2.895  -7.778   3.232  1.00 89.05           H  
ATOM   4794  HG3 GLU A 332      -2.495  -9.410   2.646  1.00 89.05           H  
ATOM   4795  N   GLU A 333      -5.433 -12.340   5.550  1.00 77.25           N  
ATOM   4796  CA  GLU A 333      -6.576 -12.756   6.327  1.00 73.61           C  
ATOM   4797  C   GLU A 333      -6.309 -13.722   7.446  1.00 69.75           C  
ATOM   4798  O   GLU A 333      -5.402 -14.528   7.403  1.00 68.94           O  
ATOM   4799  CB  GLU A 333      -7.575 -13.394   5.416  1.00 74.00           C  
ATOM   4800  CG  GLU A 333      -7.042 -14.578   4.749  1.00 73.49           C  
ATOM   4801  CD  GLU A 333      -7.995 -15.091   3.725  1.00 75.24           C  
ATOM   4802  OE1 GLU A 333      -8.657 -14.274   3.059  1.00 76.78           O  
ATOM   4803  OE2 GLU A 333      -8.099 -16.330   3.609  1.00 75.32           O1-
ATOM   4804  H   GLU A 333      -5.037 -12.972   4.868  1.00 77.25           H  
ATOM   4805  HA  GLU A 333      -6.929 -11.839   6.799  1.00 73.61           H  
ATOM   4806  HB2 GLU A 333      -7.871 -12.669   4.658  1.00 74.00           H  
ATOM   4807  HB3 GLU A 333      -8.447 -13.685   6.001  1.00 74.00           H  
ATOM   4808  HG2 GLU A 333      -6.865 -15.356   5.492  1.00 73.49           H  
ATOM   4809  HG3 GLU A 333      -6.102 -14.319   4.262  1.00 73.49           H  
ATOM   4810  N   LEU A 334      -7.201 -13.758   8.402  1.00 67.29           N  
ATOM   4811  CA  LEU A 334      -6.836 -14.369   9.627  1.00 64.05           C  
ATOM   4812  C   LEU A 334      -7.741 -15.434  10.079  1.00 62.37           C  
ATOM   4813  O   LEU A 334      -8.474 -15.252  11.022  1.00 62.15           O  
ATOM   4814  CB  LEU A 334      -6.838 -13.300  10.677  1.00 63.22           C  
ATOM   4815  CG  LEU A 334      -5.994 -12.137  10.235  1.00 63.63           C  
ATOM   4816  CD1 LEU A 334      -6.267 -11.017  11.150  1.00 62.94           C  
ATOM   4817  CD2 LEU A 334      -4.553 -12.547  10.273  1.00 62.63           C  
ATOM   4818  H   LEU A 334      -8.121 -13.363   8.271  1.00 67.29           H  
ATOM   4819  HA  LEU A 334      -5.864 -14.835   9.467  1.00 64.05           H  
ATOM   4820  HB2 LEU A 334      -6.435 -13.706  11.605  1.00 63.22           H  
ATOM   4821  HB3 LEU A 334      -7.860 -12.960  10.843  1.00 63.22           H  
ATOM   4822  HG  LEU A 334      -6.226 -11.827   9.216  1.00 63.63           H  
ATOM   4823 HD11 LEU A 334      -7.319 -10.739  11.081  1.00 62.94           H  
ATOM   4824 HD12 LEU A 334      -6.037 -11.318  12.172  1.00 62.94           H  
ATOM   4825 HD13 LEU A 334      -5.647 -10.164  10.875  1.00 62.94           H  
ATOM   4826 HD21 LEU A 334      -4.292 -12.863  11.283  1.00 62.63           H  
ATOM   4827 HD22 LEU A 334      -4.392 -13.373   9.581  1.00 62.63           H  
ATOM   4828 HD23 LEU A 334      -3.927 -11.703   9.983  1.00 62.63           H  
ATOM   4829  N   THR A 335      -7.715 -16.549   9.398  1.00 61.70           N  
ATOM   4830  CA  THR A 335      -8.414 -17.740   9.844  1.00 60.46           C  
ATOM   4831  C   THR A 335      -7.499 -18.503  10.778  1.00 59.70           C  
ATOM   4832  O   THR A 335      -6.605 -17.931  11.395  1.00 59.10           O  
ATOM   4833  CB  THR A 335      -8.787 -18.653   8.672  1.00 60.74           C  
ATOM   4834  OG1 THR A 335      -7.609 -18.973   7.922  1.00 60.90           O  
ATOM   4835  CG2 THR A 335      -9.781 -17.963   7.765  1.00 62.13           C  
ATOM   4836  H   THR A 335      -7.192 -16.583   8.534  1.00 61.70           H  
ATOM   4837  HA  THR A 335      -9.335 -17.435  10.342  1.00 60.46           H  
ATOM   4838  HB  THR A 335      -9.236 -19.565   9.066  1.00 60.74           H  
ATOM   4839 HG21 THR A 335     -10.678 -17.714   8.332  1.00 62.13           H  
ATOM   4840 HG22 THR A 335      -9.337 -17.050   7.368  1.00 62.13           H  
ATOM   4841 HG23 THR A 335     -10.044 -18.627   6.942  1.00 62.13           H  
ATOM   4842  HG1 THR A 335      -7.872 -19.551   7.202  1.00 60.90           H  
ATOM   4843  N   ALA A 336      -7.724 -19.804  10.876  1.00 60.28           N  
ATOM   4844  CA  ALA A 336      -6.842 -20.659  11.646  1.00 59.49           C  
ATOM   4845  C   ALA A 336      -5.944 -21.430  10.691  1.00 60.87           C  
ATOM   4846  O   ALA A 336      -4.760 -21.622  10.953  1.00 60.38           O  
ATOM   4847  CB  ALA A 336      -7.653 -21.611  12.507  1.00 58.59           C  
ATOM   4848  H   ALA A 336      -8.523 -20.207  10.407  1.00 60.28           H  
ATOM   4849  HA  ALA A 336      -6.225 -20.051  12.308  1.00 59.49           H  
ATOM   4850  HB1 ALA A 336      -8.282 -21.038  13.188  1.00 58.59           H  
ATOM   4851  HB2 ALA A 336      -8.281 -22.233  11.869  1.00 58.59           H  
ATOM   4852  HB3 ALA A 336      -6.978 -22.245  13.082  1.00 58.59           H  
ATOM   4853  N   GLU A 337      -6.513 -21.862   9.571  1.00 62.33           N  
ATOM   4854  CA  GLU A 337      -5.778 -22.658   8.593  1.00 63.54           C  
ATOM   4855  C   GLU A 337      -4.661 -21.878   7.902  1.00 62.52           C  
ATOM   4856  O   GLU A 337      -3.572 -22.406   7.680  1.00 63.00           O  
ATOM   4857  CB  GLU A 337      -6.737 -23.231   7.546  1.00 67.01           C  
ATOM   4858  CG  GLU A 337      -6.088 -24.204   6.576  1.00 69.54           C  
ATOM   4859  CD  GLU A 337      -5.904 -23.612   5.193  1.00 72.44           C  
ATOM   4860  OE1 GLU A 337      -6.670 -22.695   4.831  1.00 73.96           O  
ATOM   4861  OE2 GLU A 337      -4.993 -24.064   4.468  1.00 73.13           O1-
ATOM   4862  H   GLU A 337      -7.480 -21.633   9.391  1.00 62.33           H  
ATOM   4863  HA  GLU A 337      -5.304 -23.468   9.147  1.00 63.54           H  
ATOM   4864  HB2 GLU A 337      -7.153 -22.402   6.973  1.00 67.01           H  
ATOM   4865  HB3 GLU A 337      -7.541 -23.752   8.067  1.00 67.01           H
[truncated: 251,723 more chars]
